# Supplementary material for: Recruitment of the m6A/m6Am demethylase FTO to target RNAs by the telomeric zinc finger protein ZBTB48
Source: Genome Biol. 2024 Sep 19;25:246. doi: 10.1186/s13059-024-03392-7 (PMC11414060; doi:10.1186/s13059-024-03392-7)
Supplement: Supplementary file 3 — Additional file 3: Table S2: ZBTB48 iCLIP-seq. [file 13059_2024_3392_MOESM3_ESM.xlsx]

## Sheet: TableS2_ZBTB48 iCLIP-seq
tx_name	transcripts	exons	promoters	fiveUTRs	introns	cds	threeUTRs	gene_id	gene_name	gene_biotype
ENST00000487861.1	399	1	0	3	398	0	0	ENSG00000182185.14	RAD51B	protein_coding
ENST00000301030.4	380	52	0	246	328	41	6	ENSG00000167522.10	ANKRD11	protein_coding
ENST00000354725.3	347	10	0	0	337	10	0	ENSG00000197157.6	SND1	protein_coding
ENST00000588462.1	333	2	0	0	331	2	0	ENSG00000141376.16	BCAS3	protein_coding
ENST00000217964.7	292	21	2	198	271	10	8	ENSG00000101849.11	TBL1X	protein_coding
ENST00000468189.1	278	4	0	178	274	0	1	ENSG00000189283.5	FHIT	protein_coding
ENST00000566780.1	262	2	0	0	260	2	0	ENSG00000186153.12	WWOX	protein_coding
ENST00000380815.4	248	6	0	3	242	2	1	ENSG00000112699.6	GMDS	protein_coding
ENST00000284073.2	247	11	0	1	236	0	10	ENSG00000153944.6	MSI2	protein_coding
ENST00000357727.2	237	7	0	0	230	2	5	ENSG00000146592.12	CREB5	protein_coding
ENST00000397906.2	237	9	0	0	228	7	2	ENSG00000100154.10	TTC28	protein_coding
ENST00000464233.1	225	25	0	0	200	17	8	ENSG00000169855.15	ROBO1	protein_coding
ENST00000421999.2	208	1	0	0	207	1	0	ENSG00000184220.6	CMSS1	protein_coding
ENST00000396153.2	205	5	0	1	200	3	1	ENSG00000185104.15	FAF1	protein_coding
ENST00000380752.5	199	51	0	116	148	9	38	ENSG00000139514.8	SLC7A1	protein_coding
ENST00000602326.1	192	12	0	114	180	10	2	ENSG00000075151.15	EIF4G3	protein_coding
ENST00000367321.3	191	10	0	0	181	8	8	ENSG00000120254.11	MTHFD1L	protein_coding
ENST00000430092.1	191	6	0	29	185	5	0	ENSG00000185842.10	DNAH14	protein_coding
ENST00000367148.1	185	25	2	0	160	22	3	ENSG00000049618.17	ARID1B	protein_coding
ENST00000306801.3	184	19	0	3	165	9	7	ENSG00000141564.9	RPTOR	protein_coding
ENST00000342771.4	182	19	1	3	163	13	3	ENSG00000158321.11	AUTS2	protein_coding
ENST00000334218.5	178	27	4	2	151	14	11	ENSG00000143776.14	CDC42BPA	protein_coding
ENST00000366539.1	171	4	1	5	167	3	1	ENSG00000117020.12	AKT3	protein_coding
ENST00000375643.3	170	33	0	9	137	26	3	ENSG00000196305.13	IARS	protein_coding
ENST00000273739.5	153	16	10	3	137	13	0	ENSG00000145147.15	SLIT2	protein_coding
ENST00000426837.2	145	38	1	44	107	24	14	ENSG00000047849.17	MAP4	protein_coding
ENST00000448612.1	143	11	4	10	132	11	0	ENSG00000184465.11	WDR27	protein_coding
ENST00000342160.3	141	54	2	22	87	51	1	ENSG00000086758.11	HUWE1	protein_coding
ENST00000314191.2	137	49	0	0	89	42	7	ENSG00000253729.3	PRKDC	protein_coding
ENST00000522212.2	134	4	0	1	130	0	3	ENSG00000259024.2	TVP23C-CDRT4	protein_coding
ENST00000337338.5	133	7	0	126	126	6	1	ENSG00000171492.10	LRRC8D	protein_coding
ENST00000370453.5	132	1	1	1	131	0	102	ENSG00000271949.1	RP11-302M6.4	protein_coding
ENST00000287218.4	131	3	0	0	128	0	3	ENSG00000156639.7	ZFAND3	protein_coding
ENST00000354650.3	129	6	0	89	123	0	1	ENSG00000010810.13	FYN	protein_coding
ENST00000400324.4	128	4	0	1	124	3	0	ENSG00000139734.13	DIAPH3	protein_coding
ENST00000254508.5	127	28	0	1	99	17	10	ENSG00000132182.7	NUP210	protein_coding
ENST00000335350.6	127	35	0	3	92	13	19	ENSG00000107731.8	UNC5B	protein_coding
ENST00000310924.2	123	40	0	10	83	8	31	ENSG00000167291.11	TBC1D16	protein_coding
ENST00000331320.7	120	10	0	1	110	6	3	ENSG00000182979.13	MTA1	protein_coding
ENST00000439151.2	116	41	1	3	75	31	10	ENSG00000165671.14	NSD1	protein_coding
ENST00000335255.5	115	20	0	0	95	13	7	ENSG00000141568.15	FOXK2	protein_coding
ENST00000358273.4	115	19	0	3	96	11	5	ENSG00000196712.12	NF1	protein_coding
ENST00000371189.4	114	1	0	0	113	1	0	ENSG00000162599.11	NFIA	protein_coding
ENST00000373741.4	114	7	0	0	107	6	1	ENSG00000134644.11	PUM1	protein_coding
ENST00000389641.4	113	4	0	2	109	3	1	ENSG00000176155.14	CCDC57	protein_coding
ENST00000537098.3	113	9	0	0	104	5	4	ENSG00000153815.12	CMIP	protein_coding
ENST00000398168.1	111	26	0	17	85	17	8	ENSG00000160200.13	CBS	protein_coding
ENST00000358602.4	109	8	1	1	101	7	0	ENSG00000132466.13	ANKRD17	protein_coding
ENST00000398812.2	108	6	1	0	102	3	3	ENSG00000106070.13	GRB10	protein_coding
ENST00000436978.1	108	41	0	22	67	36	3	ENSG00000163629.8	PTPN13	protein_coding
ENST00000266037.9	106	3	1	0	103	2	1	ENSG00000088538.12	DOCK3	protein_coding
ENST00000358654.2	106	8	1	28	98	7	64	ENSG00000258555.2	SPECC1L-ADORA2A	protein_coding
ENST00000400822.3	105	21	0	0	84	13	8	ENSG00000130396.16	MLLT4	protein_coding
ENST00000539345.2	105	5	0	0	100	5	0	ENSG00000141556.16	TBCD	protein_coding
ENST00000262419.6	104	6	3	12	98	4	2	ENSG00000120071.8	KANSL1	protein_coding
ENST00000325805.8	104	6	0	95	98	4	1	ENSG00000114439.14	BBX	protein_coding
ENST00000396703.1	104	3	0	0	101	1	2	ENSG00000182247.5	UBE2E2	protein_coding
ENST00000398319.2	104	11	1	4	93	10	0	ENSG00000099991.12	CABIN1	protein_coding
ENST00000534358.1	104	55	0	0	49	39	16	ENSG00000118058.16	KMT2A	protein_coding
ENST00000261622.4	103	43	1	0	60	16	27	ENSG00000103257.4	SLC7A5	protein_coding
ENST00000394196.4	102	22	0	3	80	14	6	ENSG00000173575.14	CHD2	protein_coding
ENST00000314328.9	100	22	0	29	78	7	13	ENSG00000100014.15	SPECC1L	protein_coding
ENST00000342056.2	100	1	0	0	99	1	0	ENSG00000185760.11	KCNQ5	protein_coding
ENST00000486442.1	100	5	0	42	95	2	1	ENSG00000119771.10	KLHL29	protein_coding
ENST00000218089.9	99	8	0	67	91	5	0	ENSG00000101972.14	STAG2	protein_coding
ENST00000324266.5	99	8	0	3	91	5	1	ENSG00000171853.11	TRAPPC12	protein_coding
ENST00000366577.5	99	27	0	4	72	9	14	ENSG00000116984.8	MTR	protein_coding
ENST00000398174.3	99	12	0	0	87	9	3	ENSG00000101294.12	HM13	protein_coding
ENST00000409792.3	99	21	2	0	78	20	1	ENSG00000181555.15	SETD2	protein_coding
ENST00000324545.8	96	20	4	36	76	11	2	ENSG00000124486.8	USP9X	protein_coding
ENST00000327946.7	96	0	0	0	96	0	0	ENSG00000182771.13	GRID1	protein_coding
ENST00000409544.1	96	16	0	12	80	13	1	ENSG00000075292.14	ZNF638	protein_coding
ENST00000460843.1	96	8	0	1	88	5	2	ENSG00000181090.13	EHMT1	protein_coding
ENST00000368346.3	95	21	2	9	74	19	0	ENSG00000116539.6	ASH1L	protein_coding
ENST00000356219.3	94	15	0	15	79	14	1	ENSG00000196498.9	NCOR2	protein_coding
ENST00000374759.3	94	18	0	3	76	11	4	ENSG00000157637.8	SLC38A10	protein_coding
ENST00000284563.6	93	4	5	0	89	4	0	ENSG00000154380.12	ENAH	protein_coding
ENST00000308158.5	93	16	0	2	77	10	11	ENSG00000175309.10	PHYKPL	protein_coding
ENST00000346798.3	93	18	2	0	75	10	8	ENSG00000142192.16	APP	protein_coding
ENST00000348070.1	93	3	1	0	90	1	2	ENSG00000140479.12	PCSK6	protein_coding
ENST00000353383.1	93	9	0	84	84	7	1	ENSG00000108557.13	RAI1	protein_coding
ENST00000367595.3	93	5	0	3	88	2	0	ENSG00000135847.5	ACBD6	protein_coding
ENST00000474889.1	93	4	1	1	89	2	1	ENSG00000144724.14	PTPRG	protein_coding
ENST00000254480.5	92	26	0	0	66	20	6	ENSG00000173473.6	SMARCC1	protein_coding
ENST00000396832.1	92	25	1	8	67	12	17	ENSG00000213923.6	CSNK1E	protein_coding
ENST00000434748.2	92	8	0	0	84	6	2	ENSG00000112787.8	FBRSL1	protein_coding
ENST00000286827.3	91	3	0	85	88	3	0	ENSG00000156299.8	TIAM1	protein_coding
ENST00000357304.4	91	37	1	0	54	26	11	ENSG00000130723.13	PRRC2B	protein_coding
ENST00000280612.5	90	54	0	2	36	6	46	ENSG00000151012.9	SLC7A11	protein_coding
ENST00000361682.6	90	16	0	62	74	10	5	ENSG00000093010.7	COMT	protein_coding
ENST00000397786.2	90	21	2	1	69	15	5	ENSG00000108510.5	MED13	protein_coding
ENST00000409538.1	90	7	0	1	83	3	3	ENSG00000157985.13	AGAP1	protein_coding
ENST00000233078.4	89	7	0	0	82	6	1	ENSG00000071626.12	DAZAP1	protein_coding
ENST00000259008.2	89	7	0	9	82	3	1	ENSG00000136492.4	BRIP1	protein_coding
ENST00000377047.4	89	3	0	0	86	2	1	ENSG00000183098.6	GPC6	protein_coding
ENST00000320285.4	88	11	0	16	77	4	6	ENSG00000026652.9	AGPAT4	protein_coding
ENST00000373477.4	88	23	0	3	65	13	7	ENSG00000134684.6	YARS	protein_coding
ENST00000560371.1	88	5	0	66	83	1	4	ENSG00000131323.10	TRAF3	protein_coding
ENST00000225576.3	87	3	1	0	84	0	3	ENSG00000175106.12	TVP23C	protein_coding
ENST00000253861.4	87	5	0	0	82	3	2	ENSG00000131558.10	EXOC4	protein_coding
ENST00000261497.4	87	35	0	2	52	9	24	ENSG00000124422.7	USP22	protein_coding
ENST00000286621.2	87	1	0	1	86	0	0	ENSG00000156110.9	ADK	protein_coding
ENST00000376588.3	87	16	0	1	71	9	6	ENSG00000135069.9	PSAT1	protein_coding
ENST00000393651.3	87	4	0	1	83	2	1	ENSG00000135250.12	SRPK2	protein_coding
ENST00000398519.5	87	4	2	0	83	4	0	ENSG00000141551.10	CSNK1D	protein_coding
ENST00000343067.4	86	19	0	34	67	7	11	ENSG00000159023.14	EPB41	protein_coding
ENST00000360264.3	86	11	0	0	75	6	5	ENSG00000257923.5	CUX1	protein_coding
ENST00000369774.4	86	17	0	0	69	6	11	ENSG00000107957.12	SH3PXD2A	protein_coding
ENST00000371320.3	86	4	0	3	82	1	0	ENSG00000157216.11	SSBP3	protein_coding
ENST00000552197.1	86	8	3	27	78	5	1	ENSG00000111371.11	SLC38A1	protein_coding
ENST00000317147.5	85	32	0	26	53	25	4	ENSG00000125107.12	CNOT1	protein_coding
ENST00000265087.4	84	44	3	7	40	10	27	ENSG00000113739.6	STC2	protein_coding
ENST00000438146.2	84	5	1	0	79	5	0	ENSG00000100320.18	RBFOX2	protein_coding
ENST00000244769.4	83	1	0	81	82	0	0	ENSG00000124788.13	ATXN1	protein_coding
ENST00000265094.5	83	8	0	1	75	2	9	ENSG00000072803.13	FBXW11	protein_coding
ENST00000280333.6	83	10	0	0	73	8	2	ENSG00000150760.8	DOCK1	protein_coding
ENST00000290921.6	83	14	0	0	69	9	5	ENSG00000159692.11	CTBP1	protein_coding
ENST00000333577.4	83	32	0	7	51	27	4	ENSG00000183495.9	EP400	protein_coding
ENST00000361972.4	83	5	0	2	78	1	4	ENSG00000198879.7	SFMBT2	protein_coding
ENST00000324856.7	82	32	2	3	50	20	9	ENSG00000117713.13	ARID1A	protein_coding
ENST00000378609.4	82	10	0	44	72	5	4	ENSG00000078369.13	GNB1	protein_coding
ENST00000393409.2	82	31	0	0	51	15	16	ENSG00000114554.7	PLXNA1	protein_coding
ENST00000441493.2	82	12	0	14	70	6	6	ENSG00000243156.3	MICAL3	protein_coding
ENST00000304743.2	81	20	0	2	61	15	3	ENSG00000100731.11	PCNX	protein_coding
ENST00000389301.3	81	15	0	0	66	10	5	ENSG00000187741.10	FANCA	protein_coding
ENST00000381786.3	80	5	0	0	75	2	3	ENSG00000163009.4	C2orf48	protein_coding
ENST00000356805.4	79	44	0	3	35	36	6	ENSG00000115306.11	SPTBN1	protein_coding
ENST00000357668.1	79	4	0	0	75	2	2	ENSG00000153317.10	ASAP1	protein_coding
ENST00000359947.4	79	18	0	4	61	12	4	ENSG00000142949.12	PTPRF	protein_coding
ENST00000367142.4	79	46	0	3	33	9	34	ENSG00000069275.12	NUCKS1	protein_coding
ENST00000367942.3	79	9	0	0	70	5	4	ENSG00000118217.5	ATF6	protein_coding
ENST00000371959.3	79	54	3	0	25	31	23	ENSG00000126016.9	AMOT	protein_coding
ENST00000393799.2	79	10	0	38	69	1	9	ENSG00000110075.10	PPP6R3	protein_coding
ENST00000263196.7	78	25	0	1	53	6	18	ENSG00000070413.14	DGCR2	protein_coding
ENST00000422945.2	78	2	1	0	76	0	2	ENSG00000078304.15	PPP2R5C	protein_coding
ENST00000457616.2	78	4	0	0	74	0	4	ENSG00000073792.11	IGF2BP2	protein_coding
ENST00000262304.4	77	55	0	1	22	51	3	ENSG00000008710.13	PKD1	protein_coding
ENST00000264183.3	77	8	0	2	69	6	1	ENSG00000054267.16	ARID4B	protein_coding
ENST00000283928.5	77	0	0	0	77	0	0	ENSG00000153814.7	JAZF1	protein_coding
ENST00000317552.4	77	12	0	25	65	4	7	ENSG00000101871.10	MID1	protein_coding
ENST00000359526.4	77	26	0	1	51	25	0	ENSG00000130816.10	DNMT1	protein_coding
ENST00000536461.1	77	7	0	2	70	6	1	ENSG00000127663.10	KDM4B	protein_coding
ENST00000321892.4	76	16	2	0	60	16	0	ENSG00000171634.12	BPTF	protein_coding
ENST00000406875.3	76	40	0	2	36	14	24	ENSG00000064393.11	HIPK2	protein_coding
ENST00000252934.5	75	6	0	3	69	1	2	ENSG00000130638.11	ATXN10	protein_coding
ENST00000310775.7	75	9	0	4	66	8	1	ENSG00000140525.13	FANCI	protein_coding
ENST00000361565.4	75	44	0	0	31	11	33	ENSG00000198700.5	IPO9	protein_coding
ENST00000377819.5	75	21	0	1	54	12	8	ENSG00000133318.9	RTN3	protein_coding
ENST00000379068.3	75	5	0	0	70	4	1	ENSG00000101868.6	POLA1	protein_coding
ENST00000156825.1	74	22	0	0	52	10	12	ENSG00000071655.13	MBD3	protein_coding
ENST00000369409.4	74	18	0	1	56	16	1	ENSG00000092621.7	PHGDH	protein_coding
ENST00000438444.1	74	6	0	57	68	0	13	ENSG00000106603.13	COA1	protein_coding
ENST00000453960.2	74	1	0	0	73	1	0	ENSG00000169057.15	MECP2	protein_coding
ENST00000517887.1	74	3	0	0	71	3	0	ENSG00000169398.15	PTK2	protein_coding
ENST00000523189.1	74	3	0	0	71	3	0	ENSG00000204764.8	RANBP17	protein_coding
ENST00000373344.5	73	16	0	1	57	8	7	ENSG00000085224.16	ATRX	protein_coding
ENST00000262367.5	72	31	0	1	41	29	1	ENSG00000005339.8	CREBBP	protein_coding
ENST00000351989.3	72	19	0	19	53	12	4	ENSG00000128191.9	DGCR8	protein_coding
ENST00000355193.2	72	18	0	1	54	16	1	ENSG00000055609.13	KMT2C	protein_coding
ENST00000382899.4	72	3	2	0	69	3	0	ENSG00000147050.10	KDM6A	protein_coding
ENST00000396821.3	72	28	0	0	44	12	16	ENSG00000100201.14	DDX17	protein_coding
ENST00000397098.3	72	6	0	0	66	4	2	ENSG00000146540.10	C7orf50	protein_coding
ENST00000427025.2	72	35	0	0	37	29	6	ENSG00000135540.7	NHSL1	protein_coding
ENST00000523207.1	72	1	0	1	71	0	0	ENSG00000182674.5	KCNB2	protein_coding
ENST00000541515.3	72	1	0	0	71	1	0	ENSG00000269955.2	LUC7L2	protein_coding
ENST00000320574.5	71	20	0	0	51	17	3	ENSG00000177084.12	POLE	protein_coding
ENST00000361752.3	71	15	0	1	56	5	9	ENSG00000112531.12	QKI	protein_coding
ENST00000382895.3	71	12	0	1	59	8	4	ENSG00000109685.13	WHSC1	protein_coding
ENST00000423635.1	71	1	0	0	70	0	2	ENSG00000106554.7	CHCHD3	protein_coding
ENST00000513209.1	71	0	1	0	71	0	0	ENSG00000273049.1	RP11-834C11.12	protein_coding
ENST00000531165.1	71	15	3	47	56	1	8	ENSG00000149187.13	CELF1	protein_coding
ENST00000268035.6	70	25	1	1	45	11	13	ENSG00000140443.9	IGF1R	protein_coding
ENST00000280886.6	70	5	0	0	65	4	1	ENSG00000151240.11	DIP2C	protein_coding
ENST00000370377.3	70	14	0	2	56	1	11	ENSG00000102181.15	CD99L2	protein_coding
ENST00000391975.1	70	27	0	4	43	19	8	ENSG00000115677.12	HDLBP	protein_coding
ENST00000262518.4	69	52	4	3	17	49	1	ENSG00000080603.12	SRCAP	protein_coding
ENST00000316418.5	69	11	0	0	58	3	8	ENSG00000063438.12	AHRR	protein_coding
ENST00000373573.3	69	2	0	0	67	1	1	ENSG00000147099.15	HDAC8	protein_coding
ENST00000375759.3	69	32	0	2	37	26	4	ENSG00000065526.6	SPEN	protein_coding
ENST00000392078.3	69	22	0	15	47	20	0	ENSG00000117523.11	PRRC2C	protein_coding
ENST00000401558.2	69	11	1	16	58	3	1	ENSG00000082898.12	XPO1	protein_coding
ENST00000254730.6	68	4	0	0	64	3	1	ENSG00000132394.6	EEFSEC	protein_coding
ENST00000261772.8	68	30	0	8	38	26	4	ENSG00000090861.11	AARS	protein_coding
ENST00000288670.9	68	3	0	2	65	1	0	ENSG00000157827.15	FMNL2	protein_coding
ENST00000314607.6	68	8	0	1	60	5	2	ENSG00000146463.7	ZMYM4	protein_coding
ENST00000328914.4	68	28	0	0	40	6	22	ENSG00000164916.9	FOXK1	protein_coding
ENST00000354926.4	68	6	1	4	62	1	1	ENSG00000146963.13	C7orf55-LUC7L2	protein_coding
ENST00000367879.4	68	5	0	2	63	3	0	ENSG00000143179.8	UCK2	protein_coding
ENST00000373795.4	68	6	0	1	62	5	0	ENSG00000116350.11	SRSF4	protein_coding
ENST00000389759.3	68	6	2	41	62	5	1	ENSG00000144283.17	PKP4	protein_coding
ENST00000366794.5	67	20	1	1	47	16	3	ENSG00000143799.8	PARP1	protein_coding
ENST00000399396.3	67	4	0	0	63	4	0	ENSG00000244754.4	N4BP2L2	protein_coding
ENST00000421745.2	67	14	0	0	53	13	1	ENSG00000115760.9	BIRC6	protein_coding
ENST00000509534.1	67	1	0	8	66	1	0	ENSG00000120725.8	SIL1	protein_coding
ENST00000262013.7	66	12	1	3	54	6	3	ENSG00000008294.16	SPAG9	protein_coding
ENST00000307659.5	66	8	0	38	58	7	0	ENSG00000170871.7	KIAA0232	protein_coding
ENST00000334553.6	66	7	0	11	59	5	2	ENSG00000126214.16	KLC1	protein_coding
ENST00000356847.4	66	17	0	1	49	13	3	ENSG00000144674.12	GOLGA4	protein_coding
ENST00000562767.1	66	5	0	0	61	3	2	ENSG00000260007.1	RP11-315D16.2	protein_coding
ENST00000585937.1	66	8	0	0	58	0	63	ENSG00000267059.2	UQCR11	protein_coding
ENST00000256190.8	65	1	0	0	64	1	0	ENSG00000133812.10	SBF2	protein_coding
ENST00000263377.2	65	17	0	8	48	9	8	ENSG00000141867.13	BRD4	protein_coding
ENST00000266022.4	65	5	0	8	60	4	0	ENSG00000004534.10	RBM6	protein_coding
ENST00000314646.5	65	10	0	1	55	7	2	ENSG00000079805.12	DNM2	protein_coding
ENST00000320084.7	65	11	0	36	54	2	6	ENSG00000092199.13	HNRNPC	protein_coding
ENST00000359863.4	65	29	0	0	36	27	2	ENSG00000196367.8	TRRAP	protein_coding
ENST00000367090.3	65	13	0	0	52	3	10	ENSG00000146433.8	TMEM181	protein_coding
ENST00000368655.4	65	10	0	46	55	3	7	ENSG00000143614.7	GATAD2B	protein_coding
ENST00000370754.5	65	19	0	0	46	18	1	ENSG00000151914.13	DST	protein_coding
ENST00000378204.2	65	2	0	0	63	2	0	ENSG00000182197.6	EXT1	protein_coding
ENST00000412278.2	65	9	0	1	56	4	7	ENSG00000248643.5	RBM14-RBM4	protein_coding
ENST00000306627.3	64	5	0	4	59	1	2	ENSG00000170142.7	UBE2E1	protein_coding
ENST00000348165.5	64	9	0	1	55	5	3	ENSG00000009335.13	UBE3C	protein_coding
ENST00000373719.3	64	12	0	1	52	3	8	ENSG00000147162.9	OGT	protein_coding
ENST00000404796.2	64	2	0	1	62	0	2	ENSG00000264545.1	RP11-145E5.5	protein_coding
ENST00000508628.2	64	19	0	14	45	16	2	ENSG00000173821.15	RNF213	protein_coding
ENST00000540253.1	64	2	1	0	62	2	0	ENSG00000170525.14	PFKFB3	protein_coding
ENST00000205061.5	63	15	0	0	48	14	1	ENSG00000090863.7	GLG1	protein_coding
ENST00000290341.3	63	20	2	1	43	1	18	ENSG00000159217.5	IGF2BP1	protein_coding
ENST00000304658.5	63	12	2	2	51	9	1	ENSG00000169180.7	XPO6	protein_coding
ENST00000323541.7	63	5	0	0	58	5	0	ENSG00000177830.13	CHID1	protein_coding
ENST00000336824.4	63	6	3	23	57	6	0	ENSG00000075420.8	FNDC3B	protein_coding
ENST00000374580.4	63	13	4	3	50	3	7	ENSG00000204217.8	BMPR2	protein_coding
ENST00000391854.2	63	3	0	59	60	0	2	ENSG00000168243.6	GNG4	protein_coding
ENST00000399120.1	63	10	0	8	53	1	6	ENSG00000159267.10	HLCS	protein_coding
ENST00000465139.2	63	4	0	1	59	2	1	ENSG00000140350.11	ANP32A	protein_coding
ENST00000520539.1	63	17	0	2	46	13	2	ENSG00000104517.8	UBR5	protein_coding
ENST00000349780.4	62	11	0	0	51	10	1	ENSG00000136861.13	CDK5RAP2	protein_coding
ENST00000360416.3	62	23	0	3	39	18	4	ENSG00000133026.8	MYH10	protein_coding
ENST00000370550.5	62	6	0	3	56	1	2	ENSG00000153936.12	HS2ST1	protein_coding
ENST00000374747.5	62	9	0	1	53	3	5	ENSG00000182446.9	NPLOC4	protein_coding
ENST00000392038.2	62	8	0	45	54	0	6	ENSG00000105221.12	AKT2	protein_coding
ENST00000468888.2	62	10	0	0	52	9	1	ENSG00000163539.11	CLASP2	protein_coding
ENST00000537664.1	62	4	0	0	58	4	0	ENSG00000112584.9	FAM120B	protein_coding
ENST00000283882.3	61	3	0	2	58	1	0	ENSG00000153774.4	CFDP1	protein_coding
ENST00000358026.2	61	14	0	7	47	12	1	ENSG00000127616.13	SMARCA4	protein_coding
ENST00000540432.1	61	6	0	2	55	4	0	ENSG00000116729.9	WLS	protein_coding
ENST00000541182.1	61	19	0	43	42	6	10	ENSG00000143761.9	ARF1	protein_coding
ENST00000543237.1	61	1	2	0	60	1	0	ENSG00000171723.11	GPHN	protein_coding
ENST00000253063.3	60	22	1	3	38	9	10	ENSG00000130766.4	SESN2	protein_coding
ENST00000301280.5	60	15	0	3	45	10	2	ENSG00000167670.11	CHAF1A	protein_coding
ENST00000330387.6	60	34	0	3	26	8	23	ENSG00000182158.10	CREB3L2	protein_coding
ENST00000334344.6	60	9	0	0	51	9	0	ENSG00000189079.11	ARID2	protein_coding
ENST00000357115.3	60	11	1	2	49	9	2	ENSG00000198589.6	LRBA	protein_coding
ENST00000366541.3	60	1	1	0	59	1	0	ENSG00000054282.11	SDCCAG8	protein_coding
ENST00000367545.3	60	16	0	0	44	14	2	ENSG00000152818.14	UTRN	protein_coding
ENST00000375267.2	60	23	0	0	37	20	3	ENSG00000127481.10	UBR4	protein_coding
ENST00000377617.3	60	5	0	0	55	5	0	ENSG00000204842.10	ATXN2	protein_coding
ENST00000377768.3	60	3	0	3	57	1	2	ENSG00000089006.12	SNX5	protein_coding
ENST00000399017.2	60	20	0	6	40	12	5	ENSG00000182670.9	TTC3	protein_coding
ENST00000215832.6	59	12	1	1	47	2	14	ENSG00000100030.10	MAPK1	protein_coding
ENST00000216061.5	59	4	0	18	55	4	0	ENSG00000100239.11	PPP6R2	protein_coding
ENST00000258229.9	59	10	1	1	49	8	1	ENSG00000135749.14	PCNXL2	protein_coding
ENST00000301067.7	59	56	0	0	3	44	12	ENSG00000167548.10	KMT2D	protein_coding
ENST00000306107.5	59	9	0	3	50	1	5	ENSG00000170017.8	ALCAM	protein_coding
ENST00000336314.4	59	23	0	0	36	12	11	ENSG00000155506.12	LARP1	protein_coding
ENST00000367097.3	59	5	0	2	54	2	1	ENSG00000130338.8	TULP4	protein_coding
ENST00000394780.3	59	3	0	0	56	3	0	ENSG00000101901.6	ALG13	protein_coding
ENST00000397238.2	59	6	1	0	53	5	1	ENSG00000133612.14	AGAP3	protein_coding
ENST00000399537.4	59	22	0	3	37	21	1	ENSG00000182095.10	TNRC18	protein_coding
ENST00000401990.1	59	8	0	12	51	5	3	ENSG00000168385.13	2023-09-02	protein_coding
ENST00000449870.1	59	26	0	15	33	16	10	ENSG00000129351.13	ILF3	protein_coding
ENST00000336273.3	58	26	0	4	32	11	11	ENSG00000147649.5	MTDH	protein_coding
ENST00000337526.6	58	29	0	2	29	17	10	ENSG00000115310.13	RTN4	protein_coding
ENST00000337907.3	58	11	2	29	47	7	1	ENSG00000142599.13	RERE	protein_coding
ENST00000355995.4	58	3	0	0	55	3	0	ENSG00000148737.11	TCF7L2	protein_coding
ENST00000371332.4	58	7	1	0	51	7	0	ENSG00000119969.10	HELLS	protein_coding
ENST00000389672.5	58	2	1	1	56	1	0	ENSG00000080224.13	EPHA6	protein_coding
ENST00000407969.1	58	19	1	0	39	14	5	ENSG00000168137.11	SETD5	protein_coding
ENST00000510118.1	58	6	0	0	52	1	5	ENSG00000071242.7	RPS6KA2	protein_coding
ENST00000219476.3	57	15	0	1	42	14	1	ENSG00000103197.12	TSC2	protein_coding
ENST00000286548.4	57	5	1	1	52	3	1	ENSG00000156052.6	GNAQ	protein_coding
ENST00000357056.2	57	2	0	0	55	0	2	ENSG00000165914.10	TTC7B	protein_coding
ENST00000407418.3	57	41	1	0	16	6	35	ENSG00000183741.7	CBX6	protein_coding
ENST00000540801.1	57	2	0	1	55	1	0	ENSG00000141298.13	SSH2	protein_coding
ENST00000217026.4	56	13	1	1	43	9	3	ENSG00000101057.11	MYBL2	protein_coding
ENST00000238738.4	56	11	0	2	45	4	5	ENSG00000119729.6	RHOQ	protein_coding
ENST00000263253.7	56	39	0	11	17	24	4	ENSG00000100393.9	EP300	protein_coding
ENST00000291565.4	56	25	0	0	31	4	21	ENSG00000160209.14	PDXK	protein_coding
ENST00000298767.5	56	18	0	5	38	11	4	ENSG00000062650.13	WAPAL	protein_coding
ENST00000325327.3	56	20	0	0	36	8	12	ENSG00000176619.6	LMNB2	protein_coding
ENST00000326648.3	56	9	0	0	47	7	2	ENSG00000180357.5	ZNF609	protein_coding
ENST00000337137.4	56	0	0	0	56	0	0	ENSG00000054611.9	TBC1D22A	protein_coding
ENST00000359568.5	56	14	0	1	42	13	0	ENSG00000160299.12	PCNT	protein_coding
ENST00000360614.3	56	13	0	0	43	12	1	ENSG00000196365.7	LONP1	protein_coding
ENST00000369923.4	56	15	1	0	41	12	3	ENSG00000031698.8	SARS	protein_coding
ENST00000376033.2	56	43	1	5	13	41	1	ENSG00000204469.8	PRRC2A	protein_coding
ENST00000399262.2	56	19	1	2	37	14	3	ENSG00000171988.13	JMJD1C	protein_coding
ENST00000427177.1	56	13	0	0	43	6	7	ENSG00000184640.13	2023-09-09	protein_coding
ENST00000440944.1	56	11	0	1	45	6	4	ENSG00000160360.7	GPSM1	protein_coding
ENST00000448924.1	56	7	0	46	49	5	2	ENSG00000131591.13	C1orf159	protein_coding
ENST00000567298.1	56	8	1	0	48	1	13	ENSG00000104731.9	KLHDC4	protein_coding
ENST00000588240.1	56	10	0	1	46	8	1	ENSG00000172660.7	TAF15	protein_coding
ENST00000258341.4	55	24	0	2	31	10	12	ENSG00000135862.5	LAMC1	protein_coding
ENST00000275053.4	55	3	0	0	52	0	3	ENSG00000146263.7	MMS22L	protein_coding
ENST00000294383.6	55	18	2	0	37	12	6	ENSG00000162402.8	USP24	protein_coding
ENST00000314728.5	55	10	0	13	45	3	5	ENSG00000072134.11	EPN2	protein_coding
ENST00000320640.6	55	3	0	0	52	2	1	ENSG00000129636.8	ITFG1	protein_coding
ENST00000354817.3	55	11	0	17	44	5	6	ENSG00000197601.8	FAR1	protein_coding
ENST00000355815.4	55	23	0	2	32	17	4	ENSG00000072310.12	SREBF1	protein_coding
ENST00000378444.4	55	20	5	30	35	16	3	ENSG00000183337.12	BCOR	protein_coding
ENST00000394219.3	55	4	0	0	51	4	0	ENSG00000119522.11	DENND1A	protein_coding
ENST00000395799.3	55	18	0	1	37	15	2	ENSG00000090905.13	TNRC6A	protein_coding
ENST00000398333.3	55	8	0	0	47	4	4	ENSG00000250021.3	C15orf38-AP3S2	protein_coding
ENST00000426016.1	55	7	0	2	48	3	3	ENSG00000115904.8	SOS1	protein_coding
ENST00000445726.1	55	6	0	0	49	0	6	ENSG00000164970.10	FAM219A	protein_coding
ENST00000541286.1	55	2	0	1	53	1	0	ENSG00000061936.5	SFSWAP	protein_coding
ENST00000039989.4	54	6	0	0	48	6	0	ENSG00000052841.10	TTC17	protein_coding
ENST00000341491.4	54	19	0	25	35	7	10	ENSG00000162772.12	ATF3	protein_coding
ENST00000358757.5	54	1	0	0	53	0	26	ENSG00000258677.2	RP11-463D19.2	protein_coding
ENST00000361101.4	54	6	0	1	48	1	4	ENSG00000108669.12	CYTH1	protein_coding
ENST00000366759.4	54	5	1	0	49	5	0	ENSG00000143740.10	SNAP47	protein_coding
ENST00000379887.4	54	7	1	3	47	3	1	ENSG00000166233.8	ARIH1	protein_coding
ENST00000428931.1	54	10	0	7	44	8	2	ENSG00000143569.14	UBAP2L	protein_coding
ENST00000454349.2	54	25	0	2	29	11	12	ENSG00000100354.16	TNRC6B	protein_coding
ENST00000455841.2	54	5	0	33	49	5	0	ENSG00000006704.6	GTF2IRD1	protein_coding
ENST00000471181.2	54	17	0	2	37	16	0	ENSG00000012048.15	BRCA1	protein_coding
ENST00000269391.6	53	16	0	0	37	4	12	ENSG00000141576.10	RNF157	protein_coding
ENST00000317025.8	53	15	0	16	38	9	4	ENSG00000147548.12	WHSC1L1	protein_coding
ENST00000317447.4	53	6	0	9	47	1	5	ENSG00000176715.11	ACSF3	protein_coding
ENST00000321867.4	53	11	0	2	42	6	3	ENSG00000177169.5	ULK1	protein_coding
ENST00000323373.6	53	4	1	30	49	4	0	ENSG00000177463.11	NR2C2	protein_coding
ENST00000324537.5	53	1	0	27	52	0	0	ENSG00000140600.12	SH3GL3	protein_coding
ENST00000325722.3	53	9	0	6	44	2	4	ENSG00000142687.13	KIAA0319L	protein_coding
ENST00000339594.4	53	12	2	0	41	9	5	ENSG00000009954.6	BAZ1B	protein_coding
ENST00000345716.4	53	15	0	0	38	14	1	ENSG00000010322.11	NISCH	protein_coding
ENST00000352766.7	53	1	0	0	52	1	0	ENSG00000248405.5	PRR5-ARHGAP8	protein_coding
ENST00000355630.3	53	3	0	38	50	3	0	ENSG00000196588.10	MKL1	protein_coding
ENST00000360864.4	53	19	0	34	34	2	17	ENSG00000101152.6	DNAJC5	protein_coding
ENST00000369519.3	53	3	0	0	50	2	1	ENSG00000203867.7	RBM20	protein_coding
ENST00000371663.4	53	11	0	0	42	8	3	ENSG00000196642.11	RABL6	protein_coding
ENST00000372037.3	53	9	0	46	44	1	6	ENSG00000107779.7	BMPR1A	protein_coding
ENST00000372394.1	53	6	0	21	47	2	1	ENSG00000130707.13	ASS1	protein_coding
ENST00000373493.5	53	22	0	1	31	7	14	ENSG00000162521.14	RBBP4	protein_coding
ENST00000375436.4	53	15	0	1	38	5	10	ENSG00000179051.9	RCC2	protein_coding
ENST00000378398.3	53	2	0	0	51	1	1	ENSG00000142611.12	PRDM16	protein_coding
ENST00000383202.2	53	5	0	18	48	4	1	ENSG00000118007.8	STAG1	protein_coding
ENST00000407578.2	53	16	0	1	37	15	0	ENSG00000005810.13	MYCBP2	protein_coding
ENST00000445323.2	53	7	0	0	46	3	4	ENSG00000063601.12	MTMR1	protein_coding
ENST00000517296.3	53	1	0	0	52	1	0	ENSG00000241484.5	ARHGAP8	protein_coding
ENST00000262710.1	52	15	0	0	37	9	6	ENSG00000100813.10	ACIN1	protein_coding
ENST00000335102.5	52	5	2	0	47	5	0	ENSG00000075413.13	MARK3	protein_coding
ENST00000338797.6	52	10	0	1	42	5	4	ENSG00000105662.11	CRTC1	protein_coding
ENST00000349496.5	52	29	0	21	23	20	7	ENSG00000168036.12	CTNNB1	protein_coding
ENST00000356554.3	52	18	2	4	34	3	11	ENSG00000198162.8	MAN1A2	protein_coding
ENST00000356956.1	52	20	0	1	32	16	3	ENSG00000197081.8	IGF2R	protein_coding
ENST00000359246.4	52	11	0	0	41	6	5	ENSG00000197724.6	PHF2	protein_coding
ENST00000360184.4	52	25	0	0	27	25	0	ENSG00000197102.6	DYNC1H1	protein_coding
ENST00000361204.4	52	15	0	1	37	9	5	ENSG00000198911.7	SREBF2	protein_coding
ENST00000372073.1	52	11	1	4	41	1	7	ENSG00000157600.7	TMEM164	protein_coding
ENST00000373487.4	52	3	1	0	49	2	1	ENSG00000167081.12	PBX3	protein_coding
ENST00000431828.1	52	21	0	3	31	9	12	ENSG00000114982.13	KANSL3	protein_coding
ENST00000530271.2	52	13	5	0	39	13	0	ENSG00000060237.12	WNK1	protein_coding
ENST00000531901.1	52	1	3	2	51	0	1	ENSG00000112319.13	EYA4	protein_coding
ENST00000265062.3	51	7	0	37	44	2	5	ENSG00000075785.8	RAB7A	protein_coding
ENST00000265069.8	51	4	0	0	47	4	0	ENSG00000056097.11	ZFR	protein_coding
ENST00000316157.3	51	14	0	0	37	6	8	ENSG00000107929.10	LARP4B	protein_coding
ENST00000331483.4	51	25	0	0	26	14	11	ENSG00000185624.10	P4HB	protein_coding
ENST00000355272.6	51	12	0	0	39	9	3	ENSG00000065000.11	AP3D1	protein_coding
ENST00000355338.2	51	7	0	14	44	6	0	ENSG00000140105.13	WARS	protein_coding
ENST00000361906.3	51	15	0	19	36	3	11	ENSG00000198792.8	TMEM184B	protein_coding
ENST00000366672.4	51	17	0	0	34	9	8	ENSG00000143641.8	GALNT2	protein_coding
ENST00000366997.4	51	10	0	2	41	1	9	ENSG00000123684.8	LPGAT1	protein_coding
ENST00000370801.3	51	9	1	23	42	7	2	ENSG00000036549.8	ZZZ3	protein_coding
ENST00000370950.3	51	8	0	4	43	6	1	ENSG00000116754.9	SRSF11	protein_coding
ENST00000375687.4	51	13	1	0	38	11	2	ENSG00000171456.12	ASXL1	protein_coding
ENST00000392903.2	51	3	0	0	48	3	0	ENSG00000187164.13	KIAA1598	protein_coding
ENST00000393667.3	51	33	0	4	18	28	3	ENSG00000173230.11	GOLGB1	protein_coding
ENST00000395423.3	51	8	0	0	43	7	1	ENSG00000071564.10	TCF3	protein_coding
ENST00000395511.3	51	3	0	0	48	3	0	ENSG00000109016.13	DHRS7B	protein_coding
ENST00000398571.2	51	17	1	0	34	16	1	ENSG00000115464.10	USP34	protein_coding
ENST00000409587.1	51	12	0	33	39	10	2	ENSG00000105223.14	PLD3	protein_coding
ENST00000451292.1	51	24	0	1	27	21	3	ENSG00000070814.13	TCOF1	protein_coding
ENST00000458164.2	51	10	0	0	41	9	1	ENSG00000179364.9	PACS2	protein_coding
ENST00000539644.1	51	28	0	32	23	5	14	ENSG00000179195.11	ZNF664	protein_coding
ENST00000539935.1	51	0	0	0	51	0	0	ENSG00000182389.14	CACNB4	protein_coding
ENST00000219611.2	50	9	0	36	41	6	3	ENSG00000103326.6	CAPN15	protein_coding
ENST00000246957.5	50	5	0	1	45	4	0	ENSG00000126602.6	TRAP1	protein_coding
ENST00000253363.6	50	7	1	0	43	3	4	ENSG00000131051.16	RBM39	protein_coding
ENST00000268712.3	50	12	0	1	38	10	1	ENSG00000141027.16	NCOR1	protein_coding
ENST00000303375.5	50	14	0	0	36	9	5	ENSG00000011028.9	MRC2	protein_coding
ENST00000318607.5	50	36	0	6	14	23	9	ENSG00000070756.9	PABPC1	protein_coding
ENST00000322213.4	50	23	0	1	27	10	12	ENSG00000072501.13	SMC1A	protein_coding
ENST00000322313.4	50	1	0	23	49	0	0	ENSG00000136709.7	WDR33	protein_coding
ENST00000344773.2	50	4	0	4	46	1	2	ENSG00000158019.16	BRE	protein_coding
ENST00000353139.5	50	16	0	2	34	8	6	ENSG00000132142.15	ACACA	protein_coding
ENST00000360982.2	50	20	0	1	30	13	6	ENSG00000061676.10	NCKAP1	protein_coding
ENST00000376747.3	50	2	0	0	48	2	0	ENSG00000102595.14	UGGT2	protein_coding
ENST00000380525.4	50	3	0	1	47	2	0	ENSG00000110619.12	CARS	protein_coding
ENST00000389266.3	50	10	0	0	40	10	0	ENSG00000106105.9	GARS	protein_coding
ENST00000399022.4	50	15	0	1	35	5	9	ENSG00000141425.13	RPRD1A	protein_coding
ENST00000455140.2	50	2	0	0	48	2	0	ENSG00000127527.9	EPS15L1	protein_coding
ENST00000498729.2	50	25	1	6	25	14	10	ENSG00000130294.10	KIF1A	protein_coding
ENST00000524665.1	50	3	1	0	47	2	1	ENSG00000149294.12	NCAM1	protein_coding
ENST00000587252.1	50	2	2	49	48	1	0	ENSG00000171425.5	ZNF581	protein_coding
ENST00000175506.4	49	13	0	14	36	7	1	ENSG00000070669.12	ASNS	protein_coding
ENST00000216639.3	49	3	0	26	46	3	0	ENSG00000100749.3	VRK1	protein_coding
ENST00000245838.8	49	9	0	0	40	9	1	ENSG00000125676.15	THOC2	protein_coding
ENST00000257821.4	49	3	0	2	46	3	0	ENSG00000135365.11	PHF21A	protein_coding
ENST00000258729.3	49	4	0	0	45	4	0	ENSG00000136231.9	IGF2BP3	protein_coding
ENST00000261182.8	49	10	0	20	39	3	5	ENSG00000187109.9	NAP1L1	protein_coding
ENST00000274140.5	49	11	1	0	38	4	7	ENSG00000145495.10	2023-03-06	protein_coding
ENST00000328879.4	49	4	0	14	45	3	0	ENSG00000099910.12	KLHL22	protein_coding
ENST00000330687.4	49	11	0	0	38	6	5	ENSG00000183723.8	CMTM4	protein_coding
ENST00000338641.4	49	16	1	2	33	4	10	ENSG00000186575.13	NF2	protein_coding
ENST00000343411.3	49	17	1	3	32	12	4	ENSG00000140943.12	MBTPS1	protein_coding
ENST00000347869.3	49	10	0	1	39	8	1	ENSG00000003756.12	RBM5	protein_coding
ENST00000354911.4	49	11	2	3	38	5	3	ENSG00000095787.17	WAC	protein_coding
ENST00000356948.6	49	18	0	1	31	9	8	ENSG00000011304.12	PTBP1	protein_coding
ENST00000367409.4	49	23	0	3	26	20	0	ENSG00000066279.12	ASPM	protein_coding
ENST00000370521.3	49	11	0	1	38	5	5	ENSG00000065243.14	PKN2	protein_coding
ENST00000372391.2	49	19	1	0	30	15	4	ENSG00000151208.12	DLG5	protein_coding
ENST00000372412.4	49	9	0	4	40	5	4	ENSG00000105426.10	PTPRS	protein_coding
ENST00000382409.3	49	5	0	0	44	4	1	ENSG00000177030.12	DEAF1	protein_coding
ENST00000392133.3	49	7	0	2	42	4	1	ENSG00000079246.11	XRCC5	protein_coding
ENST00000409185.1	49	24	0	2	25	4	20	ENSG00000152102.13	FAM168B	protein_coding
ENST00000440756.2	49	4	0	0	45	1	3	ENSG00000156011.12	PSD3	protein_coding
ENST00000454590.1	49	2	0	3	47	0	0	ENSG00000135525.14	MAP7	protein_coding
ENST00000488653.2	49	8	0	0	41	8	0	ENSG00000175455.10	CCDC14	protein_coding
ENST00000245934.7	48	10	0	14	38	8	1	ENSG00000125755.14	SYMPK	protein_coding
ENST00000253458.7	48	14	2	2	34	10	2	ENSG00000131149.13	GSE1	protein_coding
ENST00000264159.6	48	1	0	19	47	1	0	ENSG00000121988.13	ZRANB3	protein_coding
ENST00000292205.5	48	24	0	0	24	13	11	ENSG00000160710.11	ADAR	protein_coding
ENST00000297135.3	48	2	0	0	46	1	1	ENSG00000164597.9	COG5	protein_coding
ENST00000310298.4	48	2	0	2	46	1	1	ENSG00000073417.10	PDE8A	protein_coding
ENST00000328090.5	48	15	0	29	33	13	0	ENSG00000108021.15	FAM208B	protein_coding
ENST00000346618.3	48	5	2	1	43	1	3	ENSG00000112242.10	E2F3	protein_coding
ENST00000354992.2	48	4	1	7	44	2	1	ENSG00000133424.16	LARGE	protein_coding
ENST00000357077.4	48	4	1	0	44	3	1	ENSG00000145362.12	ANK2	protein_coding
ENST00000359028.2	48	26	0	2	22	24	0	ENSG00000127914.12	AKAP9	protein_coding
ENST00000362042.3	48	33	1	10	15	14	11	ENSG00000082641.11	NFE2L1	protein_coding
ENST00000366955.3	48	29	0	3	19	23	5	ENSG00000117724.8	CENPF	protein_coding
ENST00000367186.4	48	11	0	0	37	8	3	ENSG00000213079.5	SCAF8	protein_coding
ENST00000372923.3	48	2	1	0	46	2	0	ENSG00000106976.14	DNM1	protein_coding
ENST00000373233.3	48	6	0	12	42	5	1	ENSG00000124177.10	CHD6	protein_coding
ENST00000376109.3	48	1	0	0	47	1	0	ENSG00000135049.11	AGTPBP1	protein_coding
ENST00000392006.3	48	13	0	0	35	12	1	ENSG00000105323.12	HNRNPUL1	protein_coding
ENST00000393331.3	48	11	0	30	37	2	6	ENSG00000121067.13	SPOP	protein_coding
ENST00000406869.1	48	3	0	3	45	2	0	ENSG00000002822.11	MAD1L1	protein_coding
ENST00000409645.1	48	14	0	22	34	3	11	ENSG00000152127.4	MGAT5	protein_coding
ENST00000430069.1	48	5	1	33	43	0	5	ENSG00000177565.11	TBL1XR1	protein_coding
ENST00000439730.2	48	0	0	0	48	0	0	ENSG00000108433.11	GOSR2	protein_coding
ENST00000522452.1	48	4	2	3	44	0	45	ENSG00000264668.1	ZFP41	protein_coding
ENST00000557943.1	48	3	0	1	45	2	0	ENSG00000140374.11	ETFA	protein_coding
ENST00000571841.1	48	0	0	0	48	0	0	ENSG00000262633.1	RP11-156P1.2	protein_coding
ENST00000580168.1	48	7	0	0	41	5	2	ENSG00000198265.7	HELZ	protein_coding
ENST00000606738.2	48	0	0	0	48	0	0	ENSG00000269113.3	TRABD2B	protein_coding
ENST00000216181.5	47	22	0	21	25	14	6	ENSG00000100345.16	MYH9	protein_coding
ENST00000240922.3	47	16	1	3	31	1	12	ENSG00000121579.8	NAA50	protein_coding
ENST00000255882.6	47	6	0	0	41	6	0	ENSG00000241973.6	PI4KA	protein_coding
ENST00000258494.9	47	27	0	0	20	11	16	ENSG00000136010.9	ALDH1L2	protein_coding
ENST00000262608.8	47	14	0	0	33	9	5	ENSG00000099954.14	CECR2	protein_coding
ENST00000263073.6	47	5	0	0	42	4	1	ENSG00000070366.9	SMG6	protein_coding
ENST00000288602.6	47	1	0	1	46	0	0	ENSG00000157764.8	BRAF	protein_coding
ENST00000291539.6	47	0	0	0	47	0	0	ENSG00000160191.13	PDE9A	protein_coding
ENST00000321442.5	47	7	0	7	41	2	3	ENSG00000164466.8	SFXN1	protein_coding
ENST00000326270.9	47	8	0	2	39	5	1	ENSG00000146872.13	TLK2	protein_coding
ENST00000332707.5	47	20	0	11	27	12	1	ENSG00000184575.7	XPOT	protein_coding
ENST00000333936.5	47	14	1	0	33	12	2	ENSG00000048828.12	FAM120A	protein_coding
ENST00000344204.4	47	5	0	0	42	4	1	ENSG00000038382.13	TRIO	protein_coding
ENST00000357103.4	47	22	0	23	25	8	10	ENSG00000006831.9	ADIPOR2	protein_coding
ENST00000379504.3	47	1	0	1	46	0	0	ENSG00000175662.13	TOM1L2	protein_coding
ENST00000394053.2	47	21	0	0	26	10	11	ENSG00000065911.7	MTHFD2	protein_coding
ENST00000398665.3	47	16	0	0	31	12	4	ENSG00000104885.13	DOT1L	protein_coding
ENST00000529006.2	47	11	4	0	36	6	5	ENSG00000173120.10	KDM2A	protein_coding
ENST00000595948.1	47	1	5	47	46	0	0	ENSG00000104951.11	IL4I1	protein_coding
ENST00000261537.6	46	10	3	0	36	6	4	ENSG00000101752.7	MIB1	protein_coding
ENST00000262815.8	46	12	0	0	34	4	8	ENSG00000129933.16	MAU2	protein_coding
ENST00000263346.8	46	4	0	0	42	4	0	ENSG00000141002.14	TCF25	protein_coding
ENST00000269122.3	46	14	2	2	32	10	2	ENSG00000141367.7	CLTC	protein_coding
ENST00000291577.6	46	12	0	0	34	8	4	ENSG00000160221.12	C21orf33	protein_coding
ENST00000293218.3	46	8	0	0	38	7	1	ENSG00000132478.5	UNK	protein_coding
ENST00000294725.9	46	6	0	2	40	4	0	ENSG00000162687.12	KCNT2	protein_coding
ENST00000301740.8	46	33	0	8	13	26	4	ENSG00000167978.12	SRRM2	protein_coding
ENST00000309035.6	46	8	1	0	38	7	1	ENSG00000175029.12	CTBP2	protein_coding
ENST00000321562.4	46	23	1	1	23	16	6	ENSG00000141756.14	FKBP10	protein_coding
ENST00000322644.6	46	34	0	4	12	29	1	ENSG00000181222.10	POLR2A	protein_coding
ENST00000338825.4	46	11	0	1	35	3	7	ENSG00000187840.4	EIF4EBP1	protein_coding
ENST00000340124.4	46	13	0	2	33	6	6	ENSG00000166123.9	GPT2	protein_coding
ENST00000340736.6	46	11	1	9	35	6	4	ENSG00000072071.12	LPHN1	protein_coding
ENST00000355072.5	46	13	0	1	33	9	3	ENSG00000197386.6	HTT	protein_coding
ENST00000362063.2	46	6	0	32	40	4	1	ENSG00000198740.4	ZNF652	protein_coding
ENST00000370440.1	46	8	1	25	38	6	1	ENSG00000122482.16	ZNF644	protein_coding
ENST00000373980.4	46	2	0	1	44	0	1	ENSG00000185532.10	PRKG1	protein_coding
ENST00000380249.1	46	5	0	22	41	3	1	ENSG00000188352.8	FOCAD	protein_coding
ENST00000389484.3	46	1	0	0	45	1	0	ENSG00000168702.12	LRP1B	protein_coding
ENST00000399312.2	46	2	0	2	44	0	0	ENSG00000243927.1	MRPS6	protein_coding
ENST00000402363.3	46	16	0	3	30	15	0	ENSG00000132780.12	NASP	protein_coding
ENST00000404158.1	46	14	0	9	32	4	8	ENSG00000167491.13	GATAD2A	protein_coding
ENST00000404826.2	46	3	0	0	43	3	0	ENSG00000146555.14	SDK1	protein_coding
ENST00000431515.2	46	13	1	5	33	9	0	ENSG00000127564.12	PKMYT1	protein_coding
ENST00000490882.1	46	26	0	1	20	25	0	ENSG00000136068.10	FLNB	protein_coding
ENST00000550722.1	46	15	1	1	31	13	2	ENSG00000173064.6	HECTD4	protein_coding
ENST00000216122.4	45	12	0	1	33	7	4	ENSG00000100297.11	MCM5	protein_coding
ENST00000250894.4	45	11	0	0	34	8	3	ENSG00000138834.8	MAPK8IP3	protein_coding
ENST00000251507.4	45	1	0	11	44	0	0	ENSG00000152061.17	RABGAP1L	protein_coding
ENST00000252699.2	45	10	0	1	35	7	2	ENSG00000130402.7	ACTN4	protein_coding
ENST00000261942.6	45	17	0	1	28	7	9	ENSG00000113194.8	FAF2	protein_coding
ENST00000265872.6	45	5	0	6	40	5	0	ENSG00000060339.9	CCAR1	protein_coding
ENST00000281928.3	45	17	2	0	28	10	7	ENSG00000123066.3	MED13L	protein_coding
ENST00000291691.7	45	12	0	5	33	4	3	ENSG00000160298.13	C21orf58	protein_coding
ENST00000297423.4	45	0	0	0	45	0	0	ENSG00000164808.12	SPIDR	protein_coding
ENST00000310389.5	45	36	0	0	9	5	31	ENSG00000175414.6	ARL10	protein_coding
ENST00000337714.3	45	26	0	9	19	19	7	ENSG00000121057.8	AKAP1	protein_coding
ENST00000338037.6	45	3	0	0	42	2	1	ENSG00000182621.12	PLCB1	protein_coding
ENST00000358075.6	45	15	0	0	30	3	12	ENSG00000102158.15	MAGT1	protein_coding
ENST00000371199.3	45	23	0	20	22	3	17	ENSG00000101966.8	XIAP	protein_coding
ENST00000372257.2	45	4	0	1	41	0	3	ENSG00000117419.10	ERI3	protein_coding
ENST00000389709.3	45	6	0	0	39	5	1	ENSG00000070476.10	ZXDC	protein_coding
ENST00000392650.3	45	16	3	0	29	11	5	ENSG00000069188.12	SDK2	protein_coding
ENST00000393695.3	45	22	0	14	23	19	1	ENSG00000137497.13	NUMA1	protein_coding
ENST00000397708.1	45	14	2	2	31	14	0	ENSG00000160294.6	MCM3AP	protein_coding
ENST00000407364.3	45	0	0	2	45	0	0	ENSG00000169519.15	METTL15	protein_coding
ENST00000481848.2	45	22	0	0	23	6	22	ENSG00000255330.4	SOGA3	protein_coding
ENST00000521489.1	45	2	0	0	43	2	0	ENSG00000171004.13	HS6ST2	protein_coding
ENST00000556132.1	45	22	0	0	23	6	22	ENSG00000214338.6	SOGA3	protein_coding
ENST00000209875.4	44	22	0	21	22	4	15	ENSG00000094916.9	CBX5	protein_coding
ENST00000240587.4	44	0	0	0	44	0	0	ENSG00000121297.6	TSHZ3	protein_coding
ENST00000243326.5	44	18	0	2	26	10	6	ENSG00000080345.13	RIF1	protein_coding
ENST00000262027.5	44	13	0	0	31	12	1	ENSG00000166986.8	MARS	protein_coding
ENST00000262948.5	44	4	0	0	40	4	0	ENSG00000126934.9	MAP2K2	protein_coding
ENST00000300648.6	44	17	0	0	27	15	2	ENSG00000089154.6	GCN1L1	protein_coding
ENST00000316586.4	44	15	0	2	29	4	10	ENSG00000115694.10	STK25	protein_coding
ENST00000328631.5	44	3	0	35	41	2	0	ENSG00000068745.10	IP6K2	protein_coding
ENST00000351593.5	44	2	1	0	42	2	0	ENSG00000066044.9	ELAVL1	protein_coding
ENST00000358136.3	44	14	0	0	30	13	1	ENSG00000048707.9	VPS13D	protein_coding
ENST00000358544.2	44	4	0	0	40	3	1	ENSG00000132549.14	VPS13B	protein_coding
ENST00000361570.3	44	11	0	0	33	6	12	ENSG00000147889.12	CDKN2A	protein_coding
ENST00000367478.4	44	18	1	2	26	16	0	ENSG00000047410.9	TPR	protein_coding
ENST00000369002.4	44	10	0	0	34	4	6	ENSG00000025796.9	SEC63	protein_coding
ENST00000369367.3	44	11	0	19	33	7	2	ENSG00000139218.13	SCAF11	protein_coding
ENST00000371142.4	44	20	0	0	24	10	10	ENSG00000077147.10	TM9SF3	protein_coding
ENST00000378163.1	44	1	1	0	43	0	1	ENSG00000147044.16	CASK	protein_coding
ENST00000391910.3	44	15	0	0	29	10	5	ENSG00000090372.10	STRN4	protein_coding
ENST00000392521.2	44	14	0	2	30	10	4	ENSG00000122966.9	CIT	protein_coding
ENST00000395289.2	44	33	3	16	11	15	3	ENSG00000204256.8	BRD2	protein_coding
ENST00000398063.2	44	11	0	11	33	2	9	ENSG00000160216.14	AGPAT3	protein_coding
ENST00000400445.3	44	4	0	2	40	2	0	ENSG00000172915.14	NBEA	protein_coding
ENST00000414423.2	44	12	4	2	32	6	4	ENSG00000162923.10	WDR26	protein_coding
ENST00000457159.1	44	6	0	2	38	2	2	ENSG00000090565.11	RAB11FIP3	protein_coding
ENST00000481247.1	44	1	0	5	43	1	0	ENSG00000183826.12	BTBD9	protein_coding
ENST00000528395.1	44	2	0	0	42	2	5	ENSG00000254462.1	TMX2-CTNND1	protein_coding
ENST00000541223.1	44	9	0	1	35	6	2	ENSG00000183048.7	SLC25A10	protein_coding
ENST00000542575.2	44	21	1	8	23	8	5	ENSG00000105281.8	SLC1A5	protein_coding
ENST00000571730.1	44	9	0	1	35	6	2	ENSG00000262660.1	SLC25A10	protein_coding
ENST00000596217.1	44	14	5	35	30	9	0	ENSG00000213024.6	NUP62	protein_coding
ENST00000261590.8	43	29	0	2	14	11	16	ENSG00000046604.8	DSG2	protein_coding
ENST00000262457.2	43	4	0	5	39	3	0	ENSG00000119509.8	INVS	protein_coding
ENST00000263574.5	43	17	1	0	26	11	6	ENSG00000084234.12	APLP2	protein_coding
ENST00000265565.5	43	16	0	7	27	15	0	ENSG00000114650.14	SCAP	protein_coding
ENST00000295006.5	43	8	0	3	35	3	2	ENSG00000162909.13	CAPN2	protein_coding
ENST00000297183.6	43	14	0	2	29	12	0	ENSG00000131503.16	ANKHD1	protein_coding
ENST00000302516.5	43	15	0	5	28	10	5	ENSG00000189091.8	SF3B3	protein_coding
ENST00000341394.4	43	9	0	0	34	7	2	ENSG00000135387.15	CAPRIN1	protein_coding
ENST00000354449.3	43	3	0	12	40	1	1	ENSG00000197548.8	ATG7	protein_coding
ENST00000355451.7	43	14	0	0	29	8	6	ENSG00000015676.13	NUDCD3	protein_coding
ENST00000355628.5	43	9	0	0	34	8	1	ENSG00000163946.9	FAM208A	protein_coding
ENST00000356692.5	43	8	0	2	35	4	2	ENSG00000163605.10	PPP4R2	protein_coding
ENST00000361956.3	43	8	0	1	35	6	1	ENSG00000198732.6	SMOC1	protein_coding
ENST00000369983.3	43	13	1	8	30	13	0	ENSG00000107862.4	GBF1	protein_coding
ENST00000370982.3	43	9	0	37	34	1	5	ENSG00000172380.5	GNG12	protein_coding
ENST00000371158.2	43	8	0	3	35	2	5	ENSG00000132849.14	INADL	protein_coding
ENST00000373871.3	43	7	0	20	36	2	4	ENSG00000158161.11	EYA3	protein_coding
ENST00000374379.4	43	9	0	1	34	0	8	ENSG00000169504.10	CLIC4	protein_coding
ENST00000375587.3	43	3	0	1	40	0	2	ENSG00000188312.9	CENPP	protein_coding
ENST00000375630.2	43	7	0	0	36	3	4	ENSG00000068650.14	ATP11A	protein_coding
ENST00000377892.1	43	21	0	1	22	19	1	ENSG00000168003.12	SLC3A2	protein_coding
ENST00000382998.4	43	4	0	6	39	1	3	ENSG00000134030.9	CTIF	protein_coding
ENST00000394184.3	43	1	0	14	42	1	0	ENSG00000117569.14	PTBP2	protein_coding
ENST00000397195.5	43	12	1	19	31	5	5	ENSG00000007168.8	PAFAH1B1	protein_coding
ENST00000398093.3	43	12	0	0	31	12	0	ENSG00000187240.9	DYNC2H1	protein_coding
ENST00000409035.1	43	3	0	1	40	1	32	ENSG00000141979.4	CTD-3222D19.2	protein_coding
ENST00000417098.1	43	4	2	4	39	0	0	ENSG00000119042.12	SATB2	protein_coding
ENST00000419735.3	43	1	0	0	42	1	0	ENSG00000146776.10	ATXN7L1	protein_coding
ENST00000504924.1	43	2	0	1	41	0	1	ENSG00000185305.6	ARL15	protein_coding
ENST00000530122.1	43	9	1	5	34	2	6	ENSG00000254995.4	STX16-NPEPL1	protein_coding
ENST00000545103.1	43	3	0	0	40	2	1	ENSG00000165006.9	UBAP1	protein_coding
ENST00000580553.1	43	5	0	0	38	1	22	ENSG00000125695.12	RP11-51F16.8	protein_coding
ENST00000591680.1	43	13	0	0	30	13	0	ENSG00000186566.7	GPATCH8	protein_coding
ENST00000598441.1	43	8	0	2	35	6	0	ENSG00000104852.10	SNRNP70	protein_coding
ENST00000253048.5	42	13	0	6	29	10	3	ENSG00000130749.5	ZC3H4	protein_coding
ENST00000258796.7	42	11	0	0	31	5	6	ENSG00000136295.10	TTYH3	protein_coding
ENST00000262650.6	42	4	0	14	38	4	0	ENSG00000078747.8	ITCH	protein_coding
ENST00000263246.3	42	7	0	9	35	3	3	ENSG00000100266.13	PACSIN2	protein_coding
ENST00000298048.2	42	6	0	0	36	5	1	ENSG00000165304.3	MELK	protein_coding
ENST00000298229.2	42	25	2	2	17	17	6	ENSG00000165458.9	INPPL1	protein_coding
ENST00000314167.4	42	5	0	0	37	5	0	ENSG00000178950.12	GAK	protein_coding
ENST00000316097.8	42	12	0	20	30	4	6	ENSG00000227500.5	SCAMP4	protein_coding
ENST00000318100.4	42	3	0	2	39	1	0	ENSG00000258366.3	RTEL1	protein_coding
ENST00000327300.7	42	14	0	3	28	6	5	ENSG00000121774.13	KHDRBS1	protein_coding
ENST00000332231.5	42	10	0	1	32	8	1	ENSG00000183020.9	AP2A2	protein_coding
ENST00000346178.4	42	25	1	0	17	16	9	ENSG00000089597.12	GANAB	protein_coding
ENST00000348261.5	42	8	0	0	34	7	1	ENSG00000196557.6	CACNA1H	protein_coding
ENST00000352035.2	42	5	2	6	37	4	0	ENSG00000131473.12	ACLY	protein_coding
ENST00000357388.3	42	15	0	5	27	13	1	ENSG00000113810.11	SMC4	protein_coding
ENST00000361170.2	42	13	0	0	29	11	2	ENSG00000183856.6	IQGAP3	protein_coding
ENST00000366835.3	42	17	1	6	25	8	8	ENSG00000196187.7	TMEM63A	protein_coding
ENST00000377034.4	42	14	0	1	28	8	5	ENSG00000204681.6	GABBR1	protein_coding
ENST00000403766.3	42	3	0	0	39	2	1	ENSG00000134882.11	UBAC2	protein_coding
ENST00000415618.2	42	15	0	0	27	13	2	ENSG00000127022.10	CANX	protein_coding
ENST00000433834.1	42	4	2	3	38	1	0	ENSG00000077549.13	CAPZB	protein_coding
ENST00000439343.2	42	17	0	0	25	1	29	ENSG00000259040.3	BLOC1S5-TXNDC5	protein_coding
ENST00000451973.1	42	1	0	0	41	0	42	ENSG00000269179.1	CTC-326K19.6	protein_coding
ENST00000511689.1	42	5	0	6	37	2	1	ENSG00000113648.12	H2AFY	protein_coding
ENST00000532219.1	42	13	1	1	29	12	0	ENSG00000254996.1	ANKHD1-EIF4EBP3	protein_coding
ENST00000578794.1	42	3	4	2	39	0	1	ENSG00000266086.1	RP11-159D12.5	protein_coding
ENST00000220592.5	41	5	0	0	36	4	1	ENSG00000123908.7	AGO2	protein_coding
ENST00000232978.8	41	19	0	2	22	14	4	ENSG00000114857.13	NKTR	protein_coding
ENST00000263205.7	41	5	2	1	36	2	2	ENSG00000099917.13	MED15	protein_coding
ENST00000263710.4	41	8	0	14	33	2	4	ENSG00000074054.13	CLASP1	protein_coding
ENST00000264710.4	41	7	0	4	34	1	2	ENSG00000084733.6	RAB10	protein_coding
ENST00000290158.4	41	18	0	2	23	7	9	ENSG00000108424.5	KPNB1	protein_coding
ENST00000294016.3	41	5	2	1	36	3	1	ENSG00000162104.5	ADCY9	protein_coding
ENST00000302262.3	41	16	1	11	25	12	1	ENSG00000171298.8	GAA	protein_coding
ENST00000315985.7	41	2	0	0	39	2	0	ENSG00000221914.4	PPP2R2A	protein_coding
ENST00000316626.5	41	1	4	0	40	1	0	ENSG00000082701.10	GSK3B	protein_coding
ENST00000342932.3	41	5	0	4	36	1	3	ENSG00000138621.7	PPCDC	protein_coding
ENST00000357194.6	41	2	0	0	39	2	0	ENSG00000109332.15	UBE2D3	protein_coding
ENST00000369162.2	41	1	1	2	40	1	0	ENSG00000112249.9	ASCC3	protein_coding
ENST00000373758.4	41	13	0	2	28	0	11	ENSG00000165476.8	REEP3	protein_coding
ENST00000376561.3	41	7	0	7	34	5	0	ENSG00000085733.11	CTTN	protein_coding
ENST00000394434.2	41	7	0	2	34	2	3	ENSG00000133706.13	LARS	protein_coding
ENST00000394800.2	41	3	0	26	38	1	1	ENSG00000015479.13	MATR3	protein_coding
ENST00000395474.3	41	29	0	0	12	24	5	ENSG00000178252.13	WDR6	protein_coding
ENST00000395547.2	41	17	3	1	24	13	7	ENSG00000168488.14	ATXN2L	protein_coding
ENST00000396029.3	41	12	2	28	29	10	1	ENSG00000101126.11	ADNP	protein_coding
ENST00000398733.3	41	6	0	2	35	2	2	ENSG00000131508.11	UBE2D2	protein_coding
ENST00000415402.1	41	21	0	4	20	17	3	ENSG00000175216.10	CKAP5	protein_coding
ENST00000423833.2	41	18	3	28	23	9	4	ENSG00000123562.12	MORF4L2	protein_coding
ENST00000424459.3	41	4	0	32	37	0	0	ENSG00000062194.11	GPBP1	protein_coding
ENST00000425918.2	41	4	1	21	37	2	1	ENSG00000132670.16	PTPRA	protein_coding
ENST00000437685.2	41	4	0	1	37	3	2	ENSG00000093009.5	CDC45	protein_coding
ENST00000443035.3	41	4	0	18	37	3	0	ENSG00000174485.10	DENND4A	protein_coding
ENST00000449592.2	41	11	0	1	30	1	9	ENSG00000188735.8	TMEM120B	protein_coding
ENST00000456758.2	41	14	0	0	27	6	8	ENSG00000164828.13	SUN1	protein_coding
ENST00000472726.2	41	8	0	0	33	6	4	ENSG00000256500.5	RP11-73M18.2	protein_coding
ENST00000493662.2	41	6	0	0	35	4	4	ENSG00000255152.4	MSH5-SAPCD1	protein_coding
ENST00000515768.1	41	3	1	0	38	3	0	ENSG00000113712.12	CSNK1A1	protein_coding
ENST00000534153.4	41	6	0	0	35	4	4	ENSG00000204410.10	MSH5	protein_coding
ENST00000545237.1	41	3	2	2	38	1	0	ENSG00000033800.9	PIAS1	protein_coding
ENST00000555028.1	41	2	0	0	39	1	1	ENSG00000205659.6	LIN52	protein_coding
ENST00000556710.1	41	6	0	5	35	4	0	ENSG00000258465.2	DCAF8	protein_coding
ENST00000577830.1	41	4	0	34	37	2	3	ENSG00000180891.8	CUEDC1	protein_coding
ENST00000592782.1	41	10	0	4	31	4	6	ENSG00000136448.7	NMT1	protein_coding
ENST00000607273.1	41	1	0	1	40	0	1	ENSG00000146143.13	PRIM2	protein_coding
ENST00000608310.1	41	6	0	5	35	4	0	ENSG00000132716.14	DCAF8	protein_coding
ENST00000025008.5	40	17	0	15	23	9	2	ENSG00000023287.8	RB1CC1	protein_coding
ENST00000026218.5	40	14	0	5	26	11	3	ENSG00000007541.10	PIGQ	protein_coding
ENST00000256497.4	40	17	0	1	23	3	13	ENSG00000134109.6	EDEM1	protein_coding
ENST00000264331.4	40	16	5	0	24	14	2	ENSG00000077097.9	TOP2B	protein_coding
ENST00000264335.8	40	5	0	0	35	3	2	ENSG00000108953.12	YWHAE	protein_coding
ENST00000267970.4	40	17	0	4	23	7	6	ENSG00000140391.10	TSPAN3	protein_coding
ENST00000270459.3	40	5	0	24	35	1	4	ENSG00000142409.4	ZNF787	protein_coding
ENST00000293872.8	40	3	1	0	37	3	0	ENSG00000007392.12	LUC7L	protein_coding
ENST00000297071.4	40	8	0	1	32	4	3	ENSG00000164548.6	TRA2A	protein_coding
ENST00000301015.9	40	12	0	2	28	10	0	ENSG00000103335.15	PIEZO1	protein_coding
ENST00000306749.2	40	16	2	11	24	14	1	ENSG00000169710.6	FASN	protein_coding
ENST00000308488.6	40	6	0	0	34	5	1	ENSG00000048649.9	RSF1	protein_coding
ENST00000315872.6	40	12	0	3	28	6	3	ENSG00000134318.9	ROCK2	protein_coding
ENST00000324685.6	40	26	1	2	14	10	14	ENSG00000103549.17	RNF40	protein_coding
ENST00000335146.7	40	19	0	1	21	5	13	ENSG00000182473.16	EXOC7	protein_coding
ENST00000351677.2	40	13	0	2	27	3	8	ENSG00000179295.11	PTPN11	protein_coding
ENST00000356183.4	40	11	0	0	29	11	0	ENSG00000077235.13	GTF3C1	protein_coding
ENST00000356401.4	40	11	1	9	29	7	1	ENSG00000177479.15	ARIH2	protein_coding
ENST00000358835.3	40	14	1	4	26	10	0	ENSG00000009413.11	REV3L	protein_coding
ENST00000360537.2	40	17	0	29	23	5	3	ENSG00000118495.14	PLAGL1	protein_coding
ENST00000367456.1	40	7	0	8	33	3	4	ENSG00000055208.13	TAB2	protein_coding
ENST00000372396.3	40	5	0	4	35	1	4	ENSG00000066135.8	KDM4A	protein_coding
ENST00000404338.3	40	17	0	0	23	7	10	ENSG00000160007.13	ARHGAP35	protein_coding
ENST00000404914.3	40	10	0	1	30	4	5	ENSG00000168397.12	ATG4B	protein_coding
ENST00000432919.1	40	11	0	2	29	3	7	ENSG00000102908.16	NFAT5	protein_coding
ENST00000475243.1	40	7	0	1	33	0	6	ENSG00000124164.11	VAPB	protein_coding
ENST00000482936.1	40	1	1	0	39	1	0	ENSG00000026036.16	RTEL1-TNFRSF6B	protein_coding
ENST00000559929.1	40	8	4	0	32	5	3	ENSG00000140332.11	TLE3	protein_coding
ENST00000567887.1	40	22	0	0	18	18	4	ENSG00000127603.19	MACF1	protein_coding
ENST00000216392.7	39	11	0	1	28	9	1	ENSG00000100504.12	PYGL	protein_coding
ENST00000253811.6	39	20	0	0	19	11	9	ENSG00000131504.11	DIAPH1	protein_coding
ENST00000260665.7	39	3	0	0	36	1	2	ENSG00000138095.14	LRPPRC	protein_coding
ENST00000262301.11	39	3	0	0	36	2	1	ENSG00000103227.14	LMF1	protein_coding
ENST00000265465.3	39	13	0	1	26	6	6	ENSG00000014138.4	POLA2	protein_coding
ENST00000268489.5	39	6	0	28	33	4	1	ENSG00000140836.10	ZFHX3	protein_coding
ENST00000268616.4	39	18	0	0	21	9	9	ENSG00000140948.7	ZCCHC14	protein_coding
ENST00000268704.2	39	3	0	0	36	2	1	ENSG00000197912.9	SPG7	protein_coding
ENST00000285968.6	39	10	0	0	29	9	1	ENSG00000155561.10	NUP205	protein_coding
ENST00000307564.4	39	20	0	5	19	17	3	ENSG00000106948.12	AKNA	protein_coding
ENST00000324666.5	39	3	0	0	36	3	0	ENSG00000125386.10	FAM193A	protein_coding
ENST00000327827.7	39	12	0	4	27	6	2	ENSG00000182831.7	C16orf72	protein_coding
ENST00000333229.2	39	5	0	2	34	3	0	ENSG00000185658.9	BRWD1	protein_coding
ENST00000335290.6	39	0	1	1	39	0	0	ENSG00000176473.9	WDR25	protein_coding
ENST00000341349.2	39	9	0	0	30	9	0	ENSG00000188747.4	NOXA1	protein_coding
ENST00000356834.3	39	12	0	0	27	8	4	ENSG00000197226.8	TBC1D9B	protein_coding
ENST00000359321.1	39	19	0	0	20	2	17	ENSG00000196584.2	XRCC2	protein_coding
ENST00000369984.4	39	25	4	0	14	18	7	ENSG00000172534.9	HCFC1	protein_coding
ENST00000371100.4	39	14	0	0	25	6	8	ENSG00000087460.19	GNAS	protein_coding
ENST00000373053.3	39	2	0	0	37	1	1	ENSG00000156026.10	MCU	protein_coding
ENST00000373433.4	39	7	0	1	32	1	5	ENSG00000101413.7	RPRD1B	protein_coding
ENST00000373609.1	39	24	3	0	15	10	14	ENSG00000084652.11	TXLNA	protein_coding
ENST00000377813.1	39	22	1	4	17	20	1	ENSG00000125844.11	RRBP1	protein_coding
ENST00000380338.4	39	3	0	1	36	2	0	ENSG00000171843.11	MLLT3	protein_coding
ENST00000393227.2	39	6	0	2	33	2	2	ENSG00000108848.11	LUC7L3	protein_coding
ENST00000393630.3	39	8	0	2	31	3	3	ENSG00000061987.10	MON2	protein_coding
ENST00000397097.3	39	2	0	1	37	1	0	ENSG00000181450.13	ZNF678	protein_coding
ENST00000399302.2	39	21	2	14	18	14	5	ENSG00000060749.10	QSER1	protein_coding
ENST00000401878.3	39	6	0	1	33	1	4	ENSG00000184863.6	RBM33	protein_coding
ENST00000402010.2	39	10	0	1	29	4	5	ENSG00000072518.16	MARK2	protein_coding
ENST00000402904.2	39	5	3	0	34	3	2	ENSG00000010803.12	SCMH1	protein_coding
ENST00000414183.2	39	6	1	0	33	6	0	ENSG00000182944.13	EWSR1	protein_coding
ENST00000420625.2	39	13	1	13	26	8	5	ENSG00000102024.13	PLS3	protein_coding
ENST00000437048.2	39	7	0	0	32	0	7	ENSG00000141252.15	VPS53	protein_coding
ENST00000580900.1	39	2	0	1	37	1	0	ENSG00000099810.14	MTAP	protein_coding
ENST00000237530.6	38	8	0	0	30	6	2	ENSG00000118705.12	RPN2	protein_coding
ENST00000256646.2	38	28	0	1	10	17	10	ENSG00000134250.13	NOTCH2	protein_coding
ENST00000258886.8	38	14	0	0	24	3	11	ENSG00000136381.8	IREB2	protein_coding
ENST00000307526.3	38	2	0	1	36	1	0	ENSG00000170293.4	CMTM8	protein_coding
ENST00000310137.4	38	16	0	1	22	12	3	ENSG00000239306.4	RBM14	protein_coding
ENST00000311124.4	38	15	0	3	23	5	8	ENSG00000173638.14	SLC19A1	protein_coding
ENST00000321599.4	38	10	0	25	28	4	6	ENSG00000176095.7	IP6K1	protein_coding
ENST00000325680.7	38	14	0	2	24	9	3	ENSG00000119596.13	YLPM1	protein_coding
ENST00000335972.6	38	12	1	2	26	9	1	ENSG00000130985.12	UBA1	protein_coding
ENST00000340578.6	38	3	0	0	35	1	2	ENSG00000031823.10	RANBP3	protein_coding
ENST00000340648.4	38	10	0	1	28	6	3	ENSG00000160208.11	RRP1B	protein_coding
ENST00000352645.4	38	17	0	8	21	8	7	ENSG00000100403.10	ZC3H7B	protein_coding
ENST00000354831.7	38	16	0	3	22	13	0	ENSG00000078618.15	NRD1	protein_coding
ENST00000358161.5	38	22	0	5	16	19	2	ENSG00000197694.9	SPTAN1	protein_coding
ENST00000366994.3	38	1	0	0	37	1	0	ENSG00000143493.8	INTS7	protein_coding
ENST00000368888.4	38	5	0	3	33	2	0	ENSG00000143398.15	PIP5K1A	protein_coding
ENST00000369068.4	38	7	3	0	31	7	0	ENSG00000163125.11	RPRD2	protein_coding
ENST00000369144.3	38	14	1	1	24	13	0	ENSG00000107581.8	EIF3A	protein_coding
ENST00000370276.1	38	9	0	0	29	9	0	ENSG00000122483.13	CCDC18	protein_coding
ENST00000371929.3	38	14	2	2	24	12	0	ENSG00000160323.14	ADAMTS13	protein_coding
ENST00000373202.3	38	19	0	5	19	4	11	ENSG00000166224.12	SGPL1	protein_coding
ENST00000373812.3	38	7	1	2	31	4	1	ENSG00000198492.10	YTHDF2	protein_coding
ENST00000376511.2	38	13	1	29	25	4	3	ENSG00000204569.5	PPP1R10	protein_coding
ENST00000377636.3	38	3	0	0	35	1	2	ENSG00000136111.8	TBC1D4	protein_coding
ENST00000381318.3	38	5	0	25	33	3	0	ENSG00000205726.9	ITSN1	protein_coding
ENST00000403390.1	38	6	0	0	32	5	1	ENSG00000141959.12	PFKL	protein_coding
ENST00000424560.1	38	16	1	11	22	10	2	ENSG00000066933.11	MYO9A	protein_coding
ENST00000446818.2	38	4	0	21	34	3	1	ENSG00000131374.10	TBC1D5	protein_coding
ENST00000506030.1	38	3	4	31	35	3	0	ENSG00000112851.10	ERBB2IP	protein_coding
ENST00000521604.2	38	14	0	3	24	4	7	ENSG00000187735.8	TCEA1	protein_coding
ENST00000539276.2	38	11	4	1	27	3	7	ENSG00000174437.12	ATP2A2	protein_coding
ENST00000545588.1	38	20	2	13	18	2	5	ENSG00000058673.11	ZC3H11A	protein_coding
ENST00000545947.1	38	16	0	23	22	2	12	ENSG00000173402.7	DAG1	protein_coding
ENST00000586178.1	38	4	0	14	34	2	2	ENSG00000011258.11	MBTD1	protein_coding
ENST00000221566.2	37	12	0	18	25	3	8	ENSG00000104969.5	SGTA	protein_coding
ENST00000222345.6	37	2	0	32	35	1	0	ENSG00000105738.6	SIPA1L3	protein_coding
ENST00000253039.4	37	8	0	1	29	3	4	ENSG00000130741.6	EIF2S3	protein_coding
ENST00000261716.3	37	17	2	11	20	3	10	ENSG00000160551.5	TAOK1	protein_coding
ENST00000261858.2	37	8	1	31	29	3	3	ENSG00000138604.5	GLCE	protein_coding
ENST00000263773.5	37	5	0	0	32	4	1	ENSG00000109920.8	FNBP4	protein_coding
ENST00000266070.4	37	7	0	18	30	4	1	ENSG00000101191.12	DIDO1	protein_coding
ENST00000269886.3	37	9	0	1	28	2	6	ENSG00000141985.5	SH3GL1	protein_coding
ENST00000303407.7	37	14	0	20	23	5	7	ENSG00000169925.12	BRD3	protein_coding
ENST00000305877.8	37	11	0	2	26	6	3	ENSG00000186716.15	BCR	protein_coding
ENST00000316878.6	37	26	5	0	11	15	11	ENSG00000108819.9	PPP1R9B	protein_coding
ENST00000325542.5	37	7	1	0	30	5	2	ENSG00000166037.6	CEP57	protein_coding
ENST00000328933.5	37	8	0	0	29	1	7	ENSG00000100321.10	SYNGR1	protein_coding
ENST00000359523.2	37	9	0	1	28	0	8	ENSG00000197965.7	MPZL1	protein_coding
ENST00000367384.2	37	10	0	0	27	6	4	ENSG00000120265.12	PCMT1	protein_coding
ENST00000370014.3	37	7	0	3	30	2	2	ENSG00000112701.13	SENP6	protein_coding
ENST00000373475.5	37	5	0	15	32	2	2	ENSG00000116497.13	S100PBP	protein_coding
ENST00000374586.3	37	9	0	0	28	2	7	ENSG00000106771.8	TMEM245	protein_coding
ENST00000375401.3	37	27	0	3	10	20	4	ENSG00000126012.7	KDM5C	protein_coding
ENST00000377307.2	37	5	0	0	32	1	4	ENSG00000147799.7	ARHGAP39	protein_coding
ENST00000377452.3	37	1	0	0	36	1	0	ENSG00000125821.7	DTD1	protein_coding
ENST00000378536.4	37	7	0	1	30	2	4	ENSG00000157933.9	SKI	protein_coding
ENST00000380958.3	37	3	0	0	34	3	0	ENSG00000152520.9	PAN3	protein_coding
ENST00000381756.5	37	8	0	0	29	8	0	ENSG00000100083.14	GGA1	protein_coding
ENST00000382751.3	37	13	0	1	24	7	5	ENSG00000142207.5	URB1	protein_coding
ENST00000393792.2	37	4	0	0	33	3	1	ENSG00000168246.5	UBTD2	protein_coding
ENST00000398148.3	37	22	0	1	15	15	6	ENSG00000088247.11	KHSRP	protein_coding
ENST00000398510.3	37	4	0	0	33	4	0	ENSG00000177200.11	CHD9	protein_coding
ENST00000398960.2	37	2	0	0	35	2	0	ENSG00000157540.15	DYRK1A	protein_coding
ENST00000429247.1	37	3	0	0	34	3	0	ENSG00000144711.9	IQSEC1	protein_coding
ENST00000443185.2	37	4	0	7	33	3	1	ENSG00000101493.6	ZNF516	protein_coding
ENST00000479961.1	37	2	0	23	35	0	0	ENSG00000259332.2	ST20-MTHFS	protein_coding
ENST00000531206.1	37	4	0	0	33	2	2	ENSG00000004897.7	CDC27	protein_coding
ENST00000555938.1	37	6	1	0	31	6	0	ENSG00000258674.5	CTC-260F20.3	protein_coding
ENST00000570191.1	37	6	0	2	31	5	0	ENSG00000103194.11	USP10	protein_coding
ENST00000572621.1	37	26	0	3	11	23	0	ENSG00000174231.12	PRPF8	protein_coding
ENST00000246194.3	36	5	0	27	31	3	4	ENSG00000125970.7	RALY	protein_coding
ENST00000248996.4	36	5	0	16	31	0	2	ENSG00000128266.7	GNAZ	protein_coding
ENST00000252015.2	36	6	0	0	30	3	3	ENSG00000100991.7	TRPC4AP	protein_coding
ENST00000256689.5	36	21	0	13	15	2	14	ENSG00000134294.9	SLC38A2	protein_coding
ENST00000261366.5	36	9	1	3	27	5	1	ENSG00000113368.7	LMNB1	protein_coding
ENST00000262738.3	36	15	1	0	21	11	4	ENSG00000075275.12	CELSR1	protein_coding
ENST00000263991.5	36	3	1	2	33	2	0	ENSG00000115504.10	EHBP1	protein_coding
ENST00000265990.6	36	6	0	2	30	3	1	ENSG00000095564.9	BTAF1	protein_coding
ENST00000295930.3	36	1	0	2	35	0	1	ENSG00000174891.8	RSRC1	protein_coding
ENST00000297440.6	36	2	0	0	34	1	1	ENSG00000164818.11	HEATR2	protein_coding
ENST00000307741.6	36	8	0	3	28	4	1	ENSG00000172009.10	THOP1	protein_coding
ENST00000324219.4	36	5	1	1	31	4	0	ENSG00000071054.11	MAP4K4	protein_coding
ENST00000326291.6	36	1	0	2	35	0	0	ENSG00000083535.11	PIBF1	protein_coding
ENST00000341071.7	36	19	0	0	17	4	15	ENSG00000160058.14	BSDC1	protein_coding
ENST00000358015.3	36	15	0	2	21	7	6	ENSG00000119318.8	RAD23B	protein_coding
ENST00000361246.2	36	14	0	2	22	7	5	ENSG00000198752.5	CDC42BPB	protein_coding
ENST00000369393.3	36	14	0	0	22	14	0	ENSG00000112159.7	MDN1	protein_coding
ENST00000371092.3	36	2	0	0	34	2	6	ENSG00000142856.12	ITGB3BP	protein_coding
ENST00000372406.1	36	13	0	0	23	2	11	ENSG00000148358.15	GPR107	protein_coding
ENST00000373191.4	36	5	2	1	31	0	4	ENSG00000126070.14	AGO3	protein_coding
ENST00000373255.4	36	7	0	14	29	4	1	ENSG00000099284.9	H2AFY2	protein_coding
ENST00000379757.4	36	19	0	1	17	10	8	ENSG00000239264.4	TXNDC5	protein_coding
ENST00000409790.1	36	6	0	0	30	3	3	ENSG00000038532.10	CLEC16A	protein_coding
ENST00000410062.4	36	1	0	1	35	0	1	ENSG00000170035.11	UBE2E3	protein_coding
ENST00000420696.2	36	4	1	0	32	2	2	ENSG00000185630.14	PBX1	protein_coding
ENST00000425708.2	36	26	0	9	10	5	19	ENSG00000185219.11	ZNF445	protein_coding
ENST00000442415.2	36	6	0	16	30	3	2	ENSG00000132155.7	RAF1	protein_coding
ENST00000494792.1	36	2	0	0	34	2	24	ENSG00000258539.1	RP11-12J10.3	protein_coding
ENST00000502732.1	36	19	0	0	17	9	10	ENSG00000143322.15	ABL2	protein_coding
ENST00000518338.2	36	1	0	0	35	0	1	ENSG00000171530.9	TBCA	protein_coding
ENST00000578681.1	36	13	0	10	23	7	4	ENSG00000198231.8	DDX42	protein_coding
ENST00000599848.1	36	19	0	1	17	12	6	ENSG00000005007.8	UPF1	protein_coding
ENST00000192788.5	35	12	0	1	23	5	6	ENSG00000065060.12	UHRF1BP1	protein_coding
ENST00000215957.6	35	17	0	1	18	13	3	ENSG00000100139.9	MICALL1	protein_coding
ENST00000250559.9	35	3	0	32	32	1	1	ENSG00000127314.13	RAP1B	protein_coding
ENST00000257177.4	35	5	1	10	30	3	1	ENSG00000134744.9	ZCCHC11	protein_coding
ENST00000264451.7	35	10	0	2	25	5	3	ENSG00000014824.9	SLC30A9	protein_coding
ENST00000266383.5	35	3	2	0	32	1	2	ENSG00000139044.6	B4GALNT3	protein_coding
ENST00000268182.5	35	18	0	1	17	9	8	ENSG00000140575.8	IQGAP1	protein_coding
ENST00000271715.2	35	10	0	18	25	6	4	ENSG00000143442.17	POGZ	protein_coding
ENST00000275159.6	35	2	1	0	33	2	0	ENSG00000146350.9	TBC1D32	protein_coding
ENST00000286091.4	35	22	0	2	13	14	6	ENSG00000155660.6	PDIA4	protein_coding
ENST00000303575.4	35	19	0	0	16	5	14	ENSG00000170348.4	TMED10	protein_coding
ENST00000303635.7	35	3	0	1	32	1	1	ENSG00000171735.14	CAMTA1	protein_coding
ENST00000308924.4	35	10	4	1	25	8	1	ENSG00000063244.8	U2AF2	protein_coding
ENST00000319622.6	35	6	0	23	29	2	1	ENSG00000067225.13	PKM	protein_coding
ENST00000322723.4	35	26	0	3	9	18	5	ENSG00000115053.11	NCL	protein_coding
ENST00000326873.7	35	10	0	5	25	4	2	ENSG00000118046.10	STK11	protein_coding
ENST00000327423.6	35	13	0	14	22	11	0	ENSG00000183530.9	PRR14L	protein_coding
ENST00000338042.6	35	4	2	18	31	1	2	ENSG00000068305.13	MEF2A	protein_coding
ENST00000340042.1	35	2	0	5	33	2	0	ENSG00000250571.2	GLI4	protein_coding
ENST00000340116.7	35	3	2	0	32	3	0	ENSG00000132199.14	ENOSF1	protein_coding
ENST00000345097.4	35	7	0	3	28	2	4	ENSG00000053254.11	FOXN3	protein_coding
ENST00000355537.3	35	3	0	2	32	3	0	ENSG00000198597.4	ZNF536	protein_coding
ENST00000355621.3	35	7	0	1	28	2	4	ENSG00000186591.7	UBE2H	protein_coding
ENST00000356253.5	35	3	1	2	32	1	0	ENSG00000153956.11	CACNA2D1	protein_coding
ENST00000358701.5	35	7	0	0	28	3	4	ENSG00000165661.11	QSOX2	protein_coding
ENST00000359462.5	35	9	1	5	26	4	3	ENSG00000197111.11	PCBP2	protein_coding
ENST00000361078.2	35	9	0	0	26	5	4	ENSG00000055917.11	PUM2	protein_coding
ENST00000368911.3	35	6	0	0	29	4	2	ENSG00000155111.10	CDK19	protein_coding
ENST00000369016.4	35	3	0	2	32	1	0	ENSG00000143420.13	ENSA	protein_coding
ENST00000370938.3	35	6	0	0	29	5	1	ENSG00000116761.7	CTH	protein_coding
ENST00000372129.2	35	35	0	0	0	35	0	ENSG00000133124.10	IRS4	protein_coding
ENST00000376285.1	35	1	0	0	34	1	0	ENSG00000175198.10	PCCA	protein_coding
ENST00000378531.3	35	1	0	0	34	1	0	ENSG00000116151.9	MORN1	protein_coding
ENST00000380903.2	35	8	0	0	27	7	1	ENSG00000073169.9	SELO	protein_coding
ENST00000381334.5	35	11	0	2	24	6	3	ENSG00000134851.8	TMEM165	protein_coding
ENST00000389467.3	35	24	0	1	11	12	11	ENSG00000157106.12	SMG1	protein_coding
ENST00000393356.1	35	7	0	23	28	2	4	ENSG00000113300.7	CNOT6	protein_coding
ENST00000397843.2	35	14	3	0	21	7	7	ENSG00000196914.4	ARHGEF12	protein_coding
ENST00000398208.2	35	2	0	0	33	1	1	ENSG00000160193.7	WDR4	protein_coding
ENST00000402676.2	35	18	0	1	17	12	5	ENSG00000131016.12	AKAP12	protein_coding
ENST00000403821.2	35	13	1	4	22	12	0	ENSG00000179912.15	R3HDM2	protein_coding
ENST00000404537.1	35	16	0	0	19	16	0	ENSG00000124006.10	OBSL1	protein_coding
ENST00000415258.1	35	7	0	1	28	5	1	ENSG00000011376.5	LARS2	protein_coding
ENST00000425690.3	35	16	0	4	19	2	10	ENSG00000073008.10	PVR	protein_coding
ENST00000428239.1	35	5	1	2	30	3	0	ENSG00000097046.8	CDC7	protein_coding
ENST00000438737.2	35	8	1	2	27	5	1	ENSG00000139746.11	RBM26	protein_coding
ENST00000452588.2	35	8	0	0	27	8	0	ENSG00000158545.11	ZC3H18	protein_coding
ENST00000493442.1	35	18	3	0	17	3	15	ENSG00000123575.8	FAM199X	protein_coding
ENST00000498165.1	35	2	3	1	33	0	1	ENSG00000163590.9	PPM1L	protein_coding
ENST00000524300.1	35	1	0	25	34	0	0	ENSG00000040341.13	STAU2	protein_coding
ENST00000526115.1	35	6	0	2	29	3	2	ENSG00000205531.8	NAP1L4	protein_coding
ENST00000534548.2	35	7	1	1	28	6	0	ENSG00000151503.8	NCAPD3	protein_coding
ENST00000542342.2	35	0	0	1	35	0	0	ENSG00000133195.7	SLC39A11	protein_coding
ENST00000545908.1	35	11	0	0	24	11	0	ENSG00000100714.11	MTHFD1	protein_coding
ENST00000546837.1	35	3	1	0	32	1	2	ENSG00000257390.1	RP11-762I7.5	protein_coding
ENST00000557008.1	35	5	1	2	30	3	1	ENSG00000258643.1	BCL2L2-PABPN1	protein_coding
ENST00000571589.1	35	4	0	0	31	2	2	ENSG00000186260.12	MKL2	protein_coding
ENST00000575882.1	35	5	0	1	30	3	1	ENSG00000141198.9	TOM1L1	protein_coding
ENST00000585567.1	35	1	0	0	34	1	0	ENSG00000161888.7	SPC24	protein_coding
ENST00000600932.1	35	10	1	0	25	9	1	ENSG00000105669.8	COPE	protein_coding
ENST00000012443.4	34	6	0	0	28	6	0	ENSG00000011485.10	PPP5C	protein_coding
ENST00000064780.2	34	9	0	25	25	6	2	ENSG00000054967.8	RELT	protein_coding
ENST00000220849.5	34	1	0	0	33	1	0	ENSG00000104408.5	EIF3E	protein_coding
ENST00000264187.6	34	18	0	1	16	8	9	ENSG00000116962.10	NID1	protein_coding
ENST00000264448.6	34	14	0	0	20	14	0	ENSG00000116127.13	ALMS1	protein_coding
ENST00000265343.5	34	14	0	14	20	8	4	ENSG00000072364.8	AFF4	protein_coding
ENST00000278568.4	34	1	0	30	33	1	0	ENSG00000149269.5	PAK1	protein_coding
ENST00000278886.6	34	3	0	16	31	3	0	ENSG00000101004.10	NINL	protein_coding
ENST00000300527.4	34	14	0	5	20	12	1	ENSG00000142173.10	COL6A2	protein_coding
ENST00000302550.11	34	11	0	1	23	3	7	ENSG00000121644.14	DESI2	protein_coding
ENST00000318711.7	34	8	0	0	26	7	1	ENSG00000160305.13	DIP2A	protein_coding
ENST00000322536.3	34	2	0	1	32	1	0	ENSG00000178105.5	DDX10	protein_coding
ENST00000335894.4	34	0	0	0	34	0	0	ENSG00000103599.15	IQCH	protein_coding
ENST00000356994.2	34	13	3	1	21	12	0	ENSG00000180900.12	SCRIB	protein_coding
ENST00000357997.5	34	7	0	0	27	5	2	ENSG00000176915.10	ANKLE2	protein_coding
ENST00000368694.3	34	10	0	7	24	6	2	ENSG00000160679.8	CHTOP	protein_coding
ENST00000372055.4	34	7	2	0	27	7	0	ENSG00000112715.16	VEGFA	protein_coding
ENST00000373566.3	34	4	0	7	30	2	2	ENSG00000204120.10	GIGYF2	protein_coding
ENST00000376263.3	34	17	1	8	17	11	4	ENSG00000165119.14	HNRNPK	protein_coding
ENST00000377298.4	34	18	0	2	16	7	9	ENSG00000171603.12	CLSTN1	protein_coding
ENST00000379310.3	34	2	0	0	32	2	0	ENSG00000102763.11	VWA8	protein_coding
ENST00000379454.4	34	10	0	3	24	3	4	ENSG00000198363.11	ASPH	protein_coding
ENST00000382247.1	34	28	0	15	6	3	16	ENSG00000163257.6	DCAF16	protein_coding
ENST00000388712.3	34	6	0	6	28	4	1	ENSG00000135052.12	GOLM1	protein_coding
ENST00000393784.3	34	9	0	2	25	1	6	ENSG00000113719.11	ERGIC1	protein_coding
ENST00000395468.4	34	17	0	16	17	9	7	ENSG00000168175.10	MAPK1IP1L	protein_coding
ENST00000396930.3	34	11	1	0	23	8	3	ENSG00000083168.5	KAT6A	protein_coding
ENST00000397224.4	34	23	0	5	11	12	11	ENSG00000100350.10	FOXRED2	protein_coding
ENST00000400521.1	34	3	0	0	31	3	0	ENSG00000184470.15	TXNRD2	protein_coding
ENST00000402939.2	34	0	1	0	34	0	0	ENSG00000151276.19	MAGI1	protein_coding
ENST00000405709.2	34	1	1	2	33	0	0	ENSG00000184903.5	IMMP2L	protein_coding
ENST00000405930.3	34	5	1	0	29	4	1	ENSG00000099904.11	ZDHHC8	protein_coding
ENST00000406386.3	34	8	1	0	26	2	7	ENSG00000100106.15	TRIOBP	protein_coding
ENST00000435030.1	34	10	0	0	24	6	4	ENSG00000168280.12	KIF5C	protein_coding
ENST00000443967.1	34	2	0	11	32	1	0	ENSG00000170085.13	SIMC1	protein_coding
ENST00000450537.1	34	20	0	6	14	6	14	ENSG00000196700.3	ZNF512B	protein_coding
ENST00000451030.1	34	5	0	1	29	4	0	ENSG00000126883.12	NUP214	protein_coding
ENST00000459737.1	34	21	2	6	13	18	3	ENSG00000126777.13	KTN1	protein_coding
ENST00000477973.2	34	3	0	0	31	1	2	ENSG00000163602.9	RYBP	protein_coding
ENST00000566717.2	34	3	0	0	31	0	3	ENSG00000273170.1	ANKRD18A	protein_coding
ENST00000568546.1	34	33	0	2	1	4	27	ENSG00000183751.10	TBL3	protein_coding
ENST00000568685.1	34	6	0	1	28	4	1	ENSG00000089280.14	FUS	protein_coding
ENST00000607628.1	34	14	0	0	20	7	7	ENSG00000162290.12	DCP1A	protein_coding
ENST00000040877.1	33	6	0	0	27	6	0	ENSG00000059588.5	TARBP1	protein_coding
ENST00000247026.5	33	4	0	0	29	4	0	ENSG00000126653.11	NSRP1	protein_coding
ENST00000249014.4	33	16	0	16	17	8	4	ENSG00000128283.6	CDC42EP1	protein_coding
ENST00000253925.7	33	5	0	1	28	4	0	ENSG00000131626.11	PPFIA1	protein_coding
ENST00000262291.4	33	7	0	8	26	3	2	ENSG00000062716.6	VMP1	protein_coding
ENST00000263274.7	33	7	0	1	26	6	0	ENSG00000105486.9	LIG1	protein_coding
ENST00000264279.5	33	6	0	1	27	5	0	ENSG00000055044.6	NOP58	protein_coding
ENST00000292852.4	33	6	0	14	27	1	5	ENSG00000269190.1	FBXO17	protein_coding
ENST00000295770.2	33	16	1	1	17	12	3	ENSG00000163527.5	STT3B	protein_coding
ENST00000307729.7	33	8	0	3	25	3	2	ENSG00000078403.12	MLLT10	protein_coding
ENST00000319725.9	33	2	0	0	31	0	2	ENSG00000107164.15	FUBP3	protein_coding
ENST00000324896.4	33	5	0	18	28	2	0	ENSG00000077809.8	GTF2I	protein_coding
ENST00000327697.6	33	12	5	3	21	10	1	ENSG00000164068.11	RNF123	protein_coding
ENST00000329517.6	33	5	0	23	28	1	3	ENSG00000185838.9	GNB1L	protein_coding
ENST00000331569.4	33	31	1	5	2	14	12	ENSG00000183779.5	ZNF703	protein_coding
ENST00000340281.4	33	5	1	0	28	5	0	ENSG00000162664.12	ZNF326	protein_coding
ENST00000342066.3	33	3	3	1	30	3	0	ENSG00000187634.6	SAMD11	protein_coding
ENST00000344921.6	33	6	0	2	27	3	1	ENSG00000099956.13	SMARCB1	protein_coding
ENST00000355105.3	33	7	0	11	26	2	0	ENSG00000159592.6	GPBP1L1	protein_coding
ENST00000358465.2	33	10	0	0	23	7	3	ENSG00000197323.6	TRIM33	protein_coding
ENST00000359715.5	33	11	1	2	22	1	8	ENSG00000101246.15	ARFRP1	protein_coding
ENST00000361445.4	33	11	0	1	22	10	0	ENSG00000198793.8	MTOR	protein_coding
ENST00000366582.3	33	12	0	1	21	9	2	ENSG00000119285.6	HEATR1	protein_coding
ENST00000366991.4	33	1	0	0	32	1	0	ENSG00000143476.13	DTL	protein_coding
ENST00000368173.3	33	3	0	1	30	1	1	ENSG00000183853.13	KIRREL	protein_coding
ENST00000371856.2	33	7	0	13	26	1	4	ENSG00000124214.15	STAU1	protein_coding
ENST00000372524.4	33	29	1	7	4	14	8	ENSG00000165655.14	ZNF503	protein_coding
ENST00000377038.3	33	21	0	0	12	6	15	ENSG00000160049.7	DFFA	protein_coding
ENST00000378116.4	33	9	0	0	24	7	2	ENSG00000148468.12	FAM171A1	protein_coding
ENST00000381151.3	33	16	0	19	17	8	6	ENSG00000198743.5	SLC5A3	protein_coding
ENST00000396679.1	33	1	0	12	32	1	0	ENSG00000123219.8	CENPK	protein_coding
ENST00000397728.3	33	9	0	1	24	3	5	ENSG00000160285.10	LSS	protein_coding
ENST00000407818.3	33	5	0	0	28	5	0	ENSG00000068796.12	KIF2A	protein_coding
ENST00000409682.3	33	1	0	1	32	1	0	ENSG00000115233.7	PSMD14	protein_coding
ENST00000431794.3	33	8	0	3	25	4	3	ENSG00000141140.12	MYO19	protein_coding
ENST00000434382.2	33	4	1	0	29	2	2	ENSG00000196715.5	VKORC1L1	protein_coding
ENST00000437198.2	33	1	0	0	32	1	0	ENSG00000140694.12	PARN	protein_coding
ENST00000475622.1	33	3	0	1	30	0	4	ENSG00000153395.5	LPCAT1	protein_coding
ENST00000492622.2	33	2	1	2	31	2	0	ENSG00000102531.12	FNDC3A	protein_coding
ENST00000525621.1	33	13	0	3	20	11	0	ENSG00000105397.9	TYK2	protein_coding
ENST00000529443.2	33	13	0	0	20	3	10	ENSG00000166086.8	JAM3	protein_coding
ENST00000535210.1	33	7	0	1	26	2	27	ENSG00000169955.6	ZNF747	protein_coding
ENST00000537253.1	33	4	1	1	29	3	0	ENSG00000124789.7	NUP153	protein_coding
ENST00000538696.1	33	3	0	0	30	3	0	ENSG00000128973.7	CLN6	protein_coding
ENST00000541176.2	33	0	0	0	33	0	21	ENSG00000272897.1	RP1-309K20.6	protein_coding
ENST00000554738.1	33	1	0	0	32	0	1	ENSG00000021645.13	NRXN3	protein_coding
ENST00000562955.1	33	12	0	0	21	5	7	ENSG00000198198.9	SZT2	protein_coding
ENST00000569360.1	33	7	0	1	26	2	27	ENSG00000261459.1	ZNF747	protein_coding
ENST00000588852.1	33	4	0	0	29	4	0	ENSG00000160633.8	SAFB	protein_coding
ENST00000608209.1	33	16	0	19	17	8	6	ENSG00000272962.1	SLC5A3	protein_coding
ENST00000162044.9	32	12	0	0	20	10	2	ENSG00000064545.10	TMEM161A	protein_coding
ENST00000215739.8	32	17	0	0	15	8	9	ENSG00000099949.14	LZTR1	protein_coding
ENST00000216190.8	32	8	0	7	24	7	0	ENSG00000100353.13	EIF3D	protein_coding
ENST00000216277.8	32	8	0	1	24	7	0	ENSG00000090060.13	PAPOLA	protein_coding
ENST00000216780.4	32	13	0	1	19	11	1	ENSG00000100889.7	PCK2	protein_coding
ENST00000258739.4	32	13	0	2	19	4	7	ENSG00000136240.5	KDELR2	protein_coding
ENST00000262187.5	32	5	0	2	27	1	2	ENSG00000106615.5	RHEB	protein_coding
ENST00000264705.4	32	21	3	0	11	20	1	ENSG00000084774.9	CAD	protein_coding
ENST00000264935.5	32	3	0	0	29	3	0	ENSG00000112877.6	CEP72	protein_coding
ENST00000270225.7	32	5	0	0	27	3	2	ENSG00000142230.7	SAE1	protein_coding
ENST00000272638.9	32	10	0	1	22	3	6	ENSG00000144224.12	UBXN4	protein_coding
ENST00000284995.6	32	3	0	10	29	1	0	ENSG00000154743.13	TSEN2	protein_coding
ENST00000286835.7	32	2	0	0	30	1	1	ENSG00000156304.10	SCAF4	protein_coding
ENST00000295888.4	32	11	1	6	21	9	2	ENSG00000163625.11	WDFY3	protein_coding
ENST00000296302.7	32	13	0	0	19	13	0	ENSG00000163939.14	PBRM1	protein_coding
ENST00000307102.5	32	5	0	2	27	2	1	ENSG00000169032.5	MAP2K1	protein_coding
ENST00000311967.2	32	0	0	19	32	0	0	ENSG00000106459.10	NRF1	protein_coding
ENST00000313485.6	32	12	1	0	20	8	4	ENSG00000133030.15	MPRIP	protein_coding
ENST00000317905.5	32	6	0	1	26	5	1	ENSG00000108469.10	RECQL5	protein_coding
ENST00000318217.5	32	4	0	1	28	1	2	ENSG00000176658.12	MYO1D	protein_coding
ENST00000320876.6	32	5	0	3	27	2	0	ENSG00000101596.10	SMCHD1	protein_coding
ENST00000324460.6	32	31	0	2	1	20	9	ENSG00000044574.7	HSPA5	protein_coding
ENST00000325495.4	32	5	0	0	27	5	0	ENSG00000099783.7	HNRNPM	protein_coding
ENST00000332830.4	32	8	0	2	24	6	0	ENSG00000109118.9	PHF12	protein_coding
ENST00000333274.6	32	4	4	1	28	0	3	ENSG00000184349.8	EFNA5	protein_coding
ENST00000339399.4	32	5	1	1	27	3	1	ENSG00000136938.8	ANP32B	protein_coding
ENST00000360280.3	32	9	0	0	23	9	0	ENSG00000197969.7	VPS13A	protein_coding
ENST00000361729.2	32	10	0	0	22	3	7	ENSG00000007968.6	E2F2	protein_coding
ENST00000366548.3	32	7	0	4	25	3	0	ENSG00000174371.12	EXO1	protein_coding
ENST00000367607.3	32	14	0	7	18	10	2	ENSG00000135837.11	CEP350	protein_coding
ENST00000369980.3	32	18	0	0	14	11	7	ENSG00000184216.7	IRAK1	protein_coding
ENST00000373836.3	32	14	0	0	18	6	8	ENSG00000204138.8	PHACTR4	protein_coding
ENST00000375592.3	32	4	0	18	28	3	1	ENSG00000037637.6	FBXO42	protein_coding
ENST00000380817.3	32	16	0	0	16	12	4	ENSG00000100241.16	SBF1	protein_coding
ENST00000382869.3	32	5	1	16	27	2	0	ENSG00000121741.12	ZMYM2	protein_coding
ENST00000396811.2	32	6	0	17	26	2	3	ENSG00000100211.6	CBY1	protein_coding
ENST00000398761.4	32	9	0	16	23	3	4	ENSG00000107745.12	MICU1	protein_coding
ENST00000399050.4	32	12	0	18	20	5	6	ENSG00000198561.8	CTNND1	protein_coding
ENST00000404233.3	32	29	1	2	3	15	13	ENSG00000149428.14	HYOU1	protein_coding
ENST00000422081.2	32	7	0	24	25	3	2	ENSG00000241489.3	IDS	protein_coding
ENST00000425528.1	32	12	0	5	20	4	8	ENSG00000105576.11	TNPO2	protein_coding
ENST00000438362.2	32	14	2	5	18	8	5	ENSG00000009307.11	CSDE1	protein_coding
ENST00000448841.1	32	12	2	1	20	4	7	ENSG00000166272.12	WBP1L	protein_coding
ENST00000455566.1	32	8	0	0	24	0	8	ENSG00000175470.14	PPP2R2D	protein_coding
ENST00000487099.2	32	0	0	0	32	0	0	ENSG00000148200.12	NR6A1	protein_coding
ENST00000529637.1	32	2	2	0	30	2	0	ENSG00000090686.11	USP48	protein_coding
ENST00000606320.1	32	6	1	3	26	3	3	ENSG00000051825.10	MPHOSPH9	protein_coding
ENST00000170168.4	31	12	0	0	19	7	5	ENSG00000079313.7	REXO1	protein_coding
ENST00000181839.4	31	8	1	3	23	5	0	ENSG00000065883.10	CDK13	protein_coding
ENST00000186436.5	31	10	0	1	21	8	1	ENSG00000075568.12	TMEM131	protein_coding
ENST00000225577.4	31	12	1	0	19	5	7	ENSG00000108443.9	RPS6KB1	protein_coding
ENST00000229195.3	31	1	0	21	30	0	0	ENSG00000111596.7	CNOT2	protein_coding
ENST00000246190.6	31	7	1	0	24	3	4	ENSG00000125967.12	NECAB3	protein_coding
ENST00000258399.3	31	10	0	12	21	4	3	ENSG00000135913.6	USP37	protein_coding
ENST00000258418.5	31	4	0	24	27	1	1	ENSG00000135932.6	CAB39	protein_coding
ENST00000261503.5	31	4	0	0	27	4	0	ENSG00000128487.12	SPECC1	protein_coding
ENST00000262241.6	31	3	0	1	28	2	0	ENSG00000089902.8	RCOR1	protein_coding
ENST00000263433.3	31	8	0	0	23	7	1	ENSG00000125503.8	PPP1R12C	protein_coding
ENST00000263708.2	31	3	0	18	28	0	1	ENSG00000088179.4	PTPN4	protein_coding
ENST00000266214.5	31	7	0	0	24	4	3	ENSG00000244486.3	SCARF2	protein_coding
ENST00000294304.7	31	6	0	0	25	5	1	ENSG00000162337.7	LRP5	protein_coding
ENST00000308370.7	31	7	0	0	24	6	1	ENSG00000090006.13	LTBP4	protein_coding
ENST00000310430.6	31	3	0	0	28	1	2	ENSG00000173273.11	TNKS	protein_coding
ENST00000314616.6	31	16	0	13	15	11	3	ENSG00000109111.10	SUPT6H	protein_coding
ENST00000324774.5	31	8	0	14	23	2	6	ENSG00000110931.14	CAMKK2	protein_coding
ENST00000327064.4	31	11	0	0	20	3	8	ENSG00000142453.7	CARM1	protein_coding
ENST00000337190.2	31	13	0	1	18	4	8	ENSG00000123933.10	MXD4	protein_coding
ENST00000341776.2	31	3	1	0	28	2	1	ENSG00000008083.9	JARID2	protein_coding
ENST00000342725.5	31	5	0	0	26	4	1	ENSG00000088881.16	EBF4	protein_coding
ENST00000354700.5	31	8	1	1	23	4	3	ENSG00000131584.14	ACAP3	protein_coding
ENST00000357415.4	31	4	0	1	27	3	0	ENSG00000138777.15	PPA2	protein_coding
ENST00000359741.5	31	22	0	8	9	3	17	ENSG00000104635.9	SLC39A14	protein_coding
ENST00000359933.4	31	7	0	2	24	2	3	ENSG00000066739.7	ATG2B	protein_coding
ENST00000360943.5	31	12	0	1	19	1	10	ENSG00000159202.13	UBE2Z	protein_coding
ENST00000367922.3	31	13	2	8	18	7	6	ENSG00000162733.12	DDR2	protein_coding
ENST00000368069.3	31	14	0	1	17	10	3	ENSG00000122218.10	COPA	protein_coding
ENST00000369301.3	31	12	0	1	19	5	6	ENSG00000196865.4	NHLRC2	protein_coding
ENST00000370793.1	31	12	0	7	19	3	6	ENSG00000077254.10	USP33	protein_coding
ENST00000370920.3	31	12	0	0	19	5	7	ENSG00000132485.8	ZRANB2	protein_coding
ENST00000373142.1	31	13	0	10	18	5	6	ENSG00000160408.10	ST6GALNAC6	protein_coding
ENST00000374423.3	31	17	0	5	14	12	2	ENSG00000204186.3	ZDBF2	protein_coding
ENST00000375370.5	31	3	0	3	28	1	1	ENSG00000198176.8	TFDP1	protein_coding
ENST00000376520.4	31	6	0	1	25	1	4	ENSG00000106829.14	TLE4	protein_coding
ENST00000389470.4	31	13	0	0	18	13	0	ENSG00000164880.11	INTS1	protein_coding
ENST00000398022.2	31	4	0	0	27	2	2	ENSG00000101337.11	TM9SF4	protein_coding
ENST00000439211.2	31	10	0	3	21	1	6	ENSG00000228716.2	DHFR	protein_coding
ENST00000442396.2	31	4	1	1	27	3	0	ENSG00000022976.11	ZNF839	protein_coding
ENST00000444449.2	31	5	0	0	26	3	2	ENSG00000072958.4	AP1M1	protein_coding
ENST00000453495.1	31	11	0	7	20	6	4	ENSG00000099814.11	CEP170B	protein_coding
ENST00000455418.3	31	3	1	0	28	0	3	ENSG00000180957.13	PITPNB	protein_coding
ENST00000474597.1	31	4	0	0	27	4	0	ENSG00000124783.8	SSR1	protein_coding
ENST00000477478.2	31	3	0	15	28	2	1	ENSG00000108641.10	B9D1	protein_coding
ENST00000500728.2	31	6	0	1	25	5	0	ENSG00000163956.6	LRPAP1	protein_coding
ENST00000507656.1	31	1	0	0	30	1	0	ENSG00000164162.8	ANAPC10	protein_coding
ENST00000543509.1	31	1	0	0	30	1	0	ENSG00000067208.10	EVI5	protein_coding
ENST00000544264.1	31	21	5	1	10	18	2	ENSG00000008300.10	CELSR3	protein_coding
ENST00000558170.2	31	1	0	1	30	1	0	ENSG00000169554.12	ZEB2	protein_coding
ENST00000572467.1	31	3	0	1	28	2	0	ENSG00000103426.8	CORO7-PAM16	protein_coding
ENST00000587747.1	31	4	2	2	27	2	0	ENSG00000102858.8	MGRN1	protein_coding
ENST00000207870.3	30	10	0	1	20	4	5	ENSG00000093217.5	XYLB	protein_coding
ENST00000217121.5	30	5	0	0	25	1	4	ENSG00000101150.13	TPD52L2	protein_coding
ENST00000219782.6	30	25	1	0	5	13	12	ENSG00000103495.9	MAZ	protein_coding
ENST00000228506.3	30	21	0	2	9	3	16	ENSG00000110917.3	MLEC	protein_coding
ENST00000234256.3	30	16	3	1	14	9	6	ENSG00000115902.6	SLC1A4	protein_coding
ENST00000237596.2	30	8	1	0	22	5	3	ENSG00000118762.3	PKD2	protein_coding
ENST00000264233.5	30	10	0	0	20	9	1	ENSG00000051341.9	POLQ	protein_coding
ENST00000265148.3	30	15	0	0	15	14	1	ENSG00000138778.7	CENPE	protein_coding
ENST00000265753.8	30	12	0	0	18	5	7	ENSG00000106682.10	EIF4H	protein_coding
ENST00000265960.3	30	3	0	3	27	2	0	ENSG00000119487.12	MAPKAP1	protein_coding
ENST00000270458.2	30	18	2	0	12	1	17	ENSG00000142408.2	CACNG8	protein_coding
ENST00000270538.3	30	5	0	2	25	2	1	ENSG00000104980.3	TIMM44	protein_coding
ENST00000278935.3	30	11	1	14	19	8	3	ENSG00000110274.10	CEP164	protein_coding
ENST00000281142.5	30	5	0	3	25	2	0	ENSG00000151466.7	SCLT1	protein_coding
ENST00000284551.6	30	10	0	1	20	5	4	ENSG00000154370.9	TRIM11	protein_coding
ENST00000292035.5	30	0	0	0	30	0	0	ENSG00000160563.9	MED27	protein_coding
ENST00000296755.7	30	22	0	0	8	17	5	ENSG00000131711.10	MAP1B	protein_coding
ENST00000298282.9	30	2	0	18	28	0	2	ENSG00000165495.11	PKNOX2	protein_coding
ENST00000299381.4	30	8	0	18	22	1	5	ENSG00000166295.4	ANAPC16	protein_coding
ENST00000306917.4	30	20	0	2	10	6	12	ENSG00000169018.5	FEM1B	protein_coding
ENST00000308249.2	30	2	0	1	28	1	0	ENSG00000175175.4	PPM1E	protein_coding
ENST00000308448.7	30	13	0	3	17	1	10	ENSG00000138138.9	ATAD1	protein_coding
ENST00000313050.7	30	15	0	0	15	12	3	ENSG00000148396.14	SEC16A	protein_coding
ENST00000314888.9	30	21	0	2	9	20	1	ENSG00000137076.14	TLN1	protein_coding
ENST00000317336.7	30	1	0	7	29	1	0	ENSG00000122417.11	ODF2L	protein_coding
ENST00000318967.2	30	16	0	3	14	9	4	ENSG00000143624.9	INTS3	protein_coding
ENST00000321919.9	30	9	0	0	21	4	5	ENSG00000140632.12	GLYR1	protein_coding
ENST00000323853.5	30	27	0	0	3	24	3	ENSG00000144028.10	SNRNP200	protein_coding
ENST00000325718.7	30	20	0	0	10	8	12	ENSG00000108292.12	MLLT6	protein_coding
ENST00000331272.7	30	6	0	3	24	3	0	ENSG00000107829.9	FBXW4	protein_coding
ENST00000334398.3	30	1	0	29	29	0	0	ENSG00000185973.6	TMLHE	protein_coding
ENST00000337057.3	30	7	0	8	23	5	2	ENSG00000079819.12	EPB41L2	protein_coding
ENST00000352511.4	30	19	0	0	11	5	14	ENSG00000114739.9	ACVR2B	protein_coding
ENST00000354618.5	30	14	0	12	16	8	4	ENSG00000054118.9	THRAP3	protein_coding
ENST00000354858.6	30	4	0	1	26	3	0	ENSG00000004455.12	AK2	protein_coding
ENST00000355280.6	30	4	0	1	26	2	1	ENSG00000141503.11	MINK1	protein_coding
ENST00000366630.1	30	8	0	1	22	7	1	ENSG00000116991.6	SIPA1L2	protein_coding
ENST00000366808.1	30	4	0	0	26	1	3	ENSG00000183814.11	LIN9	protein_coding
ENST00000367075.3	30	11	0	4	19	6	3	ENSG00000092820.13	EZR	protein_coding
ENST00000367549.3	30	4	0	2	26	4	0	ENSG00000135829.12	DHX9	protein_coding
ENST00000371141.4	30	17	0	6	13	2	9	ENSG00000124222.17	STX16	protein_coding
ENST00000371989.3	30	19	0	2	11	5	12	ENSG00000148248.9	SURF4	protein_coding
ENST00000374114.3	30	20	0	12	10	15	3	ENSG00000244462.3	RBM12	protein_coding
ENST00000377387.1	30	14	2	0	16	11	3	ENSG00000168066.16	SF1	protein_coding
ENST00000379719.3	30	7	0	1	23	3	3	ENSG00000205339.5	IPO7	protein_coding
ENST00000379731.4	30	13	0	0	17	2	11	ENSG00000086062.8	B4GALT1	protein_coding
ENST00000392769.2	30	1	0	1	29	0	0	ENSG00000154240.12	CEP112	protein_coding
ENST00000395443.2	30	10	0	5	20	8	1	ENSG00000198218.6	QRICH1	protein_coding
ENST00000395925.3	30	5	0	2	25	3	2	ENSG00000106571.8	GLI3	protein_coding
ENST00000400288.2	30	4	0	3	26	4	0	ENSG00000198089.10	SFI1	protein_coding
ENST00000409535.2	30	13	1	13	17	7	6	ENSG00000164080.9	RAD54L2	protein_coding
ENST00000411936.1	30	5	0	1	25	5	0	ENSG00000166004.10	KIAA1731	protein_coding
ENST00000418129.2	30	0	2	29	30	0	0	ENSG00000154822.11	PLCL2	protein_coding
ENST00000436346.1	30	17	0	3	13	12	2	ENSG00000115355.11	CCDC88A	protein_coding
ENST00000449580.1	30	4	0	0	26	1	3	ENSG00000147133.11	TAF1	protein_coding
ENST00000473835.2	30	13	0	0	17	8	5	ENSG00000163714.13	U2SURP	protein_coding
ENST00000476941.1	30	3	1	2	27	1	0	ENSG00000144935.10	TRPC1	protein_coding
ENST00000514277.4	30	2	7	0	28	2	0	ENSG00000250067.7	YJEFN3	protein_coding
ENST00000514747.1	30	3	1	0	27	3	2	ENSG00000146067.11	FAM193B	protein_coding
ENST00000537855.1	30	2	0	0	28	2	0	ENSG00000076554.11	TPD52	protein_coding
ENST00000538010.1	30	11	0	3	19	1	7	ENSG00000110987.4	BCL7A	protein_coding
ENST00000542690.1	30	2	0	0	28	2	0	ENSG00000160271.10	RALGDS	protein_coding
ENST00000542802.3	30	12	2	0	18	6	7	ENSG00000055483.15	USP36	protein_coding
ENST00000543491.1	30	1	0	0	29	1	0	ENSG00000169851.11	PCDH7	protein_coding
ENST00000545606.1	30	13	0	3	17	5	5	ENSG00000111530.8	CAND1	protein_coding
ENST00000552080.1	30	1	0	0	29	1	0	ENSG00000205323.4	SARNP	protein_coding
ENST00000593999.1	30	2	4	0	28	2	0	ENSG00000268434.1	AC011530.4	protein_coding
ENST00000607283.1	30	1	0	0	29	1	13	ENSG00000272305.1	RP11-894J14.5	protein_coding
ENST00000064778.4	29	10	0	9	19	1	8	ENSG00000054965.6	FAM168A	protein_coding
ENST00000215057.2	29	6	0	7	23	5	0	ENSG00000099326.4	MZF1	protein_coding
ENST00000238616.5	29	15	0	0	14	7	8	ENSG00000119638.8	NEK9	protein_coding
ENST00000251157.5	29	5	0	0	24	4	1	ENSG00000116641.11	DOCK7	protein_coding
ENST00000252675.5	29	2	0	29	27	0	0	ENSG00000130383.6	FUT5	protein_coding
ENST00000256474.2	29	16	0	0	13	4	12	ENSG00000134086.7	VHL	protein_coding
ENST00000259050.4	29	5	0	9	24	1	1	ENSG00000136536.10	2023-03-07	protein_coding
ENST00000261797.6	29	15	0	4	14	3	10	ENSG00000070614.10	NDST1	protein_coding
ENST00000262215.3	29	6	1	1	23	4	1	ENSG00000066777.4	ARFGEF1	protein_coding
ENST00000263208.5	29	7	1	0	22	4	3	ENSG00000100084.10	HIRA	protein_coding
ENST00000264065.7	29	17	0	3	12	9	8	ENSG00000077232.12	DNAJC10	protein_coding
ENST00000264554.6	29	3	0	0	26	3	0	ENSG00000129946.6	SHC2	protein_coding
ENST00000265965.5	29	3	0	0	26	3	0	ENSG00000129158.6	SERGEF	protein_coding
ENST00000276585.4	29	1	0	0	28	1	0	ENSG00000147586.5	MRPS28	protein_coding
ENST00000278353.4	29	10	0	0	19	3	7	ENSG00000149084.7	HSD17B12	protein_coding
ENST00000280154.7	29	8	0	10	21	5	1	ENSG00000150593.11	PDCD4	protein_coding
ENST00000282486.6	29	8	0	4	21	0	7	ENSG00000152601.13	MBNL1	protein_coding
ENST00000285667.3	29	27	0	0	2	7	20	ENSG00000155304.4	HSPA13	protein_coding
ENST00000292599.3	29	20	1	0	9	6	14	ENSG00000161021.7	MAML1	protein_coding
ENST00000297293.5	29	22	0	2	7	10	10	ENSG00000164715.5	LMTK2	protein_coding
ENST00000299563.4	29	3	0	0	26	3	0	ENSG00000166439.5	RNF169	protein_coding
ENST00000307630.3	29	18	0	2	11	6	10	ENSG00000170027.5	YWHAG	protein_coding
ENST00000310053.5	29	16	0	1	13	8	7	ENSG00000071794.11	HLTF	protein_coding
ENST00000311128.5	29	6	0	1	23	4	1	ENSG00000174839.8	DENND6A	protein_coding
ENST00000311177.5	29	19	1	1	10	10	8	ENSG00000170689.8	HOXB9	protein_coding
ENST00000313288.4	29	9	0	0	20	9	0	ENSG00000013810.14	TACC3	protein_coding
ENST00000316218.7	29	5	0	1	24	4	0	ENSG00000065485.13	PDIA5	protein_coding
ENST00000318130.8	29	20	0	0	9	8	12	ENSG00000116406.14	EDEM3	protein_coding
ENST00000319380.7	29	13	0	0	16	6	7	ENSG00000175931.8	UBE2O	protein_coding
ENST00000322610.8	29	10	1	14	19	8	1	ENSG00000178188.10	SH2B1	protein_coding
ENST00000325083.8	29	7	0	9	22	4	0	ENSG00000078674.13	PCM1	protein_coding
ENST00000325222.4	29	3	0	15	26	2	0	ENSG00000055130.11	CUL1	protein_coding
ENST00000334256.4	29	10	0	3	19	2	5	ENSG00000186432.4	KPNA4	protein_coding
ENST00000339151.4	29	10	0	8	19	9	0	ENSG00000186185.9	KIF18B	protein_coding
ENST00000339950.4	29	24	0	4	5	16	5	ENSG00000162607.8	USP1	protein_coding
ENST00000345496.2	29	5	0	0	24	3	2	ENSG00000184787.14	UBE2G2	protein_coding
ENST00000355387.2	29	5	0	0	24	3	2	ENSG00000187147.13	RNF220	protein_coding
ENST00000357308.4	29	18	0	1	11	5	12	ENSG00000198380.8	GFPT1	protein_coding
ENST00000361217.4	29	14	0	9	15	8	3	ENSG00000198837.5	DENND4B	protein_coding
ENST00000361464.3	29	9	1	3	20	2	4	ENSG00000198408.9	MGEA5	protein_coding
ENST00000366624.3	29	11	0	2	18	7	2	ENSG00000143674.6	MLK4	protein_coding
ENST00000366779.1	29	3	0	13	26	3	0	ENSG00000163050.12	ADCK3	protein_coding
ENST00000366956.5	29	11	2	16	18	4	7	ENSG00000152104.7	PTPN14	protein_coding
ENST00000367435.3	29	2	0	0	27	0	2	ENSG00000134371.9	CDC73	protein_coding
ENST00000367463.4	29	2	0	0	27	2	0	ENSG00000111962.7	UST	protein_coding
ENST00000367837.5	29	11	0	3	18	4	4	ENSG00000112339.10	HBS1L	protein_coding
ENST00000371710.3	29	4	0	0	25	2	2	ENSG00000117859.14	OSBPL9	protein_coding
ENST00000372383.4	29	10	0	0	19	2	8	ENSG00000157514.12	TSC22D3	protein_coding
ENST00000372479.3	29	0	1	0	29	0	0	ENSG00000089682.12	RBM41	protein_coding
ENST00000373130.3	29	9	1	15	20	1	7	ENSG00000196182.6	STK40	protein_coding
ENST00000373664.3	29	6	0	1	23	3	2	ENSG00000080839.7	RBL1	protein_coding
ENST00000373886.3	29	3	0	0	26	2	1	ENSG00000122870.7	BICC1	protein_coding
ENST00000374692.3	29	11	0	1	18	2	8	ENSG00000095209.7	TMEM38B	protein_coding
ENST00000375241.1	29	1	0	0	28	0	1	ENSG00000081377.12	CDC14B	protein_coding
ENST00000375859.3	29	11	0	8	18	5	5	ENSG00000106723.12	SPIN1	protein_coding
ENST00000378567.3	29	3	0	0	26	3	0	ENSG00000067606.11	PRKCZ	protein_coding
ENST00000378888.5	29	14	1	0	15	11	3	ENSG00000107404.13	DVL1	protein_coding
ENST00000379238.1	29	5	0	5	24	4	0	ENSG00000137073.16	UBAP2	protein_coding
ENST00000379540.3	29	5	0	0	24	5	0	ENSG00000086102.14	NFX1	protein_coding
ENST00000381844.4	29	8	1	1	21	4	3	ENSG00000134308.9	YWHAQ	protein_coding
ENST00000382452.2	29	4	0	0	25	2	2	ENSG00000071127.12	WDR1	protein_coding
ENST00000394249.3	29	13	0	1	16	6	6	ENSG00000198901.9	PRC1	protein_coding
ENST00000395471.3	29	9	0	20	20	2	2	ENSG00000146733.9	PSPH	protein_coding
ENST00000396720.3	29	4	0	16	25	3	1	ENSG00000063169.6	GLTSCR1	protein_coding
ENST00000397256.1	29	3	1	0	26	2	1	ENSG00000250151.5	ARPC4-TTLL3	protein_coding
ENST00000401950.2	29	5	0	9	24	1	2	ENSG00000100330.11	MTMR3	protein_coding
ENST00000403734.2	29	5	0	1	24	4	5	ENSG00000234857.2	HNRNPUL2-BSCL2	protein_coding
ENST00000404371.2	29	18	0	0	11	16	2	ENSG00000143870.8	PDIA6	protein_coding
ENST00000418647.3	29	5	0	1	24	5	0	ENSG00000050820.12	BCAR1	protein_coding
ENST00000424196.1	29	22	3	2	7	17	3	ENSG00000114867.15	EIF4G1	protein_coding
ENST00000432920.2	29	7	0	1	22	6	0	ENSG00000255835.1	RP4-559A3.7	protein_coding
ENST00000448461.1	29	14	0	0	15	3	20	ENSG00000164048.9	ZNF589	protein_coding
ENST00000450536.2	29	10	0	3	19	6	1	ENSG00000135597.14	REPS1	protein_coding
ENST00000451288.2	29	2	1	0	27	2	0	ENSG00000109184.10	DCUN1D4	protein_coding
ENST00000453514.1	29	5	0	8	24	2	0	ENSG00000164329.9	PAPD4	protein_coding
ENST00000454337.1	29	7	0	0	22	1	27	ENSG00000261732.1	LA16c-431H6.6	protein_coding
ENST00000470747.4	29	1	0	1	28	0	0	ENSG00000257184.2	RP1-170O19.20	protein_coding
ENST00000471389.1	29	1	0	1	28	0	0	ENSG00000140718.14	FTO	protein_coding
ENST00000484302.2	29	7	0	21	22	1	4	ENSG00000108511.8	HOXB6	protein_coding
ENST00000503731.1	29	3	0	1	26	1	1	ENSG00000104723.16	TUSC3	protein_coding
ENST00000505472.1	29	4	0	0	25	4	0	ENSG00000138674.12	SEC31A	protein_coding
ENST00000511367.2	29	4	0	2	25	3	0	ENSG00000113360.12	DROSHA	protein_coding
ENST00000519824.2	29	4	0	26	25	1	0	ENSG00000153310.14	FAM49B	protein_coding
ENST00000556551.2	29	2	0	6	27	0	13	ENSG00000258653.3	RP5-1021I20.4	protein_coding
ENST00000570535.1	29	6	1	0	23	5	1	ENSG00000185722.12	ANKFY1	protein_coding
ENST00000608999.1	29	12	0	1	17	3	8	ENSG00000077157.16	PPP1R12B	protein_coding
ENST00000074304.5	28	2	0	11	26	2	0	ENSG00000040933.11	INPP4A	protein_coding
ENST00000230640.5	28	3	0	0	25	3	0	ENSG00000039123.11	SKIV2L2	protein_coding
ENST00000234420.5	28	15	0	1	13	11	3	ENSG00000116062.10	MSH6	protein_coding
ENST00000236925.4	28	11	5	0	17	10	1	ENSG00000118200.10	CAMSAP2	protein_coding
ENST00000238831.4	28	15	0	2	13	1	12	ENSG00000119820.6	YIPF4	protein_coding
ENST00000239367.2	28	9	2	1	19	3	5	ENSG00000120256.5	LRP11	protein_coding
ENST00000246117.4	28	11	0	1	17	5	5	ENSG00000125912.6	NCLN	protein_coding
ENST00000262144.6	28	5	0	1	23	4	0	ENSG00000103091.10	WDR59	protein_coding
ENST00000262525.4	28	24	0	7	4	11	10	ENSG00000102870.4	ZNF629	protein_coding
ENST00000264110.2	28	6	0	12	22	3	1	ENSG00000115966.12	ATF2	protein_coding
ENST00000267460.4	28	3	0	1	25	2	0	ENSG00000139946.5	PELI2	protein_coding
ENST00000269383.3	28	17	0	0	11	10	7	ENSG00000141569.6	TRIM65	protein_coding
ENST00000274031.3	28	10	0	2	18	1	7	ENSG00000145391.9	SETD7	protein_coding
ENST00000276431.4	28	10	0	0	18	4	6	ENSG00000120889.8	TNFRSF10B	protein_coding
ENST00000277010.4	28	19	0	2	9	8	9	ENSG00000147955.12	SIGMAR1	protein_coding
ENST00000285518.6	28	3	0	2	25	0	1	ENSG00000155189.7	AGPAT5	protein_coding
ENST00000286371.3	28	10	0	2	18	4	4	ENSG00000069849.6	ATP1B3	protein_coding
ENST00000291574.4	28	3	0	0	25	3	0	ENSG00000160218.8	TRAPPC10	protein_coding
ENST00000291634.6	28	4	0	0	24	4	0	ENSG00000160256.8	FAM207A	protein_coding
ENST00000296490.3	28	16	0	1	12	4	11	ENSG00000164091.7	WDR82	protein_coding
ENST00000302190.4	28	3	0	3	25	0	0	ENSG00000169439.7	SDC2	protein_coding
ENST00000307885.4	28	22	0	1	6	8	13	ENSG00000174233.7	ADCY6	protein_coding
ENST00000317582.5	28	7	0	12	21	0	4	ENSG00000099968.13	BCL2L13	protein_coding
ENST00000334464.5	28	17	0	1	11	11	5	ENSG00000165650.7	PDZD8	protein_coding
ENST00000334512.5	28	6	0	1	22	2	4	ENSG00000108175.12	ZMIZ1	protein_coding
ENST00000336174.6	28	4	0	6	24	3	1	ENSG00000266173.1	STRADA	protein_coding
ENST00000336735.4	28	21	0	2	7	7	12	ENSG00000071537.9	SEL1L	protein_coding
ENST00000344034.4	28	13	0	1	15	11	1	ENSG00000115241.9	PPM1G	protein_coding
ENST00000344463.4	28	9	0	2	19	5	3	ENSG00000008130.11	NADK	protein_coding
ENST00000345330.4	28	7	0	1	21	1	5	ENSG00000156642.12	NPTN	protein_coding
ENST00000354185.4	28	11	0	0	17	5	6	ENSG00000165732.8	DDX21	protein_coding
ENST00000354505.4	28	3	0	1	25	1	1	ENSG00000105983.15	LMBR1	protein_coding
ENST00000355112.3	28	2	0	6	26	1	0	ENSG00000197299.6	BLM	protein_coding
ENST00000356577.4	28	16	1	0	12	14	2	ENSG00000159140.13	SON	protein_coding
ENST00000356924.4	28	7	0	0	21	5	2	ENSG00000119688.16	ABCD4	protein_coding
ENST00000358951.2	28	8	0	3	20	2	3	ENSG00000118873.11	RAB3GAP2	protein_coding
ENST00000366923.3	28	15	0	1	13	13	1	ENSG00000136628.13	EPRS	protein_coding
ENST00000367182.3	28	11	0	1	17	4	7	ENSG00000198625.8	MDM4	protein_coding
ENST00000367503.3	28	5	0	3	23	5	0	ENSG00000146414.11	SHPRH	protein_coding
ENST00000367669.3	28	6	0	4	22	2	0	ENSG00000143207.15	RFWD2	protein_coding
ENST00000372169.2	28	6	0	4	22	5	1	ENSG00000107290.9	SETX	protein_coding
ENST00000374980.2	28	4	0	1	24	1	2	ENSG00000125977.6	EIF2S2	protein_coding
ENST00000377604.3	28	6	0	5	22	4	0	ENSG00000182872.11	RBM10	protein_coding
ENST00000380310.2	28	21	1	0	7	12	9	ENSG00000099364.12	FBXL19	protein_coding
ENST00000389520.4	28	4	0	0	24	4	0	ENSG00000170921.10	TANC2	protein_coding
ENST00000394752.3	28	3	0	12	25	2	1	ENSG00000163935.9	SFMBT1	protein_coding
ENST00000397297.3	28	0	0	0	28	0	0	ENSG00000214026.6	MRPL23	protein_coding
ENST00000399408.2	28	9	0	0	19	6	3	ENSG00000103222.14	ABCC1	protein_coding
ENST00000399932.3	28	8	0	15	20	3	4	ENSG00000167930.11	ITFG3	protein_coding
ENST00000399953.3	28	4	0	1	24	1	2	ENSG00000103148.11	NPRL3	protein_coding
ENST00000413366.3	28	3	2	0	25	0	3	ENSG00000154229.7	PRKCA	protein_coding
ENST00000416614.2	28	11	0	0	17	8	3	ENSG00000087269.11	NOP14	protein_coding
ENST00000416904.3	28	21	0	2	7	1	18	ENSG00000139651.9	ZNF740	protein_coding
ENST00000423516.1	28	5	0	1	23	4	0	ENSG00000163931.11	TKT	protein_coding
ENST00000432329.2	28	7	0	15	21	0	5	ENSG00000118260.10	CREB1	protein_coding
ENST00000438331.1	28	6	0	20	22	4	0	ENSG00000122359.13	ANXA11	protein_coding
ENST00000454366.1	28	4	0	3	24	2	2	ENSG00000075218.14	GTSE1	protein_coding
ENST00000454682.1	28	20	0	1	8	20	0	ENSG00000196531.6	NACA	protein_coding
ENST00000460006.1	28	14	0	1	14	4	9	ENSG00000101290.9	CDS2	protein_coding
ENST00000464451.1	28	11	0	0	17	9	2	ENSG00000058262.5	SEC61A1	protein_coding
ENST00000468317.2	28	3	0	0	25	1	2	ENSG00000254536.1	RP11-108K14.8	protein_coding
ENST00000503393.2	28	19	0	0	9	4	15	ENSG00000087266.11	SH3BP2	protein_coding
ENST00000506447.1	28	2	0	7	26	1	0	ENSG00000101639.14	CEP192	protein_coding
ENST00000528511.2	28	0	0	0	28	0	0	ENSG00000254469.3	RP11-849H4.2	protein_coding
ENST00000528793.1	28	10	1	0	18	3	7	ENSG00000198055.6	GRK6	protein_coding
ENST00000532741.1	28	6	7	0	22	6	0	ENSG00000104529.13	EEF1D	protein_coding
ENST00000539173.1	28	4	3	11	24	0	4	ENSG00000197381.11	ADARB1	protein_coding
ENST00000540034.1	28	4	1	11	24	4	0	ENSG00000005889.11	ZFX	protein_coding
ENST00000557021.1	28	5	0	1	23	1	3	ENSG00000240849.6	TMEM189	protein_coding
ENST00000586349.1	28	1	1	0	27	1	0	ENSG00000267740.1	AC024592.12	protein_coding
ENST00000603700.1	28	4	1	1	24	2	1	ENSG00000270617.1	URGCP-MRPS24	protein_coding
ENST00000054950.3	27	12	0	0	15	8	4	ENSG00000049449.4	RCN1	protein_coding
ENST00000204726.3	27	10	1	8	17	8	2	ENSG00000090615.8	GOLGA3	protein_coding
ENST00000218348.3	27	17	0	0	10	12	5	ENSG00000102226.5	USP11	protein_coding
ENST00000226319.6	27	8	0	13	19	3	3	ENSG00000077684.11	PHF17	protein_coding
ENST00000239231.6	27	18	0	2	9	3	13	ENSG00000120137.6	PANK3	protein_coding
ENST00000245544.4	27	4	0	1	23	3	0	ENSG00000125450.6	NUP85	protein_coding
ENST00000252483.5	27	5	1	0	22	4	1	ENSG00000130202.5	PVRL2	protein_coding
ENST00000260600.5	27	5	0	0	22	3	2	ENSG00000138031.10	ADCY3	protein_coding
ENST00000261758.4	27	17	0	0	10	5	12	ENSG00000117899.6	MESDC2	protein_coding
ENST00000261973.7	27	10	0	4	17	8	1	ENSG00000119707.9	RBM25	protein_coding
ENST00000262764.6	27	1	0	0	26	0	8	ENSG00000087157.14	PGS1	protein_coding
ENST00000262915.3	27	1	0	1	26	0	1	ENSG00000126091.15	ST3GAL3	protein_coding
ENST00000263102.6	27	4	0	1	23	2	1	ENSG00000108091.10	CCDC6	protein_coding
ENST00000266682.5	27	8	0	13	19	4	3	ENSG00000072041.12	SLC6A15	protein_coding
ENST00000273047.4	27	5	0	4	22	1	2	ENSG00000144566.6	RAB5A	protein_coding
ENST00000275235.4	27	0	1	0	27	0	0	ENSG00000146416.12	AIG1	protein_coding
ENST00000275364.3	27	15	0	1	12	2	12	ENSG00000146535.9	GNA12	protein_coding
ENST00000278612.8	27	3	0	0	24	1	2	ENSG00000149308.12	NPAT	protein_coding
ENST00000287675.5	27	5	0	0	22	2	3	ENSG00000157036.8	EXOG	protein_coding
ENST00000289081.3	27	5	0	2	22	1	3	ENSG00000158169.7	FANCC	protein_coding
ENST00000294179.3	27	7	1	4	20	4	1	ENSG00000162236.7	STX5	protein_coding
ENST00000296484.2	27	4	0	0	23	2	2	ENSG00000164087.3	POC1A	protein_coding
ENST00000296930.5	27	1	0	0	26	0	1	ENSG00000181163.9	NPM1	protein_coding
ENST00000299853.5	27	5	0	4	22	4	1	ENSG00000058600.11	POLR3E	protein_coding
ENST00000300896.4	27	2	0	1	25	1	0	ENSG00000170832.8	USP32	protein_coding
ENST00000303329.4	27	6	0	1	21	1	4	ENSG00000172379.14	ARNT2	protein_coding
ENST00000309909.5	27	1	0	0	26	1	0	ENSG00000174989.8	FBXW8	protein_coding
ENST00000312678.8	27	4	0	0	23	3	1	ENSG00000006125.12	AP2B1	protein_coding
ENST00000313080.4	27	1	0	26	26	0	0	ENSG00000129667.8	RHBDF2	protein_coding
ENST00000313899.7	27	5	0	4	22	1	3	ENSG00000138668.14	HNRNPD	protein_coding
ENST00000317502.6	27	4	0	1	23	1	2	ENSG00000148824.14	MTG1	protein_coding
ENST00000333479.7	27	4	0	0	23	4	0	ENSG00000184445.7	KNTC1	protein_coding
ENST00000334746.5	27	3	0	21	24	2	1	ENSG00000011114.10	BTBD7	protein_coding
ENST00000335420.5	27	2	0	0	25	0	2	ENSG00000128607.9	KLHDC10	protein_coding
ENST00000341698.2	27	4	1	0	23	1	3	ENSG00000124208.16	TMEM189-UBE2V1	protein_coding
ENST00000353487.2	27	7	0	0	20	5	2	ENSG00000157837.11	SPPL3	protein_coding
ENST00000355058.3	27	1	0	7	26	0	1	ENSG00000133961.15	NUMB	protein_coding
ENST00000355209.4	27	22	0	1	5	2	19	ENSG00000100413.12	POLR3H	protein_coding
ENST00000361582.3	27	9	0	1	18	8	2	ENSG00000198919.8	DZIP3	protein_coding
ENST00000361813.5	27	10	1	0	17	6	4	ENSG00000198952.7	SMG5	protein_coding
ENST00000366607.4	27	16	0	3	11	0	13	ENSG00000173726.6	TOMM20	protein_coding
ENST00000366898.1	27	3	0	1	24	0	2	ENSG00000185345.14	PARK2	protein_coding
ENST00000367332.1	27	11	0	1	16	5	6	ENSG00000116857.12	TMEM9	protein_coding
ENST00000369893.5	27	14	0	6	13	1	12	ENSG00000156398.8	SFXN2	protein_coding
ENST00000370812.3	27	9	0	1	18	3	5	ENSG00000142892.10	PIGK	protein_coding
ENST00000370995.2	27	16	0	2	11	12	2	ENSG00000142864.10	SERBP1	protein_coding
ENST00000371692.4	27	8	0	1	19	6	1	ENSG00000165716.5	FAM69B	protein_coding
ENST00000372348.2	27	9	5	0	18	9	0	ENSG00000097007.13	ABL1	protein_coding
ENST00000372572.1	27	6	0	1	21	2	4	ENSG00000198815.4	FOXJ3	protein_coding
ENST00000375741.2	27	0	0	0	27	0	0	ENSG00000102606.13	ARHGEF7	protein_coding
ENST00000376652.4	27	7	0	4	20	3	2	ENSG00000197586.8	ENTPD6	protein_coding
ENST00000380122.5	27	2	0	0	25	1	1	ENSG00000086712.8	TXLNG	protein_coding
ENST00000392708.4	27	17	0	4	10	10	6	ENSG00000134910.8	STT3A	protein_coding
ENST00000393245.1	27	6	0	0	21	5	4	ENSG00000064419.9	TNPO3	protein_coding
ENST00000395673.3	27	11	5	0	16	8	3	ENSG00000151348.9	EXT2	protein_coding
ENST00000397239.3	27	6	0	2	21	2	3	ENSG00000124795.10	DEK	protein_coding
ENST00000399332.1	27	15	0	1	12	14	0	ENSG00000092148.8	HECTD1	protein_coding
ENST00000400930.4	27	6	0	3	21	3	0	ENSG00000160087.16	UBE2J2	protein_coding
ENST00000401073.2	27	11	0	0	16	7	4	ENSG00000162522.6	KIAA1522	protein_coding
ENST00000403359.3	27	4	3	0	23	2	2	ENSG00000138081.15	FBXO11	protein_coding
ENST00000407793.2	27	6	0	6	21	3	2	ENSG00000013573.12	DDX11	protein_coding
ENST00000409546.1	27	6	1	2	21	4	0	ENSG00000138430.11	OLA1	protein_coding
ENST00000415380.2	27	4	0	2	23	1	1	ENSG00000073060.11	SCARB1	protein_coding
ENST00000418389.2	27	10	0	1	17	2	7	ENSG00000174886.8	NDUFA11	protein_coding
ENST00000431002.2	27	12	0	10	15	1	1	ENSG00000162194.8	C11orf48	protein_coding
ENST00000445593.2	27	11	0	0	16	8	3	ENSG00000104341.12	LAPTM4B	protein_coding
ENST00000449771.2	27	6	3	0	21	3	3	ENSG00000079337.11	RAPGEF3	protein_coding
ENST00000466490.2	27	16	0	1	11	8	7	ENSG00000144867.7	SRPRB	protein_coding
ENST00000494292.1	27	0	0	0	27	0	0	ENSG00000085276.13	MECOM	protein_coding
ENST00000522208.2	27	1	2	0	26	1	0	ENSG00000113269.9	RNF130	protein_coding
ENST00000528838.1	27	9	0	2	18	7	0	ENSG00000185122.6	HSF1	protein_coding
ENST00000530374.1	27	2	4	2	25	0	0	ENSG00000187954.8	CYHR1	protein_coding
ENST00000535833.1	27	24	1	21	3	5	1	ENSG00000176020.7	AMIGO3	protein_coding
ENST00000554581.1	27	3	1	0	24	2	1	ENSG00000142208.11	AKT1	protein_coding
ENST00000570156.2	27	15	0	0	12	15	0	ENSG00000154358.15	OBSCN	protein_coding
ENST00000219097.2	26	14	0	2	12	3	9	ENSG00000091651.4	ORC6	protein_coding
ENST00000223145.5	26	3	0	2	23	1	0	ENSG00000106415.8	GLCCI1	protein_coding
ENST00000225388.4	26	9	0	1	17	4	4	ENSG00000108256.4	NUFIP2	protein_coding
ENST00000237654.4	26	10	0	8	16	5	1	ENSG00000118816.5	CCNI	protein_coding
ENST00000249750.4	26	2	0	0	24	1	1	ENSG00000128918.10	ALDH1A2	protein_coding
ENST00000251038.5	26	4	0	1	22	2	1	ENSG00000100722.14	ZC3H14	protein_coding
ENST00000251047.5	26	13	0	0	13	5	8	ENSG00000074695.5	LMAN1	protein_coding
ENST00000252744.5	26	3	0	0	23	2	1	ENSG00000130449.5	ZSWIM6	protein_coding
ENST00000254654.3	26	9	0	1	17	8	0	ENSG00000132323.4	ILKAP	protein_coding
ENST00000254846.5	26	14	3	13	12	10	2	ENSG00000132510.6	KDM6B	protein_coding
ENST00000262318.8	26	12	0	1	14	6	5	ENSG00000103249.13	CLCN7	protein_coding
ENST00000262719.5	26	2	0	2	24	0	0	ENSG00000081913.9	PHLPP1	protein_coding
ENST00000264990.6	26	8	0	0	18	7	1	ENSG00000240303.3	ACAD11	protein_coding
ENST00000265056.7	26	14	0	0	12	12	2	ENSG00000073111.9	MCM2	protein_coding
ENST00000265944.5	26	0	0	1	26	0	0	ENSG00000095777.10	MYO3A	protein_coding
ENST00000269397.4	26	15	0	2	11	9	4	ENSG00000141582.10	CBX4	protein_coding
ENST00000278616.4	26	15	0	2	11	7	8	ENSG00000149311.13	ATM	protein_coding
ENST00000281474.5	26	2	0	1	24	1	0	ENSG00000151746.9	BICD1	protein_coding
ENST00000285243.6	26	13	0	2	13	3	8	ENSG00000154945.6	ANKRD40	protein_coding
ENST00000285279.5	26	8	0	1	18	3	4	ENSG00000154978.8	VOPP1	protein_coding
ENST00000291386.3	26	3	0	2	23	0	1	ENSG00000160075.10	SSU72	protein_coding
ENST00000297185.3	26	7	0	1	19	4	2	ENSG00000113013.8	HSPA9	protein_coding
ENST00000301729.4	26	7	0	1	19	4	2	ENSG00000167969.8	ECI1	protein_coding
ENST00000302763.7	26	3	0	4	23	0	3	ENSG00000044115.16	CTNNA1	protein_coding
ENST00000304858.2	26	11	0	2	15	6	3	ENSG00000170606.9	HSPA4	protein_coding
ENST00000306156.3	26	2	1	0	24	1	1	ENSG00000171132.9	PRKCE	protein_coding
ENST00000307877.2	26	4	0	0	22	3	1	ENSG00000167881.10	SRP68	protein_coding
ENST00000309311.6	26	17	0	0	9	11	6	ENSG00000167658.11	EEF2	protein_coding
ENST00000314358.5	26	7	0	0	19	6	1	ENSG00000120733.9	KDM3B	protein_coding
ENST00000325888.8	26	22	0	1	4	20	1	ENSG00000128591.11	FLNC	protein_coding
ENST00000337273.5	26	6	0	0	20	3	4	ENSG00000083312.13	TNPO1	protein_coding
ENST00000338821.5	26	14	0	0	12	7	7	ENSG00000054793.9	ATP9A	protein_coding
ENST00000340437.4	26	9	1	0	17	2	11	ENSG00000149532.11	CPSF7	protein_coding
ENST00000355413.4	26	2	0	0	24	1	1	ENSG00000006530.11	AGK	protein_coding
ENST00000355703.3	26	16	0	1	10	13	2	ENSG00000197136.4	PCNXL3	protein_coding
ENST00000358204.4	26	8	0	1	18	3	4	ENSG00000135269.13	TES	protein_coding
ENST00000359520.7	26	6	0	8	20	1	4	ENSG00000196663.11	TECPR2	protein_coding
ENST00000360652.2	26	10	0	7	16	8	0	ENSG00000132635.12	PCED1A	protein_coding
ENST00000360843.3	26	5	1	2	21	2	1	ENSG00000198586.9	TLK1	protein_coding
ENST00000366542.1	26	13	0	6	13	10	3	ENSG00000143702.11	CEP170	protein_coding
ENST00000366711.3	26	17	0	0	9	0	17	ENSG00000181873.8	IBA57	protein_coding
ENST00000369971.2	26	11	0	9	15	2	8	ENSG00000121940.11	CLCC1	protein_coding
ENST00000370944.4	26	7	0	2	19	4	1	ENSG00000118454.8	ANKRD13C	protein_coding
ENST00000372838.4	26	10	0	2	16	6	2	ENSG00000167123.14	CERCAM	protein_coding
ENST00000376223.2	26	3	0	0	23	3	0	ENSG00000162496.4	DHRS3	protein_coding
ENST00000376874.4	26	1	0	0	25	1	0	ENSG00000188026.7	RILPL1	protein_coding
ENST00000377674.4	26	18	0	1	8	17	0	ENSG00000204859.7	ZBTB48	protein_coding
ENST00000379333.1	26	8	0	6	18	3	5	ENSG00000089057.10	SLC23A2	protein_coding
ENST00000379938.2	26	11	0	9	15	5	6	ENSG00000124782.15	RREB1	protein_coding
ENST00000392634.4	26	8	0	8	18	6	6	ENSG00000203485.8	INF2	protein_coding
ENST00000394934.1	26	15	0	0	11	7	8	ENSG00000197746.9	PSAP	protein_coding
ENST00000396352.4	26	8	1	16	18	2	5	ENSG00000105997.18	HOXA3	protein_coding
ENST00000397410.5	26	4	1	0	22	3	1	ENSG00000011243.13	AKAP8L	protein_coding
ENST00000397412.3	26	12	0	1	14	7	4	ENSG00000007545.11	CRAMP1L	protein_coding
ENST00000400137.4	26	7	0	0	19	2	6	ENSG00000088832.10	FKBP1A	protein_coding
ENST00000401041.1	26	5	0	0	21	4	1	ENSG00000198160.10	MIER1	protein_coding
ENST00000402135.3	26	2	0	0	24	0	2	ENSG00000115392.7	FANCL	protein_coding
ENST00000403892.3	26	6	0	4	20	2	0	ENSG00000128311.9	TST	protein_coding
ENST00000409757.4	26	5	0	2	21	0	4	ENSG00000132405.14	TBC1D14	protein_coding
ENST00000419923.2	26	0	0	0	26	0	26	ENSG00000243566.2	UPK3B	protein_coding
ENST00000429027.2	26	2	0	0	24	2	5	ENSG00000052126.10	PLEKHA5	protein_coding
ENST00000429238.1	26	1	1	0	25	1	0	ENSG00000249209.1	AP000304.12	protein_coding
ENST00000433985.2	26	3	1	1	23	1	1	ENSG00000100360.10	IFT27	protein_coding
ENST00000434600.2	26	4	0	1	22	3	0	ENSG00000005893.11	LAMP2	protein_coding
ENST00000458659.2	26	16	3	4	10	12	0	ENSG00000102804.10	TSC22D1	protein_coding
ENST00000470487.1	26	7	0	3	19	2	2	ENSG00000173905.4	GOLIM4	protein_coding
ENST00000514667.1	26	3	0	2	23	0	1	ENSG00000273217.1	CTC-432M15.3	protein_coding
ENST00000518137.1	26	4	0	0	22	3	1	ENSG00000173818.12	ENDOV	protein_coding
ENST00000526495.1	26	5	0	15	21	1	4	ENSG00000100697.10	DICER1	protein_coding
ENST00000531224.1	26	6	0	9	20	4	2	ENSG00000029363.11	BCLAF1	protein_coding
ENST00000533211.1	26	11	0	5	15	9	2	ENSG00000173898.7	SPTBN2	protein_coding
ENST00000539282.1	26	5	0	0	21	4	1	ENSG00000060982.10	BCAT1	protein_coding
ENST00000539869.2	26	0	1	0	26	0	0	ENSG00000112541.9	PDE10A	protein_coding
ENST00000543571.1	26	13	0	5	13	8	3	ENSG00000131023.8	LATS1	protein_coding
ENST00000546231.2	26	2	0	0	24	1	1	ENSG00000082805.15	ERC1	protein_coding
ENST00000551812.1	26	24	0	0	2	12	12	ENSG00000076108.7	BAZ2A	protein_coding
ENST00000553264.1	26	11	2	1	15	5	5	ENSG00000126215.9	XRCC3	protein_coding
ENST00000556440.2	26	6	1	3	20	3	0	ENSG00000258890.2	CEP95	protein_coding
ENST00000588734.1	26	9	0	0	17	5	4	ENSG00000167900.7	TK1	protein_coding
ENST00000602956.1	26	2	0	1	24	1	2	ENSG00000270106.1	TSNAX-DISC1	protein_coding
ENST00000211998.4	25	11	0	1	14	5	5	ENSG00000035403.12	VCL	protein_coding
ENST00000222270.7	25	17	1	0	8	16	1	ENSG00000272333.1	KMT2B	protein_coding
ENST00000234590.4	25	4	0	9	21	1	0	ENSG00000074800.9	ENO1	protein_coding
ENST00000250896.3	25	12	0	2	13	4	6	ENSG00000099875.10	MKNK2	protein_coding
ENST00000252674.7	25	4	0	0	21	4	0	ENSG00000130382.7	MLLT1	protein_coding
ENST00000261183.3	25	2	0	15	23	1	0	ENSG00000091039.12	OSBPL8	protein_coding
ENST00000261254.3	25	17	0	1	8	5	11	ENSG00000118971.3	CCND2	protein_coding
ENST00000262319.6	25	9	0	3	16	6	2	ENSG00000100726.10	TELO2	protein_coding
ENST00000263212.5	25	14	0	0	11	1	13	ENSG00000100034.9	PPM1F	protein_coding
ENST00000263702.6	25	4	0	0	21	3	1	ENSG00000116353.11	MECR	protein_coding
ENST00000263918.4	25	9	1	0	16	6	3	ENSG00000115808.7	STRN	protein_coding
ENST00000264555.5	25	11	0	3	14	9	2	ENSG00000070047.7	PHRF1	protein_coding
ENST00000264895.6	25	10	1	3	15	7	0	ENSG00000138759.13	FRAS1	protein_coding
ENST00000265395.2	25	4	0	1	21	2	1	ENSG00000106049.4	HIBADH	protein_coding
ENST00000265748.2	25	8	0	1	17	6	1	ENSG00000011426.6	ANLN	protein_coding
ENST00000267116.7	25	21	0	2	4	6	13	ENSG00000139645.9	ANKRD52	protein_coding
ENST00000268150.8	25	10	0	1	15	3	6	ENSG00000140545.10	MFGE8	protein_coding
ENST00000281701.6	25	0	0	0	25	0	0	ENSG00000143748.13	NVL	protein_coding
ENST00000282516.8	25	5	0	9	20	4	0	ENSG00000164190.12	NIPBL	protein_coding
ENST00000287394.5	25	4	0	1	21	2	1	ENSG00000156802.8	ATAD2	protein_coding
ENST00000292363.5	25	8	0	3	17	3	2	ENSG00000070423.13	RNF126	protein_coding
ENST00000295633.3	25	16	0	2	9	4	10	ENSG00000163430.5	FSTL1	protein_coding
ENST00000297145.4	25	0	0	0	25	0	0	ENSG00000164603.7	C7orf60	protein_coding
ENST00000299167.8	25	4	0	0	21	1	3	ENSG00000102893.11	PHKB	protein_coding
ENST00000302637.5	25	16	0	1	9	11	4	ENSG00000067704.8	IARS2	protein_coding
ENST00000309577.6	25	17	0	0	8	14	3	ENSG00000111642.10	CHD4	protein_coding
ENST00000309955.3	25	17	0	6	8	1	15	ENSG00000003402.15	CFLAR	protein_coding
ENST00000311635.7	25	2	0	0	23	1	1	ENSG00000103264.11	FBXO31	protein_coding
ENST00000323013.6	25	21	0	1	4	1	19	ENSG00000189306.6	RRP7A	protein_coding
ENST00000330137.7	25	4	0	1	21	0	3	ENSG00000182628.8	SKA2	protein_coding
ENST00000331268.5	25	11	0	2	14	6	3	ENSG00000185787.10	MORF4L1	protein_coding
ENST00000335712.6	25	8	0	1	17	6	1	ENSG00000119866.16	BCL11A	protein_coding
ENST00000336294.5	25	7	0	2	18	4	1	ENSG00000121775.13	TMEM39B	protein_coding
ENST00000338820.3	25	11	0	0	14	0	11	ENSG00000148719.10	DNAJB12	protein_coding
ENST00000343304.6	25	6	0	0	19	6	0	ENSG00000132128.12	LRRC41	protein_coding
ENST00000344836.4	25	8	0	0	17	5	3	ENSG00000187555.10	USP7	protein_coding
ENST00000346964.2	25	3	1	3	22	2	0	ENSG00000075711.16	DLG1	protein_coding
ENST00000354250.2	25	7	0	0	18	7	0	ENSG00000160194.13	NDUFV3	protein_coding
ENST00000356166.6	25	22	0	2	3	19	1	ENSG00000156860.11	FBRS	protein_coding
ENST00000358431.3	25	9	0	0	16	6	3	ENSG00000197077.8	KIAA1671	protein_coding
ENST00000358731.4	25	11	0	0	14	11	0	ENSG00000145734.14	BDP1	protein_coding
ENST00000359653.4	25	9	0	0	16	3	6	ENSG00000019995.6	ZRANB1	protein_coding
ENST00000361731.3	25	3	0	1	22	0	2	ENSG00000198818.5	SFT2D1	protein_coding
ENST00000361985.2	25	3	0	1	22	1	2	ENSG00000187079.10	TEAD1	protein_coding
ENST00000366928.5	25	1	0	0	24	1	0	ENSG00000143353.7	LYPLAL1	protein_coding
ENST00000367328.1	25	1	0	20	24	0	0	ENSG00000120278.10	PLEKHG1	protein_coding
ENST00000367612.3	25	5	0	21	20	1	3	ENSG00000169905.8	TOR1AIP2	protein_coding
ENST00000367840.3	25	4	0	1	21	3	0	ENSG00000143164.11	DCAF6	protein_coding
ENST00000369799.5	25	9	0	1	16	5	3	ENSG00000168710.13	AHCYL1	protein_coding
ENST00000371122.4	25	3	0	0	22	2	1	ENSG00000102038.11	SMARCA1	protein_coding
ENST00000371627.4	25	10	0	1	15	4	5	ENSG00000107854.5	TNKS2	protein_coding
ENST00000373275.4	25	7	0	1	18	4	2	ENSG00000165288.10	BRWD3	protein_coding
ENST00000373448.2	25	8	0	6	17	7	1	ENSG00000101407.8	TTI1	protein_coding
ENST00000373548.3	25	7	0	1	18	4	2	ENSG00000116478.7	HDAC1	protein_coding
ENST00000373943.4	25	6	0	0	19	1	5	ENSG00000117758.9	STX12	protein_coding
ENST00000375807.3	25	3	0	0	22	3	0	ENSG00000187742.10	SECISBP2	protein_coding
ENST00000392476.2	25	6	1	5	19	4	1	ENSG00000129657.10	SEC14L1	protein_coding
ENST00000393203.2	25	8	0	0	17	5	3	ENSG00000134247.9	PTGFRN	protein_coding
ENST00000393565.1	25	11	0	0	14	9	2	ENSG00000113758.9	DBN1	protein_coding
ENST00000399959.2	25	9	0	4	16	4	1	ENSG00000215301.5	DDX3X	protein_coding
ENST00000400183.2	25	6	0	1	19	3	2	ENSG00000155313.11	USP25	protein_coding
ENST00000401827.3	25	5	1	1	20	3	1	ENSG00000205268.6	PDE7A	protein_coding
ENST00000406610.2	25	1	0	0	24	1	0	ENSG00000116117.13	PARD3B	protein_coding
ENST00000409939.3	25	17	0	1	8	12	4	ENSG00000169221.9	TBC1D10B	protein_coding
ENST00000422053.2	25	4	3	5	21	4	0	ENSG00000101255.6	TRIB3	protein_coding
ENST00000427442.2	25	3	0	4	22	2	1	ENSG00000185513.10	L3MBTL1	protein_coding
ENST00000433195.2	25	7	0	1	18	2	5	ENSG00000166747.8	AP1G1	protein_coding
ENST00000440692.1	25	0	0	0	25	0	0	ENSG00000138326.14	RPS24	protein_coding
ENST00000442034.1	25	7	0	0	18	5	2	ENSG00000115839.13	RAB3GAP1	protein_coding
ENST00000449103.1	25	13	0	8	12	10	3	ENSG00000196576.10	PLXNB2	protein_coding
ENST00000454898.2	25	0	0	0	25	0	0	ENSG00000117528.7	ABCD3	protein_coding
ENST00000505177.2	25	2	0	0	23	2	0	ENSG00000090316.11	MAEA	protein_coding
ENST00000535325.1	25	7	0	0	18	7	0	ENSG00000163820.10	FYCO1	protein_coding
ENST00000536438.1	25	1	0	16	24	1	0	ENSG00000096060.10	FKBP5	protein_coding
ENST00000536681.3	25	0	0	24	25	0	0	ENSG00000064763.6	FAR2	protein_coding
ENST00000538159.1	25	9	2	0	16	9	0	ENSG00000138768.10	USO1	protein_coding
ENST00000557395.1	25	6	0	1	19	5	9	ENSG00000255339.2	NDUFB8	protein_coding
ENST00000562684.1	25	12	2	1	13	4	7	ENSG00000206053.8	HN1L	protein_coding
ENST00000598585.1	25	13	1	1	12	9	3	ENSG00000161671.12	EMC10	protein_coding
ENST00000605895.1	25	7	0	11	18	1	6	ENSG00000157916.14	RER1	protein_coding
ENST00000199389.6	24	13	0	0	11	9	4	ENSG00000086232.8	EIF2AK1	protein_coding
ENST00000216297.2	24	15	0	2	9	11	2	ENSG00000092201.5	SUPT16H	protein_coding
ENST00000217182.3	24	7	0	5	17	5	1	ENSG00000101210.6	EEF1A2	protein_coding
ENST00000225726.5	24	18	0	3	6	6	10	ENSG00000108588.9	CCDC47	protein_coding
ENST00000225737.6	24	4	0	1	20	2	1	ENSG00000108599.10	AKAP10	protein_coding
ENST00000237536.4	24	6	0	0	18	3	3	ENSG00000149639.10	SOGA1	protein_coding
ENST00000240851.4	24	6	1	6	18	2	0	ENSG00000114354.8	TFG	protein_coding
ENST00000248550.7	24	7	0	0	17	5	2	ENSG00000006576.12	PHTF2	protein_coding
ENST00000254579.6	24	7	1	0	17	7	0	ENSG00000179532.8	DNHD1	protein_coding
ENST00000256117.5	24	2	0	0	22	2	0	ENSG00000133740.6	E2F5	protein_coding
ENST00000256707.3	24	16	0	5	8	6	8	ENSG00000134313.10	KIDINS220	protein_coding
ENST00000256996.4	24	1	1	1	23	0	0	ENSG00000134574.7	DDB2	protein_coding
ENST00000261427.5	24	6	0	1	18	0	5	ENSG00000078140.9	UBE2K	protein_coding
ENST00000262294.7	24	9	2	1	15	3	5	ENSG00000108395.9	TRIM37	protein_coding
ENST00000262477.6	24	5	0	1	19	2	2	ENSG00000029725.12	RABEP1	protein_coding
ENST00000264414.4	24	1	1	0	23	0	1	ENSG00000036257.8	CUL3	protein_coding
ENST00000265333.3	24	3	0	14	21	0	2	ENSG00000213585.6	VDAC1	protein_coding
ENST00000266269.5	24	17	2	2	7	12	3	ENSG00000100105.13	PATZ1	protein_coding
ENST00000270061.7	24	2	0	0	22	2	0	ENSG00000130511.11	SSBP4	protein_coding
ENST00000270223.6	24	15	0	0	9	7	8	ENSG00000185800.7	DMWD	protein_coding
ENST00000284000.4	24	11	0	17	13	2	5	ENSG00000153879.4	CEBPG	protein_coding
ENST00000287647.3	24	1	0	1	23	1	0	ENSG00000144554.6	FANCD2	protein_coding
ENST00000294353.6	24	6	1	1	18	1	4	ENSG00000162378.8	ZYG11B	protein_coding
ENST00000296597.5	24	1	0	1	23	0	0	ENSG00000164182.6	NDUFAF2	protein_coding
ENST00000303538.8	24	6	0	5	18	4	1	ENSG00000121892.10	PDS5A	protein_coding
ENST00000304400.7	24	1	1	1	23	0	0	ENSG00000145730.16	PAM	protein_coding
ENST00000306729.7	24	2	0	0	22	2	0	ENSG00000169696.11	ASPSCR1	protein_coding
ENST00000307300.4	24	2	0	0	22	2	0	ENSG00000130414.7	NDUFA10	protein_coding
ENST00000308275.3	24	6	0	1	18	4	1	ENSG00000167196.9	FBXO22	protein_coding
ENST00000308982.7	24	3	0	0	21	3	0	ENSG00000177646.13	ACAD9	protein_coding
ENST00000310864.6	24	3	0	1	21	3	0	ENSG00000173226.12	IQCB1	protein_coding
ENST00000313654.9	24	6	0	2	18	4	0	ENSG00000053747.11	LAMA3	protein_coding
ENST00000314471.6	24	5	0	14	19	2	1	ENSG00000179134.10	SAMD4B	protein_coding
ENST00000317683.3	24	6	0	19	18	3	2	ENSG00000177051.5	FBXO46	protein_coding
ENST00000320963.5	24	14	0	1	10	8	5	ENSG00000117906.9	RCN2	protein_coding
ENST00000321264.4	24	8	0	2	16	5	3	ENSG00000180902.12	D2HGDH	protein_coding
ENST00000326446.5	24	12	0	3	12	5	4	ENSG00000177917.6	ARL6IP6	protein_coding
ENST00000327237.2	24	13	0	0	11	5	8	ENSG00000140688.12	C16orf58	protein_coding
ENST00000331835.5	24	4	0	1	20	3	0	ENSG00000183291.11	2023-09-15	protein_coding
ENST00000333891.9	24	10	0	0	14	10	0	ENSG00000186472.15	PCLO	protein_coding
ENST00000334121.6	24	6	0	0	18	2	4	ENSG00000153914.11	SREK1	protein_coding
ENST00000337288.5	24	22	0	4	2	6	12	ENSG00000084090.9	STARD7	protein_coding
ENST00000338891.7	24	3	0	1	21	2	0	ENSG00000111879.14	FAM184A	protein_coding
ENST00000339686.3	24	1	0	0	23	0	1	ENSG00000161249.16	DMKN	protein_coding
ENST00000341516.5	24	5	0	0	19	4	1	ENSG00000139990.13	DCAF5	protein_coding
ENST00000343818.6	24	17	0	1	7	9	7	ENSG00000143811.12	PYCR2	protein_coding
ENST00000346246.5	24	7	0	1	17	4	3	ENSG00000179361.13	ARID3B	protein_coding
ENST00000352410.4	24	11	0	0	13	7	4	ENSG00000178802.13	MPI	protein_coding
ENST00000356654.4	24	16	0	4	8	14	2	ENSG00000111676.10	ATN1	protein_coding
ENST00000358372.4	24	4	0	7	20	3	0	ENSG00000146457.10	WTAP	protein_coding
ENST00000358536.4	24	6	0	17	18	6	0	ENSG00000164050.8	PLXNB1	protein_coding
ENST00000360689.5	24	1	0	13	23	0	0	ENSG00000033170.12	FUT8	protein_coding
ENST00000361138.5	24	7	0	1	17	5	1	ENSG00000198887.7	SMC5	protein_coding
ENST00000361297.2	24	9	0	2	15	7	0	ENSG00000086015.16	MAST2	protein_coding
ENST00000361875.3	24	18	1	9	6	6	3	ENSG00000196428.8	TSC22D2	protein_coding
ENST00000366773.3	24	3	0	0	21	3	0	ENSG00000130023.11	ERMARD	protein_coding
ENST00000367385.4	24	4	0	10	20	0	3	ENSG00000151414.10	NEK7	protein_coding
ENST00000368654.3	24	18	0	3	6	13	3	ENSG00000148773.8	MKI67	protein_coding
ENST00000368814.3	24	5	0	0	19	2	3	ENSG00000159445.8	THEM4	protein_coding
ENST00000371097.4	24	6	2	15	18	1	5	ENSG00000196233.7	LCOR	protein_coding
ENST00000374012.3	24	6	0	4	18	3	2	ENSG00000025293.11	PHF20	protein_coding
ENST00000375018.1	24	11	0	0	13	4	7	ENSG00000165138.12	ANKS6	protein_coding
ENST00000375248.5	24	13	1	0	11	10	3	ENSG00000177728.10	KIAA0195	protein_coding
ENST00000375749.3	24	16	0	0	8	4	12	ENSG00000101346.7	POFUT1	protein_coding
ENST00000378000.1	24	2	0	20	22	0	2	ENSG00000165983.10	PTER	protein_coding
ENST00000380084.4	24	3	5	0	21	2	1	ENSG00000102054.13	RBBP7	protein_coding
ENST00000381036.3	24	5	0	0	19	5	0	ENSG00000110651.7	CD81	protein_coding
ENST00000381995.1	24	6	1	0	18	4	2	ENSG00000159128.10	IFNGR2	protein_coding
ENST00000382226.5	24	0	0	0	24	0	0	ENSG00000178177.10	LCORL	protein_coding
ENST00000382674.2	24	6	0	2	18	1	11	ENSG00000072840.8	EVC	protein_coding
ENST00000392687.4	24	6	0	0	18	0	6	ENSG00000172292.10	CERS6	protein_coding
ENST00000399688.3	24	10	0	1	14	4	5	ENSG00000128050.4	PAICS	protein_coding
ENST00000399788.2	24	14	1	2	10	6	6	ENSG00000073614.7	KDM5A	protein_coding
ENST00000406360.1	24	6	1	0	18	2	9	ENSG00000118689.10	FOXO3	protein_coding
ENST00000409379.3	24	10	0	1	14	8	1	ENSG00000160949.12	TONSL	protein_coding
ENST00000409911.1	24	1	0	0	23	1	0	ENSG00000176204.9	LRRTM4	protein_coding
ENST00000416569.2	24	0	0	0	24	0	0	ENSG00000171044.6	XKR6	protein_coding
ENST00000436636.2	24	7	0	2	17	3	2	ENSG00000154310.12	TNIK	protein_coding
ENST00000442791.3	24	1	0	0	23	1	0	ENSG00000015153.10	YAF2	protein_coding
ENST00000444676.1	24	5	0	5	19	5	0	ENSG00000105953.10	OGDH	protein_coding
ENST00000448382.1	24	6	3	10	18	1	0	ENSG00000121716.14	PILRB	protein_coding
ENST00000457710.3	24	15	1	0	9	1	14	ENSG00000004139.9	SARM1	protein_coding
ENST00000458591.2	24	1	0	0	23	1	0	ENSG00000092108.16	SCFD1	protein_coding
ENST00000467963.1	24	4	0	1	20	2	1	ENSG00000028310.13	BRD9	protein_coding
ENST00000468694.1	24	6	0	0	18	4	2	ENSG00000136279.14	DBNL	protein_coding
ENST00000508784.1	24	1	0	0	23	0	1	ENSG00000151612.11	ZNF827	protein_coding
ENST00000545279.1	24	8	0	13	16	1	6	ENSG00000113658.12	SMAD5	protein_coding
ENST00000548184.1	24	12	1	0	12	0	21	ENSG00000258830.1	RP11-123K3.4	protein_coding
ENST00000557301.1	24	4	0	0	20	4	0	ENSG00000182175.9	RGMA	protein_coding
ENST00000559596.1	24	3	0	0	21	3	0	ENSG00000137804.8	NUSAP1	protein_coding
ENST00000564543.1	24	10	0	0	14	2	8	ENSG00000260272.1	RP11-20I23.1	protein_coding
ENST00000566454.1	24	7	0	4	17	3	4	ENSG00000103064.9	SLC7A6	protein_coding
ENST00000569317.1	24	1	0	1	23	0	0	ENSG00000259784.1	ATP6C	protein_coding
ENST00000572681.2	24	18	0	0	6	15	3	ENSG00000079432.3	CIC	protein_coding
ENST00000588991.2	24	0	0	0	24	0	0	ENSG00000105220.10	GPI	protein_coding
ENST00000610020.1	24	2	0	0	22	1	1	ENSG00000122484.8	RPAP2	protein_coding
ENST00000025301.2	23	19	0	1	4	14	4	ENSG00000023516.7	AKAP11	protein_coding
ENST00000217426.2	23	8	0	0	15	5	3	ENSG00000101444.8	AHCY	protein_coding
ENST00000221419.5	23	7	3	0	16	5	2	ENSG00000104824.12	HNRNPL	protein_coding
ENST00000252804.4	23	11	0	1	12	7	3	ENSG00000130508.6	PXDN	protein_coding
ENST00000252891.4	23	7	1	0	16	3	4	ENSG00000105245.5	NUMBL	protein_coding
ENST00000254190.3	23	9	1	0	14	7	2	ENSG00000131873.5	CHSY1	protein_coding
ENST00000254663.6	23	2	0	0	21	2	0	ENSG00000132330.12	SCLY	protein_coding
ENST00000255681.6	23	2	0	0	21	2	0	ENSG00000133315.6	MACROD1	protein_coding
ENST00000258198.2	23	5	0	0	18	2	3	ENSG00000135720.8	DYNC1LI2	protein_coding
ENST00000259457.3	23	1	0	0	22	1	0	ENSG00000136930.8	PSMB7	protein_coding
ENST00000261574.5	23	6	0	0	17	6	0	ENSG00000065150.14	IPO5	protein_coding
ENST00000261609.7	23	9	0	1	14	7	1	ENSG00000128731.11	HERC2	protein_coding
ENST00000262033.6	23	5	1	1	18	1	3	ENSG00000110958.11	PTGES3	protein_coding
ENST00000262752.2	23	1	2	0	22	1	0	ENSG00000072133.6	RPS6KA6	protein_coding
ENST00000262795.3	23	3	0	0	20	3	0	ENSG00000251322.3	SHANK3	protein_coding
ENST00000262879.6	23	6	0	6	17	3	1	ENSG00000170471.10	RALGAPB	protein_coding
ENST00000264010.4	23	4	0	18	19	2	2	ENSG00000102974.10	CTCF	protein_coding
ENST00000264057.2	23	8	0	0	15	3	5	ENSG00000077044.5	DGKD	protein_coding
ENST00000264649.6	23	7	0	2	16	2	4	ENSG00000033627.10	ATP6V0A1	protein_coding
ENST00000265335.6	23	8	0	2	15	5	1	ENSG00000113522.9	RAD50	protein_coding
ENST00000265843.4	23	5	0	0	18	2	3	ENSG00000110723.7	EXPH5	protein_coding
ENST00000266517.4	23	5	0	0	18	1	4	ENSG00000139163.11	ETNK1	protein_coding
ENST00000266679.8	23	5	0	0	18	4	3	ENSG00000111605.12	CPSF6	protein_coding
ENST00000267202.2	23	5	0	1	18	3	1	ENSG00000139722.2	VPS37B	protein_coding
ENST00000268070.4	23	1	0	1	22	0	0	ENSG00000140470.9	ADAMTS17	protein_coding
ENST00000268138.7	23	13	0	0	10	11	2	ENSG00000140534.9	TICRR	protein_coding
ENST00000268184.6	23	3	0	0	20	2	1	ENSG00000140577.11	CRTC3	protein_coding
ENST00000268989.3	23	6	1	0	17	2	4	ENSG00000141258.8	SGSM2	protein_coding
ENST00000269214.5	23	6	0	11	17	5	0	ENSG00000141446.6	ESCO1	protein_coding
ENST00000270139.3	23	12	0	1	11	3	8	ENSG00000142166.8	IFNAR1	protein_coding
ENST00000274695.4	23	1	0	2	22	0	1	ENSG00000145996.7	CDKAL1	protein_coding
ENST00000284049.3	23	6	0	1	17	5	0	ENSG00000153922.6	CHD1	protein_coding
ENST00000289228.5	23	5	0	0	18	2	3	ENSG00000115073.6	ACTR1B	protein_coding
ENST00000291041.5	23	8	0	10	15	4	3	ENSG00000159792.5	PSKH1	protein_coding
ENST00000292524.1	23	22	0	1	1	3	19	ENSG00000160959.3	LRRC14	protein_coding
ENST00000295851.5	23	10	0	1	13	2	7	ENSG00000138443.11	ABI2	protein_coding
ENST00000302904.4	23	12	0	7	11	6	4	ENSG00000108312.10	UBTF	protein_coding
ENST00000307677.4	23	1	2	0	22	0	1	ENSG00000171552.8	BCL2L1	protein_coding
ENST00000307745.7	23	15	1	0	8	9	6	ENSG00000171282.9	RP11-1055B8.7	protein_coding
ENST00000313375.3	23	7	0	0	16	6	1	ENSG00000009950.11	MLXIPL	protein_coding
ENST00000315571.5	23	2	0	0	21	1	1	ENSG00000179241.8	LDLRAD3	protein_coding
ENST00000319449.4	23	2	0	0	21	1	1	ENSG00000176783.10	RUFY1	protein_coding
ENST00000320895.5	23	4	0	0	19	3	1	ENSG00000049656.9	CLPTM1L	protein_coding
ENST00000322090.3	23	4	0	0	19	2	2	ENSG00000146729.5	GBAS	protein_coding
ENST00000322244.5	23	7	0	0	16	5	2	ENSG00000033178.8	UBA6	protein_coding
ENST00000328827.4	23	3	0	1	20	0	3	ENSG00000177425.6	PAWR	protein_coding
ENST00000329433.6	23	8	5	0	15	7	1	ENSG00000169045.13	HNRNPH1	protein_coding
ENST00000334497.2	23	5	0	20	18	2	0	ENSG00000183479.8	TREX2	protein_coding
ENST00000336431.5	23	7	0	0	16	5	2	ENSG00000131067.12	GGT7	protein_coding
ENST00000336737.4	23	6	0	0	17	4	2	ENSG00000069998.8	CECR5	protein_coding
ENST00000336926.6	23	12	0	0	11	1	11	ENSG00000127946.12	HIP1	protein_coding
ENST00000340513.4	23	5	0	11	18	2	0	ENSG00000088325.11	TPX2	protein_coding
ENST00000342190.6	23	11	0	0	12	8	3	ENSG00000129103.13	SUMF2	protein_coding
ENST00000342665.2	23	23	0	3	0	2	18	ENSG00000177732.6	SOX12	protein_coding
ENST00000344347.5	23	13	1	0	10	13	0	ENSG00000100219.12	XBP1	protein_coding
ENST00000354336.3	23	15	1	4	8	4	7	ENSG00000099942.8	CRKL	protein_coding
ENST00000356607.4	23	4	0	0	19	3	1	ENSG00000142655.8	PEX14	protein_coding
ENST00000357430.3	23	12	0	10	11	4	5	ENSG00000123983.9	ACSL3	protein_coding
ENST00000357484.5	23	12	0	0	11	4	8	ENSG00000242498.3	C15orf38	protein_coding
ENST00000357681.5	23	16	0	1	7	2	13	ENSG00000058668.10	ATP2B4	protein_coding
ENST00000357736.4	23	15	0	9	8	0	14	ENSG00000197063.6	MAFG	protein_coding
ENST00000358173.3	23	15	1	2	8	7	6	ENSG00000196411.5	EPHB4	protein_coding
ENST00000361804.4	23	9	0	1	14	7	1	ENSG00000108055.9	SMC3	protein_coding
ENST00000362003.5	23	1	0	14	22	1	0	ENSG00000185619.13	PCGF3	protein_coding
ENST00000367162.3	23	6	0	0	17	2	4	ENSG00000133059.12	DSTYK	protein_coding
ENST00000370475.4	23	3	0	0	20	0	3	ENSG00000102081.9	FMR1	protein_coding
ENST00000371626.4	23	7	0	4	16	2	1	ENSG00000117862.7	TXNDC12	protein_coding
ENST00000373647.4	23	4	0	1	19	2	2	ENSG00000011454.12	RABGAP1	protein_coding
ENST00000373831.3	23	6	2	12	17	4	1	ENSG00000180198.11	RCC1	protein_coding
ENST00000374189.1	23	2	0	18	21	0	1	ENSG00000107643.11	MAPK8	protein_coding
ENST00000376958.4	23	10	0	0	13	2	8	ENSG00000152749.7	GPR180	protein_coding
ENST00000377982.4	23	9	0	1	14	2	6	ENSG00000138071.9	ACTR2	protein_coding
ENST00000380502.3	23	10	0	1	13	7	2	ENSG00000147874.6	HAUS6	protein_coding
ENST00000389156.4	23	3	0	17	20	1	2	ENSG00000198780.7	FAM169A	protein_coding
ENST00000392185.3	23	1	0	0	22	0	1	ENSG00000130340.10	SNX9	protein_coding
ENST00000393085.3	23	10	1	0	13	2	8	ENSG00000105887.10	MTPN	protein_coding
ENST00000398136.2	23	9	0	4	14	0	5	ENSG00000152558.10	TMEM123	protein_coding
ENST00000404760.1	23	3	0	1	20	3	0	ENSG00000100425.14	BRD1	protein_coding
ENST00000405640.1	23	20	0	9	3	3	11	ENSG00000215012.4	C22orf29	protein_coding
ENST00000412331.2	23	1	0	0	22	1	0	ENSG00000100129.13	EIF3L	protein_coding
ENST00000420463.3	23	3	0	0	20	3	0	ENSG00000063046.13	EIF4B	protein_coding
ENST00000426126.2	23	2	0	0	21	1	1	ENSG00000186908.10	ZDHHC17	protein_coding
ENST00000431846.1	23	18	1	0	5	4	14	ENSG00000167615.12	LENG8	protein_coding
ENST00000433197.3	23	14	0	1	9	4	9	ENSG00000178607.11	ERN1	protein_coding
ENST00000436586.2	23	4	1	1	19	3	0	ENSG00000162613.12	FUBP1	protein_coding
ENST00000439940.2	23	0	0	5	23	0	0	ENSG00000115561.10	CHMP3	protein_coding
ENST00000443272.2	23	2	1	0	21	1	1	ENSG00000141905.13	NFIC	protein_coding
ENST00000445177.1	23	2	0	0	21	1	1	ENSG00000160584.11	SIK3	protein_coding
ENST00000451127.2	23	4	2	0	19	0	4	ENSG00000226174.2	TEX22	protein_coding
ENST00000457416.2	23	3	0	3	20	0	0	ENSG00000066468.16	FGFR2	protein_coding
ENST00000458013.2	23	7	0	0	16	4	3	ENSG00000143376.8	SNX27	protein_coding
ENST00000465127.1	23	1	0	9	22	0	0	ENSG00000250349.3	TM4SF2	protein_coding
ENST00000465271.1	23	6	0	0	17	4	2	ENSG00000143771.7	CNIH4	protein_coding
ENST00000496634.2	23	11	0	1	12	1	18	ENSG00000255508.3	MIR3654	protein_coding
ENST00000503039.1	23	2	0	1	21	1	8	ENSG00000113761.7	ZNF346	protein_coding
ENST00000526148.1	23	15	6	3	8	9	3	ENSG00000110321.11	EIF4G2	protein_coding
ENST00000526683.1	23	3	0	0	20	2	1	ENSG00000179950.9	PUF60	protein_coding
ENST00000530083.1	23	3	0	22	20	1	0	ENSG00000255284.1	AP006621.5	protein_coding
ENST00000531273.1	23	4	0	2	19	2	0	ENSG00000166181.8	API5	protein_coding
ENST00000543341.2	23	8	0	0	15	1	7	ENSG00000111358.9	GTF2H3	protein_coding
ENST00000544455.1	23	16	0	1	7	15	0	ENSG00000139618.10	BRCA2	protein_coding
ENST00000545011.1	23	11	0	1	12	3	7	ENSG00000076984.13	MAP2K7	protein_coding
ENST00000553532.1	23	15	0	5	8	10	3	ENSG00000111602.7	TIMELESS	protein_coding
ENST00000558134.1	23	2	4	0	21	0	2	ENSG00000140612.9	SEC11A	protein_coding
ENST00000563197.1	23	7	0	5	16	2	0	ENSG00000169592.10	INO80E	protein_coding
ENST00000565299.1	23	2	0	1	21	1	0	ENSG00000074696.8	PTPLAD1	protein_coding
ENST00000591325.1	23	7	0	1	16	2	20	ENSG00000267216.1	AC010642.1	protein_coding
ENST00000593039.1	23	3	0	0	20	1	2	ENSG00000267618.1	RAD51L3-RFFL	protein_coding
ENST00000604011.1	23	0	0	5	23	0	0	ENSG00000249884.4	RNF103-CHMP3	protein_coding
ENST00000005260.8	22	2	0	0	20	1	1	ENSG00000006453.9	BAIAP2L1	protein_coding
ENST00000055077.3	22	7	0	0	15	5	2	ENSG00000049541.6	RFC2	protein_coding
ENST00000156084.4	22	4	0	0	18	3	1	ENSG00000068308.9	OTUD5	protein_coding
ENST00000161863.4	22	1	0	1	21	0	0	ENSG00000047188.11	YTHDC2	protein_coding
ENST00000216044.5	22	10	0	0	12	4	6	ENSG00000100226.11	GTPBP1	protein_coding
ENST00000219169.4	22	3	0	16	19	0	2	ENSG00000102898.7	NUTF2	protein_coding
ENST00000222644.5	22	3	0	10	19	1	2	ENSG00000105926.11	MPP6	protein_coding
ENST00000228251.4	22	1	0	0	21	1	2	ENSG00000060138.8	YBX3	protein_coding
ENST00000230859.6	22	3	0	18	19	1	2	ENSG00000112941.8	PAPD7	protein_coding
ENST00000253686.2	22	7	0	1	15	1	5	ENSG00000131368.3	MRPS25	protein_coding
ENST00000255608.4	22	1	0	0	21	0	1	ENSG00000133243.4	BTBD2	protein_coding
ENST00000258840.6	22	3	0	1	19	2	0	ENSG00000174373.11	RALGAPA1	protein_coding
ENST00000261349.4	22	12	2	1	10	6	5	ENSG00000070018.4	LRP6	protein_coding
ENST00000261396.3	22	6	0	1	16	5	0	ENSG00000069248.9	NUP133	protein_coding
ENST00000261749.6	22	2	0	14	20	2	0	ENSG00000086666.14	ZFAND6	protein_coding
ENST00000262646.7	22	6	0	2	16	2	2	ENSG00000104388.10	RAB2A	protein_coding
ENST00000262776.3	22	4	0	8	18	2	0	ENSG00000108679.8	LGALS3BP	protein_coding
ENST00000263168.3	22	5	0	0	17	3	2	ENSG00000116489.8	CAPZA1	protein_coding
ENST00000264645.7	22	6	1	0	16	5	1	ENSG00000108349.10	CASC3	protein_coding
ENST00000264657.5	22	4	0	16	18	0	3	ENSG00000168610.10	STAT3	protein_coding
ENST00000266079.4	22	3	1	0	19	3	0	ENSG00000101161.6	PRPF6	protein_coding
ENST00000268835.2	22	7	0	6	15	5	0	ENSG00000141127.10	PRPSAP2	protein_coding
ENST00000269305.4	22	4	0	18	18	1	2	ENSG00000141510.11	TP53	protein_coding
ENST00000272542.3	22	13	0	4	9	6	3	ENSG00000144136.6	SLC20A1	protein_coding
ENST00000272793.5	22	5	0	0	17	3	2	ENSG00000144357.12	UBR3	protein_coding
ENST00000274811.4	22	17	6	6	5	5	9	ENSG00000146083.7	RNF44	protein_coding
ENST00000278070.2	22	12	0	0	10	10	2	ENSG00000148840.6	PPRC1	protein_coding
ENST00000279873.7	22	4	0	0	18	3	1	ENSG00000150347.10	ARID5B	protein_coding
ENST00000281092.4	22	1	0	0	21	1	0	ENSG00000151422.8	FER	protein_coding
ENST00000281453.5	22	2	0	0	20	2	0	ENSG00000151725.7	MLF1IP	protein_coding
ENST00000285021.7	22	6	0	0	16	5	1	ENSG00000154767.10	XPC	protein_coding
ENST00000291547.5	22	1	0	19	21	0	1	ENSG00000160199.10	PKNOX1	protein_coding
ENST00000291552.4	22	2	0	1	20	1	0	ENSG00000160201.7	U2AF1	protein_coding
ENST00000296702.5	22	0	0	0	22	0	0	ENSG00000113649.7	TCERG1	protein_coding
ENST00000298556.7	22	5	0	0	17	3	2	ENSG00000165704.10	HPRT1	protein_coding
ENST00000299767.5	22	13	0	1	9	10	2	ENSG00000166598.8	HSP90B1	protein_coding
ENST00000306077.4	22	7	0	1	15	2	4	ENSG00000170876.7	TMEM43	protein_coding
ENST00000307126.5	22	12	0	0	10	5	7	ENSG00000172432.14	GTPBP2	protein_coding
ENST00000313486.7	22	6	0	0	16	3	5	ENSG00000174238.10	PITPNA	protein_coding
ENST00000315005.3	22	3	0	0	19	2	1	ENSG00000161692.13	DBF4B	protein_coding
ENST00000317677.5	22	4	3	0	18	4	0	ENSG00000214078.7	CPNE1	protein_coding
ENST00000319080.7	22	16	7	0	6	6	10	ENSG00000175727.9	MLXIP	protein_coding
ENST00000319715.4	22	11	1	3	11	8	0	ENSG00000122257.14	RBBP6	protein_coding
ENST00000322088.6	22	8	0	2	14	4	2	ENSG00000105568.13	PPP2R1A	protein_coding
ENST00000323468.5	22	16	0	0	6	5	11	ENSG00000178202.8	KDELC2	protein_coding
ENST00000323927.2	22	5	0	0	17	5	0	ENSG00000176248.7	ANAPC2	protein_coding
ENST00000323959.4	22	1	0	0	21	1	0	ENSG00000176102.7	CSTF3	protein_coding
ENST00000324817.1	22	11	2	0	11	8	3	ENSG00000180182.6	MED14	protein_coding
ENST00000329138.4	22	5	0	0	17	2	3	ENSG00000185359.8	HGS	protein_coding
ENST00000332710.4	22	9	0	0	13	5	4	ENSG00000184058.8	TBX1	protein_coding
ENST00000337014.6	22	4	0	2	18	3	0	ENSG00000169660.11	HEXDC	protein_coding
ENST00000337318.3	22	5	0	4	17	1	4	ENSG00000189319.9	FAM53B	protein_coding
ENST00000340951.4	22	0	0	1	22	0	0	ENSG00000187609.11	EXD3	protein_coding
ENST00000342232.4	22	4	1	0	18	3	1	ENSG00000104369.4	JPH1	protein_coding
ENST00000342628.2	22	10	0	2	12	5	4	ENSG00000111206.8	FOXM1	protein_coding
ENST00000347108.3	22	4	1	1	18	1	2	ENSG00000134874.13	DZIP1	protein_coding
ENST00000354321.7	22	10	2	2	12	7	1	ENSG00000169718.13	DUS1L	protein_coding
ENST00000354488.3	22	10	1	1	12	8	1	ENSG00000198171.8	DDRGK1	protein_coding
ENST00000355468.3	22	11	0	0	11	7	4	ENSG00000141696.8	LEPREL4	protein_coding
ENST00000357440.2	22	10	0	0	12	5	5	ENSG00000174669.7	SLC29A2	protein_coding
ENST00000357479.5	22	4	0	2	18	2	0	ENSG00000196792.7	STRN3	protein_coding
ENST00000359052.4	22	4	0	1	18	3	1	ENSG00000163104.13	SMARCAD1	protein_coding
ENST00000359308.4	22	6	0	2	16	4	0	ENSG00000196419.8	XRCC6	protein_coding
ENST00000359415.4	22	17	0	2	5	8	8	ENSG00000095139.9	ARCN1	protein_coding
ENST00000360359.3	22	5	0	1	17	4	0	ENSG00000064999.12	ANKS1A	protein_coding
ENST00000360647.4	22	6	0	7	16	1	5	ENSG00000163848.14	ZNF148	protein_coding
ENST00000360876.4	22	7	0	0	15	6	3	ENSG00000106263.13	EIF3B	protein_coding
ENST00000361243.2	22	6	0	5	16	6	0	ENSG00000170776.15	AKAP13	protein_coding
ENST00000361547.2	22	16	0	0	6	5	11	ENSG00000162430.12	SEPN1	protein_coding
ENST00000361740.4	22	12	1	0	10	5	7	ENSG00000100243.16	CYB5R3	protein_coding
ENST00000361756.3	22	4	0	0	18	1	3	ENSG00000137522.13	RNF121	protein_coding
ENST00000366522.2	22	1	0	0	21	0	1	ENSG00000203666.8	EFCAB2	protein_coding
ENST00000366639.4	22	5	0	1	17	1	3	ENSG00000116918.9	TSNAX	protein_coding
ENST00000367103.3	22	3	0	0	19	2	1	ENSG00000162889.6	MAPKAPK2	protein_coding
ENST00000368797.4	22	1	0	4	21	0	0	ENSG00000188690.8	UROS	protein_coding
ENST00000368990.3	22	3	0	15	19	0	1	ENSG00000107679.10	PLEKHA1	protein_coding
ENST00000369043.3	22	4	0	0	18	2	2	ENSG00000107669.13	ATE1	protein_coding
ENST00000369795.3	22	11	0	0	11	6	5	ENSG00000143093.10	STRIP1	protein_coding
ENST00000369850.3	22	12	0	0	10	11	1	ENSG00000196924.10	FLNA	protein_coding
ENST00000371079.1	22	4	1	1	18	2	1	ENSG00000185483.7	ROR1	protein_coding
ENST00000371222.2	22	22	0	6	0	8	8	ENSG00000177606.5	JUN	protein_coding
ENST00000372445.5	22	5	0	12	17	5	0	ENSG00000137221.10	TJAP1	protein_coding
ENST00000372577.2	22	12	0	0	10	10	2	ENSG00000095319.10	NUP188	protein_coding
ENST00000376406.3	22	14	0	3	8	13	1	ENSG00000137337.10	MDC1	protein_coding
ENST00000376499.3	22	10	1	2	12	7	1	ENSG00000196781.9	TLE1	protein_coding
ENST00000377219.2	22	2	2	5	20	2	0	ENSG00000087206.12	UIMC1	protein_coding
ENST00000377710.5	22	5	0	5	17	1	3	ENSG00000125871.9	MGME1	protein_coding
ENST00000378662.1	22	7	1	8	15	2	4	ENSG00000189339.7	SLC35E2B	protein_coding
ENST00000379388.2	22	4	2	0	18	4	0	ENSG00000095951.12	HIVEP1	protein_coding
ENST00000379803.1	22	6	0	0	16	3	3	ENSG00000127511.5	SIN3B	protein_coding
ENST00000381346.4	22	12	0	1	10	7	4	ENSG00000072042.8	RDH11	protein_coding
ENST00000381831.3	22	4	0	2	18	4	0	ENSG00000159131.12	GART	protein_coding
ENST00000392067.3	22	0	1	0	22	0	0	ENSG00000020577.9	SAMD4A	protein_coding
ENST00000394123.3	22	6	0	9	16	3	2	ENSG00000145907.10	G3BP1	protein_coding
ENST00000396981.2	22	4	2	2	18	0	4	ENSG00000132388.8	UBE2G1	protein_coding
ENST00000397841.1	22	13	0	1	9	5	7	ENSG00000183250.7	C21orf67	protein_coding
ENST00000398092.4	22	0	1	7	22	0	0	ENSG00000272822.1	RP11-302B13.5	protein_coding
ENST00000403834.3	22	9	0	2	13	5	2	ENSG00000112282.13	MED23	protein_coding
ENST00000407184.1	22	0	0	18	22	0	0	ENSG00000272968.1	RBAK-RBAKDN	protein_coding
ENST00000409038.1	22	2	0	0	20	2	0	ENSG00000071082.6	RPL31	protein_coding
ENST00000409947.1	22	3	0	13	19	0	3	ENSG00000169967.12	MAP3K2	protein_coding
ENST00000409980.1	22	6	0	2	16	4	1	ENSG00000106052.9	TAX1BP1	protein_coding
ENST00000410108.1	22	0	0	0	22	0	0	ENSG00000177951.13	BET1L	protein_coding
ENST00000411543.2	22	4	0	0	18	4	0	ENSG00000063245.10	EPN1	protein_coding
ENST00000419414.2	22	5	0	0	17	3	2	ENSG00000134686.12	PHC2	protein_coding
ENST00000423828.1	22	7	2	0	15	4	3	ENSG00000139644.8	TMBIM6	protein_coding
ENST00000424325.2	22	18	1	2	4	12	4	ENSG00000147403.12	RPL10	protein_coding
ENST00000428826.2	22	12	0	6	10	2	10	ENSG00000108799.8	EZH1	protein_coding
ENST00000429001.3	22	5	0	0	17	2	3	ENSG00000161813.16	LARP4	protein_coding
ENST00000430256.3	22	8	4	2	14	2	5	ENSG00000153885.10	KCTD15	protein_coding
ENST00000447431.2	22	4	0	0	18	4	0	ENSG00000133226.12	SRRM1	protein_coding
ENST00000452135.2	22	5	0	2	17	2	2	ENSG00000050748.13	MAPK9	protein_coding
ENST00000453061.2	22	3	0	1	19	1	1	ENSG00000174227.11	PIGG	protein_coding
ENST00000453200.1	22	10	2	1	12	9	0	ENSG00000106608.12	URGCP	protein_coding
ENST00000458578.2	22	2	0	0	20	0	2	ENSG00000185651.10	UBE2L3	protein_coding
ENST00000462460.2	22	7	0	0	15	6	1	ENSG00000116584.13	ARHGEF2	protein_coding
ENST00000477853.1	22	13	0	0	9	5	8	ENSG00000127463.9	EMC1	protein_coding
ENST00000483754.1	22	1	0	7	21	1	1	ENSG00000248710.1	RP11-432B6.3	protein_coding
ENST00000496391.1	22	5	0	10	17	2	1	ENSG00000128563.9	PRKRIP1	protein_coding
ENST00000515098.1	22	10	1	6	12	3	7	ENSG00000145916.14	RMND5B	protein_coding
ENST00000536545.1	22	3	0	1	19	2	0	ENSG00000149948.9	HMGA2	protein_coding
ENST00000541284.1	22	1	0	12	21	0	0	ENSG00000080802.14	CNOT4	protein_coding
ENST00000543662.1	22	4	0	2	18	3	0	ENSG00000116957.8	TBCE	protein_coding
ENST00000544216.3	22	1	1	1	21	0	0	ENSG00000257103.4	LSM14A	protein_coding
ENST00000555074.1	22	0	1	0	22	0	0	ENSG00000259132.1	RP11-298I3.5	protein_coding
ENST00000578121.1	22	6	0	3	16	3	0	ENSG00000141384.7	TAF4B	protein_coding
ENST00000583536.1	22	3	0	0	19	3	0	ENSG00000161526.10	SAP30BP	protein_coding
ENST00000591834.1	22	2	1	4	20	2	0	ENSG00000267281.2	RP11-793H13.10	protein_coding
ENST00000595904.1	22	10	1	0	12	10	0	ENSG00000062822.8	POLD1	protein_coding
ENST00000596918.1	22	3	0	0	19	0	22	ENSG00000268193.1	AC002985.3	protein_coding
ENST00000599996.1	22	1	1	0	21	1	0	ENSG00000269547.1	CTC-360G5.8	protein_coding
ENST00000216039.5	21	11	1	4	10	1	6	ENSG00000100221.6	JOSD1	protein_coding
ENST00000216146.4	21	13	1	1	8	12	0	ENSG00000100316.11	RPL3	protein_coding
ENST00000221455.3	21	3	0	1	18	3	0	ENSG00000104859.10	CLASRP	protein_coding
ENST00000225983.6	21	2	0	8	19	2	0	ENSG00000108840.11	HDAC5	protein_coding
ENST00000228136.4	21	8	0	1	13	6	1	ENSG00000110696.5	C11orf58	protein_coding
ENST00000242848.4	21	8	0	2	13	4	3	ENSG00000123200.12	ZC3H13	protein_coding
ENST00000248846.5	21	13	2	0	8	13	0	ENSG00000128159.7	TUBGCP6	protein_coding
ENST00000248929.9	21	8	0	3	13	6	1	ENSG00000100359.16	SGSM3	protein_coding
ENST00000249501.4	21	10	6	0	11	6	4	ENSG00000128710.5	HOXD10	protein_coding
ENST00000252599.4	21	9	0	0	12	7	2	ENSG00000130309.6	COLGALT1	protein_coding
ENST00000255641.8	21	9	0	6	12	4	4	ENSG00000133275.11	CSNK1G2	protein_coding
ENST00000258281.2	21	4	0	4	17	3	0	ENSG00000135801.5	TAF5L	protein_coding
ENST00000261205.4	21	0	0	5	21	0	0	ENSG00000067715.9	SYT1	protein_coding
ENST00000261245.4	21	1	0	1	20	0	0	ENSG00000020426.6	MNAT1	protein_coding
ENST00000261483.4	21	6	0	4	15	2	0	ENSG00000112893.5	MAN2A1	protein_coding
ENST00000261530.7	21	8	0	7	13	2	6	ENSG00000089916.13	GPATCH2L	protein_coding
ENST00000261712.3	21	6	0	1	15	3	2	ENSG00000108671.5	PSMD11	protein_coding
ENST00000262085.3	21	9	0	0	12	3	6	ENSG00000170265.7	ZNF282	protein_coding
ENST00000262982.2	21	2	0	6	19	1	0	ENSG00000124207.12	CSE1L	protein_coding
ENST00000264161.4	21	5	0	2	16	1	2	ENSG00000115866.6	DARS	protein_coding
ENST00000264709.3	21	2	0	14	19	1	1	ENSG00000119772.12	DNMT3A	protein_coding
ENST00000264771.4	21	3	0	2	18	3	0	ENSG00000127419.12	TMEM175	protein_coding
ENST00000265077.3	21	8	0	2	13	5	3	ENSG00000038427.11	VCAN	protein_coding
ENST00000265986.6	21	9	0	0	12	4	5	ENSG00000119912.11	IDE	protein_coding
ENST00000275732.5	21	18	0	1	3	9	8	ENSG00000146830.9	GIGYF1	protein_coding
ENST00000281828.6	21	5	0	0	16	4	1	ENSG00000116120.8	FARSB	protein_coding
ENST00000294428.3	21	7	2	0	14	4	3	ENSG00000162437.10	RAVER2	protein_coding
ENST00000295470.5	21	9	3	0	12	4	14	ENSG00000152795.13	HNRNPDL	protein_coding
ENST00000295640.4	21	10	0	0	11	9	1	ENSG00000176393.6	RNPEP	protein_coding
ENST00000296350.5	21	3	0	1	18	1	1	ENSG00000163975.7	MFI2	protein_coding
ENST00000297532.6	21	9	6	1	12	8	0	ENSG00000164896.15	FASTK	protein_coding
ENST00000298786.4	21	1	1	19	20	1	0	ENSG00000122376.7	FAM35A	protein_coding
ENST00000298875.4	21	9	0	8	12	2	4	ENSG00000165934.8	CPSF2	protein_coding
ENST00000302506.3	21	10	0	2	11	1	7	ENSG00000164045.7	CDC25A	protein_coding
ENST00000302787.2	21	7	0	0	14	2	5	ENSG00000168924.10	LETM1	protein_coding
ENST00000305135.5	21	9	0	3	12	3	5	ENSG00000163872.11	YEATS2	protein_coding
ENST00000307602.4	21	13	0	0	8	0	13	ENSG00000168172.4	HOOK3	protein_coding
ENST00000308595.5	21	11	0	0	10	5	6	ENSG00000173020.6	ADRBK1	protein_coding
ENST00000308893.4	21	12	1	9	9	7	1	ENSG00000149930.13	TAOK2	protein_coding
ENST00000309859.4	21	6	1	1	15	2	3	ENSG00000103365.11	GGA2	protein_coding
ENST00000311481.6	21	14	3	0	7	2	12	ENSG00000174903.10	RAB1B	protein_coding
ENST00000316963.3	21	4	0	0	17	2	2	ENSG00000120992.13	LYPLA1	protein_coding
ENST00000318443.5	21	9	0	11	12	2	4	ENSG00000103855.13	CD276	protein_coding
ENST00000319394.3	21	9	0	9	12	4	4	ENSG00000142784.11	WDTC1	protein_coding
ENST00000322357.4	21	5	0	14	16	1	4	ENSG00000178951.4	ZBTB7A	protein_coding
ENST00000324306.6	21	15	0	4	6	3	11	ENSG00000106261.12	ZKSCAN1	protein_coding
ENST00000326181.6	21	7	0	9	14	5	2	ENSG00000131653.8	TRAF7	protein_coding
ENST00000327367.4	21	5	0	1	16	0	4	ENSG00000166949.11	SMAD3	protein_coding
ENST00000327787.8	21	15	0	0	6	10	5	ENSG00000185504.12	C17orf70	protein_coding
ENST00000328194.3	21	3	0	2	18	0	1	ENSG00000184014.3	DENND5A	protein_coding
ENST00000335793.3	21	10	0	13	11	4	4	ENSG00000179604.8	CDC42EP4	protein_coding
ENST00000335999.6	21	9	0	7	12	8	1	ENSG00000167566.12	NCKAP5L	protein_coding
ENST00000339209.4	21	3	3	0	18	3	0	ENSG00000130024.10	PHF10	protein_coding
ENST00000343380.5	21	9	0	1	12	3	5	ENSG00000101412.9	E2F1	protein_coding
ENST00000345512.3	21	4	0	0	17	4	0	ENSG00000060656.15	PTPRU	protein_coding
ENST00000352689.6	21	8	0	1	13	0	7	ENSG00000128585.13	MKLN1	protein_coding
ENST00000354216.6	21	4	5	0	17	4	0	ENSG00000198276.9	UCKL1	protein_coding
ENST00000354667.4	21	9	1	1	12	1	7	ENSG00000122566.16	HNRNPA2B1	protein_coding
ENST00000356406.5	21	1	0	13	20	0	0	ENSG00000087008.11	ACOX3	protein_coding
ENST00000357586.2	21	9	0	4	12	4	4	ENSG00000100280.12	AP1B1	protein_coding
ENST00000359204.4	21	9	0	1	12	7	1	ENSG00000148690.10	FRA10AC1	protein_coding
ENST00000359232.3	21	3	0	1	18	1	1	ENSG00000197119.8	SLC25A29	protein_coding
ENST00000359678.5	21	0	0	0	21	0	0	ENSG00000198130.10	HIBCH	protein_coding
ENST00000360001.6	21	10	0	2	11	5	4	ENSG00000078808.12	SDF4	protein_coding
ENST00000360900.6	21	2	0	0	19	2	0	ENSG00000103248.13	MTHFSD	protein_coding
ENST00000361337.2	21	1	0	0	20	1	0	ENSG00000198900.5	TOP1	protein_coding
ENST00000361874.3	21	15	0	0	6	12	3	ENSG00000204843.8	DCTN1	protein_coding
ENST00000366609.3	21	20	8	0	1	11	9	ENSG00000168264.6	IRF2BP2	protein_coding
ENST00000366758.3	21	15	0	0	6	9	6	ENSG00000081692.8	JMJD4	protein_coding
ENST00000366812.5	21	5	0	0	16	4	1	ENSG00000182827.8	ACBD3	protein_coding
ENST00000367446.3	21	6	0	14	15	2	1	ENSG00000116747.8	TROVE2	protein_coding
ENST00000367450.3	21	3	0	0	18	3	0	ENSG00000116750.9	UCHL5	protein_coding
ENST00000369905.4	21	10	0	0	11	2	8	ENSG00000138107.7	ACTR1A	protein_coding
ENST00000370187.3	21	4	0	1	17	2	3	ENSG00000166167.13	BTRC	protein_coding
ENST00000370548.2	21	1	1	0	20	1	0	ENSG00000267561.1	RP5-1052I5.2	protein_coding
ENST00000371113.4	21	10	0	1	11	7	2	ENSG00000122126.11	OCRL	protein_coding
ENST00000371953.3	21	4	0	3	17	1	0	ENSG00000171862.5	PTEN	protein_coding
ENST00000373151.2	21	10	0	1	11	7	2	ENSG00000116871.11	MAP7D1	protein_coding
ENST00000373365.4	21	2	0	0	19	1	1	ENSG00000124767.6	GLO1	protein_coding
ENST00000373510.4	21	11	0	10	10	0	11	ENSG00000160062.10	ZBTB8A	protein_coding
ENST00000373670.1	21	11	0	0	10	5	6	ENSG00000056586.11	RC3H2	protein_coding
ENST00000374789.3	21	0	0	0	21	0	0	ENSG00000148498.11	PARD3	protein_coding
ENST00000374796.2	21	8	0	3	13	7	1	ENSG00000198646.9	NCOA6	protein_coding
ENST00000375048.3	21	13	0	0	8	9	4	ENSG00000244038.5	DDOST	protein_coding
ENST00000377191.3	21	4	0	0	17	4	0	ENSG00000088930.6	XRN2	protein_coding
ENST00000378026.4	21	18	0	1	3	8	9	ENSG00000136026.9	CKAP4	protein_coding
ENST00000381006.3	21	4	0	1	17	2	1	ENSG00000018189.8	RUFY3	protein_coding
ENST00000381150.1	21	4	0	0	17	0	4	ENSG00000115884.6	SDC1	protein_coding
ENST00000381714.3	21	2	0	16	19	1	1	ENSG00000140382.10	HMG20A	protein_coding
ENST00000381765.3	21	5	1	19	16	1	1	ENSG00000115756.8	HPCAL1	protein_coding
ENST00000382882.3	21	2	0	0	19	2	0	ENSG00000185049.8	NELFA	protein_coding
ENST00000388985.4	21	0	1	0	21	0	0	ENSG00000185420.14	SMYD3	protein_coding
ENST00000389061.5	21	6	0	2	15	2	2	ENSG00000211456.6	SACM1L	protein_coding
ENST00000392062.2	21	3	0	11	18	1	2	ENSG00000144468.12	RHBDD1	protein_coding
ENST00000393965.3	21	18	0	1	3	9	8	ENSG00000135637.9	CCDC142	protein_coding
ENST00000394703.5	21	3	0	14	18	0	2	ENSG00000135164.14	DMTF1	protein_coding
ENST00000394854.3	21	5	1	2	16	1	2	ENSG00000138814.12	PPP3CA	protein_coding
ENST00000395198.3	21	1	0	1	20	1	0	ENSG00000148634.11	HERC4	protein_coding
ENST00000395366.2	21	8	0	1	13	1	6	ENSG00000213639.5	PPP1CB	protein_coding
ENST00000395686.3	21	17	0	2	4	2	13	ENSG00000197930.8	ERO1L	protein_coding
ENST00000400345.3	21	2	0	0	19	2	0	ENSG00000049759.12	NEDD4L	protein_coding
ENST00000401917.3	21	0	0	0	21	0	0	ENSG00000169760.13	NLGN1	protein_coding
ENST00000409339.3	21	3	0	4	18	3	0	ENSG00000146918.15	NCAPG2	protein_coding
ENST00000409990.3	21	0	0	1	21	0	0	ENSG00000196151.6	WDSUB1	protein_coding
ENST00000415259.1	21	6	0	8	15	2	1	ENSG00000164081.8	TEX264	protein_coding
ENST00000416247.2	21	3	1	1	18	1	1	ENSG00000224531.4	SMIM13	protein_coding
ENST00000418109.1	21	16	0	0	5	16	0	ENSG00000172037.9	LAMB2	protein_coding
ENST00000419880.3	21	1	0	0	20	0	1	ENSG00000104343.15	UBE2W	protein_coding
ENST00000421699.2	21	14	0	0	7	6	8	ENSG00000167110.12	GOLGA2	protein_coding
ENST00000425967.3	21	7	4	1	14	3	4	ENSG00000077782.15	FGFR1	protein_coding
ENST00000426548.1	21	13	0	8	8	2	11	ENSG00000182963.5	GJC1	protein_coding
ENST00000428216.2	21	13	0	6	8	5	7	ENSG00000088888.13	MAVS	protein_coding
ENST00000446190.1	21	4	0	11	17	0	8	ENSG00000185684.8	EP400NL	protein_coding
ENST00000446465.2	21	2	0	21	19	0	0	ENSG00000168917.8	SLC35G2	protein_coding
ENST00000455511.3	21	4	0	0	17	3	1	ENSG00000196510.8	ANAPC7	protein_coding
ENST00000457167.4	21	2	0	0	19	2	0	ENSG00000168259.10	DNAJC7	protein_coding
ENST00000458649.2	21	2	0	4	19	1	1	ENSG00000110497.10	AMBRA1	protein_coding
ENST00000460680.1	21	16	0	1	5	10	5	ENSG00000163930.5	BAP1	protein_coding
ENST00000467889.1	21	3	1	1	18	1	1	ENSG00000129007.10	CALML4	protein_coding
ENST00000469044.1	21	2	0	1	19	1	0	ENSG00000114098.13	ARMC8	protein_coding
ENST00000481138.1	21	7	0	3	14	3	4	ENSG00000196597.7	ZNF782	protein_coding
ENST00000528896.2	21	13	0	1	8	11	1	ENSG00000007202.10	KIAA0100	protein_coding
ENST00000536340.1	21	2	1	0	19	2	0	ENSG00000101040.15	ZMYND8	protein_coding
ENST00000546474.1	21	4	0	1	17	2	1	ENSG00000185024.11	BRF1	protein_coding
ENST00000555572.1	21	6	1	1	15	5	0	ENSG00000011052.17	NME2	protein_coding
ENST00000558011.1	21	1	0	1	20	0	0	ENSG00000157823.12	AP3S2	protein_coding
ENST00000560626.2	21	6	0	15	15	2	4	ENSG00000173517.6	PEAK1	protein_coding
ENST00000564784.1	21	5	1	3	16	3	0	ENSG00000140398.9	NEIL1	protein_coding
ENST00000567078.2	21	3	0	1	18	2	0	ENSG00000260342.2	RP11-1035H13.3	protein_coding
ENST00000595753.1	21	14	0	0	7	3	11	ENSG00000127526.9	SLC35E1	protein_coding
ENST00000598463.1	21	16	4	16	5	3	2	ENSG00000167747.9	C19orf48	protein_coding
ENST00000605337.1	21	3	0	1	18	2	0	ENSG00000116221.11	MRPL37	protein_coding
ENST00000608151.1	21	7	0	0	14	5	2	ENSG00000094975.9	SUCO	protein_coding
ENST00000608447.1	21	6	1	1	15	5	0	ENSG00000243678.7	NME1-NME2	protein_coding
ENST00000083182.3	20	8	0	1	12	3	4	ENSG00000062725.5	APPBP2	protein_coding
ENST00000215980.5	20	3	0	0	17	2	1	ENSG00000100162.10	CENPM	protein_coding
ENST00000218652.7	20	11	0	0	9	3	8	ENSG00000102471.9	NDFIP2	protein_coding
ENST00000222726.3	20	14	6	0	6	11	3	ENSG00000106004.4	HOXA5	protein_coding
ENST00000225609.5	20	2	0	0	18	1	1	ENSG00000108474.12	PIGL	protein_coding
[truncated: 9,895 more rows]
