# Supplementary material for: Recruitment of the m6A/m6Am demethylase FTO to target RNAs by the telomeric zinc finger protein ZBTB48
Source: Genome Biol. 2024 Sep 19;25:246. doi: 10.1186/s13059-024-03392-7 (PMC11414060; doi:10.1186/s13059-024-03392-7)
Supplement: Supplementary file 4 — Additional file 4: Table S3: ZBTB48 ChIP-seq. [file 13059_2024_3392_MOESM4_ESM.xlsx]

## Sheet: TableS3_ZBTB48 ChIP-seq
PeakID (cmd=annotatePeaks.pl ZBTB48_ChIPseq_summits.bed hg19 -size 5 -norevopp -annStats ZBTB48_ChIPseq_summits_annotation_stats_ucsc.txt)	Start	End	Peak Score	Annotation	Distance to TSS	Nearest Refseq	Gene Name	Gene Type
ZBTB48_ChIPseq_peak_578759	118320	118325	59.3238	TTS (NR_003287)	4974	NR_003287	RNA28SN5	rRNA
ZBTB48_ChIPseq_peak_597381	115005098	115005103	54.7078	intron (NR_147172, intron 2 of 2)	47803	NR_147172	DANT1	ncRNA
ZBTB48_ChIPseq_peak_249914a	41381864	41381869	54.5551	promoter-TSS (NR_047479)	-804	NM_001363254	CCDC200	protein-coding
ZBTB48_ChIPseq_peak_240895	21903175	21903180	49.1643	promoter-TSS (NR_027084)	-885	NR_027084	FLJ36000	ncRNA
ZBTB48_ChIPseq_peak_445651c	34190796	34190801	45.4556	intron (NR_146599, intron 2 of 11)	54031	NM_030945	C1QTNF3	protein-coding
ZBTB48_ChIPseq_peak_578703	117562	117567	44.2943	NA	NA
ZBTB48_ChIPseq_peak_578761b	119979	119984	42.5916	intron (NR_038958, intron 2 of 6)	6633	NR_003287	RNA28SN5	rRNA
ZBTB48_ChIPseq_peak_1638a	2615605	2615610	40.4332	intron (NM_001242672, intron 4 of 6)	-51126	NM_033467	MMEL1	protein-coding
ZBTB48_ChIPseq_peak_249921a	41399988	41399993	39.8635	Intergenic	-18928	NM_001363254	CCDC200	protein-coding
ZBTB48_ChIPseq_peak_578760b	119285	119290	39.4575	TTS (NR_003287)	5939	NR_003287	RNA28SN5	rRNA
ZBTB48_ChIPseq_peak_249914b	41382240	41382245	38.6009	Intergenic	-1180	NM_001363254	CCDC200	protein-coding
ZBTB48_ChIPseq_peak_43453	121358004	121358009	38.5027	Intergenic	97096	NR_003955	EMBP1	pseudo
ZBTB48_ChIPseq_peak_578761a	119772	119777	37.8476	TTS (NR_046235)	6426	NR_003287	RNA28SN5	rRNA
ZBTB48_ChIPseq_peak_578705	121032	121037	37.2037	NA	NA
ZBTB48_ChIPseq_peak_239597	19015297	19015302	36.6588	Intergenic	-15483	NM_001129778	GRAPL	protein-coding
ZBTB48_ChIPseq_peak_249921b	41400347	41400352	36.6546	Intergenic	-19287	NM_001363254	CCDC200	protein-coding
ZBTB48_ChIPseq_peak_578762	121120	121125	36.5657	intron (NR_038958, intron 2 of 6)	7774	NR_003287	RNA28SN5	rRNA
ZBTB48_ChIPseq_peak_578765c	124891	124896	36.5096	non-coding (NR_038958, exon 6 of 7)	11545	NR_003287	RNA28SN5	rRNA
ZBTB48_ChIPseq_peak_445652d	34192613	34192618	35.3846	intron (NR_146599, intron 2 of 11)	52214	NM_030945	C1QTNF3	protein-coding
ZBTB48_ChIPseq_peak_578764b	122445	122450	33.7842	non-coding (NR_038958, exon 4 of 7)	9099	NR_003287	RNA28SN5	rRNA
ZBTB48_ChIPseq_peak_578760a	119011	119016	33.7362	TTS (NR_003287)	5665	NR_003287	RNA28SN5	rRNA
ZBTB48_ChIPseq_peak_554232	58118471	58118476	33.5422	Intergenic	-12362	NR_038235	LINC01606	ncRNA
ZBTB48_ChIPseq_peak_240896c	21904870	21904875	33.2673	intron (NR_027084, intron 1 of 1)	810	NR_027084	FLJ36000	ncRNA
ZBTB48_ChIPseq_peak_361257a	47131878	47131883	32.789	Intergenic	143226	NR_026958	LINC00494	ncRNA
ZBTB48_ChIPseq_peak_578766	125978	125983	32.6608	non-coding (NR_038958, exon 7 of 7)	12632	NR_003287	RNA28SN5	rRNA
ZBTB48_ChIPseq_peak_578767	129678	129683	32.5585	Intergenic	16332	NR_003287	RNA28SN5	rRNA
ZBTB48_ChIPseq_peak_311535	39810452	39810457	32.1479	Intergenic	-4478	NM_020862	LRFN1	protein-coding
ZBTB48_ChIPseq_peak_578765a	124090	124095	31.8109	intron (NR_038958, intron 5 of 6)	10744	NR_003287	RNA28SN5	rRNA
ZBTB48_ChIPseq_peak_578764d	123364	123369	31.6766	intron (NR_038958, intron 5 of 6)	10018	NR_003287	RNA28SN5	rRNA
ZBTB48_ChIPseq_peak_578761c	120269	120274	31.5966	intron (NR_038958, intron 2 of 6)	6923	NR_003287	RNA28SN5	rRNA
ZBTB48_ChIPseq_peak_249922	41401033	41401038	31.4301	Intergenic	-19973	NM_001363254	CCDC200	protein-coding
ZBTB48_ChIPseq_peak_249957d	41466220	41466225	31.2656	promoter-TSS (NR_027412)	44	NR_027412	LINC00910	ncRNA
ZBTB48_ChIPseq_peak_320359	50602309	50602314	31.1454	Intergenic	-1108	NR_024225	SNAR-A11	snRNA
ZBTB48_ChIPseq_peak_306495c	33667845	33667850	31.0931	Intergenic	-17752	NM_002333	LRP3	protein-coding
ZBTB48_ChIPseq_peak_431124	49577484	49577489	30.8207	Intergenic	588827	NM_025087	CWH43	protein-coding
ZBTB48_ChIPseq_peak_578709b	131785	131790	30.4688	NA	NA
ZBTB48_ChIPseq_peak_10366	16918454	16918459	30.3193	exon (NM_017940, exon 7 of 29)	21644	NM_017940	NBPF1	protein-coding
ZBTB48_ChIPseq_peak_578764c	122852	122857	29.6878	intron (NR_038958, intron 4 of 6)	9506	NR_003287	RNA28SN5	rRNA
ZBTB48_ChIPseq_peak_578775e	143147	143152	29.444	Intergenic	-5555	NR_128715	MIR6724-2	ncRNA
ZBTB48_ChIPseq_peak_578764e	123525	123530	29.3861	intron (NR_038958, intron 5 of 6)	10179	NR_003287	RNA28SN5	rRNA
ZBTB48_ChIPseq_peak_578765b	124560	124565	29.2222	intron (NR_038958, intron 5 of 6)	11214	NR_003287	RNA28SN5	rRNA
ZBTB48_ChIPseq_peak_43459	121483823	121483828	29.1325	Intergenic	222915	NR_003955	EMBP1	pseudo
ZBTB48_ChIPseq_peak_303963c	30097143	30097148	28.9204	promoter-TSS (NR_027368)	-25	NM_006627	POP4	protein-coding
ZBTB48_ChIPseq_peak_445642b	34181528	34181533	28.2434	intron (NR_146599, intron 3 of 11)	-56897	NR_037951	C1QTNF3-AMACR	ncRNA
ZBTB48_ChIPseq_peak_10386c	16947689	16947694	27.687	intron (NR_026752, intron 5 of 6)	-7591	NM_017940	NBPF1	protein-coding
ZBTB48_ChIPseq_peak_578764a	122357	122362	27.6865	non-coding (NR_038958, exon 4 of 7)	9011	NR_003287	RNA28SN5	rRNA
ZBTB48_ChIPseq_peak_445652e	34192893	34192898	27.3383	intron (NR_146599, intron 2 of 11)	51934	NM_030945	C1QTNF3	protein-coding
ZBTB48_ChIPseq_peak_578772	138135	138140	27.2558	Intergenic	-10567	NR_128715	MIR6724-2	ncRNA
ZBTB48_ChIPseq_peak_44091	148556722	148556727	27.2425	intron (NR_104217, intron 2 of 17).3	-1464	NM_173638	NBPF15	protein-coding
ZBTB48_ChIPseq_peak_445650	34189547	34189552	27.1913	intron (NR_146599, intron 2 of 11)	55280	NM_030945	C1QTNF3	protein-coding
ZBTB48_ChIPseq_peak_333739a	91759870	91759875	27.0477	Intergenic	88103	NR_027238	LSP1P4	pseudo
ZBTB48_ChIPseq_peak_578775d	142674	142679	26.8071	Intergenic	-6028	NR_128715	MIR6724-2	ncRNA
ZBTB48_ChIPseq_peak_69759a	235324587	235324592	26.5232	non-coding (NR_144491, exon 1 of 10)	342	NM_015014	RBM34	protein-coding
ZBTB48_ChIPseq_peak_445652c	34192288	34192293	26.396	intron (NR_146599, intron 2 of 11)	52539	NM_030945	C1QTNF3	protein-coding
ZBTB48_ChIPseq_peak_309755b	37784409	37784414	26.1848	Intergenic	-19328	NM_181786	ZNF875	protein-coding
ZBTB48_ChIPseq_peak_445651a	34190177	34190182	26.1786	intron (NR_146599, intron 2 of 11)	54650	NM_030945	C1QTNF3	protein-coding
ZBTB48_ChIPseq_peak_554234	58123356	58123361	25.9501	Intergenic	-7477	NR_038235	LINC01606	ncRNA
ZBTB48_ChIPseq_peak_312325e	40931972	40931977	25.9304	promoter-TSS (NM_013376)	-42	NM_013376	SERTAD1	protein-coding
ZBTB48_ChIPseq_peak_445654	34196381	34196386	25.836	intron (NR_146599, intron 2 of 11)	48446	NM_030945	C1QTNF3	protein-coding
ZBTB48_ChIPseq_peak_315058a	44488209	44488214	25.7649	promoter-TSS (NM_001260488)	-111	NM_003445	ZNF155	protein-coding
ZBTB48_ChIPseq_peak_445652a	34191520	34191525	25.7397	intron (NR_146599, intron 2 of 11)	53307	NM_030945	C1QTNF3	protein-coding
ZBTB48_ChIPseq_peak_578775c	142301	142306	25.6635	Intergenic	-6401	NR_128715	MIR6724-2	ncRNA
ZBTB48_ChIPseq_peak_377091	44299715	44299720	25.5839	promoter-TSS (NM_033661)	-18	NM_018669	WDR4	protein-coding
ZBTB48_ChIPseq_peak_588260	61719789	61719794	25.5527	Intergenic	851427	NM_001012968	SPIN4	protein-coding
ZBTB48_ChIPseq_peak_445651b	34190450	34190455	25.4748	intron (NR_146599, intron 2 of 11)	54377	NM_030945	C1QTNF3	protein-coding
ZBTB48_ChIPseq_peak_124294a	93970735	93970740	25.3985	Intergenic	-68066	NM_001080486	IZUMO1R	protein-coding
ZBTB48_ChIPseq_peak_521030	61970375	61970380	25.2233	Intergenic	794057	NR_003952	ZNF733P	pseudo
ZBTB48_ChIPseq_peak_306464a	33635060	33635065	25.101	intron (NR_135565, intron 2 of 11)	12064	NM_173479	WDR88	protein-coding
ZBTB48_ChIPseq_peak_445641b	34180455	34180460	24.9562	intron (NR_146599, intron 3 of 11)	-55824	NR_037951	C1QTNF3-AMACR	ncRNA
ZBTB48_ChIPseq_peak_437720a	86465	86470	24.9527	intron (NR_038377, intron 1 of 5)	1908	NR_038377	LINC01667	ncRNA
ZBTB48_ChIPseq_peak_240897	21906361	21906366	24.9527	intron (NR_027084, intron 1 of 1)	2301	NR_027084	FLJ36000	ncRNA
ZBTB48_ChIPseq_peak_44153a	149222478	149222483	24.9457	Intergenic	-65755	NM_001348147	LOC644634	ncRNA
ZBTB48_ChIPseq_peak_578768	130455	130460	24.7425	Intergenic	17109	NR_003287	RNA28SN5	rRNA
ZBTB48_ChIPseq_peak_361606	47662796	47662801	24.647	promoter-TSS (NM_001316)	15	NM_001316	CSE1L	protein-coding
ZBTB48_ChIPseq_peak_588259	61717882	61717887	24.5893	Intergenic	853334	NM_001012968	SPIN4	protein-coding
ZBTB48_ChIPseq_peak_292220	5903789	5903794	24.4591	non-coding (NR_034166, exon 1 of 5)	233	NM_175614	NDUFA11	protein-coding
ZBTB48_ChIPseq_peak_443929	21496402	21496407	24.4389	intron (NR_027028, intron 5 of 5)	36815	NM_207331	GUSBP1	pseudo
ZBTB48_ChIPseq_peak_578777	144978	144983	24.3883	Intergenic	-3724	NR_128715	MIR6724-2	ncRNA
ZBTB48_ChIPseq_peak_431115	49514844	49514849	24.3017	Intergenic	526187	NM_025087	CWH43	protein-coding
ZBTB48_ChIPseq_peak_578763b	121712	121717	24.184	intron (NR_038958, intron 3 of 6)	8366	NR_003287	RNA28SN5	rRNA
ZBTB48_ChIPseq_peak_247545	38083190	38083195	24.175	promoter-TSS (NM_001320803)	-93	NM_016471	ORMDL3	protein-coding
ZBTB48_ChIPseq_peak_445646	34184612	34184617	24.0418	intron (NR_146599, intron 2 of 11)	-59981	NR_037951	C1QTNF3-AMACR	ncRNA
ZBTB48_ChIPseq_peak_309282e	36980950	36980955	24.0207	promoter-TSS (NM_001145343)	-148	NM_032838	ZNF566	protein-coding
ZBTB48_ChIPseq_peak_578769a	134074	134079	24.0074	Intergenic	-14628	NR_128715	MIR6724-2	ncRNA
ZBTB48_ChIPseq_peak_250676	42278230	42278235	23.9835	Intergenic	-2703	NM_020218	ATXN7L3	protein-coding
ZBTB48_ChIPseq_peak_311034c	39321966	39321971	23.9407	exon (NM_001398, exon 2 of 10)	529	NM_001398	ECH1	protein-coding
ZBTB48_ChIPseq_peak_431116a	49515392	49515397	23.7946	Intergenic	526735	NM_025087	CWH43	protein-coding
ZBTB48_ChIPseq_peak_311735b	40023516	40023521	23.6647	promoter-TSS (NM_152361)	-11	NM_152361	EID2B	protein-coding
ZBTB48_ChIPseq_peak_47553	155827032	155827037	23.5544	promoter-TSS (NM_001282858)	52	NM_032292	GON4L	protein-coding
ZBTB48_ChIPseq_peak_1644	2629193	2629198	23.4799	intron (NM_001242672, intron 4 of 6)	-64714	NM_033467	MMEL1	protein-coding
ZBTB48_ChIPseq_peak_240678d	21226475	21226480	23.4015	Intergenic	35129	NM_002756	MAP2K3	protein-coding
ZBTB48_ChIPseq_peak_311610d	39888332	39888337	23.4015	non-coding (NR_133915, exon 3 of 3)	6391	NM_017592	MED29	protein-coding
ZBTB48_ChIPseq_peak_315150	44669299	44669304	23.2642	promoter-TSS (NM_016444)	-7	NM_015919	ZNF226	protein-coding
ZBTB48_ChIPseq_peak_315166b	44711828	44711833	23.1549	Intergenic	-4851	NM_182490	ZNF227	protein-coding
ZBTB48_ChIPseq_peak_310181	38470575	38470580	23.1065	intron (NM_015073, intron 1 of 21)	72716	NM_015073	SIPA1L3	protein-coding
ZBTB48_ChIPseq_peak_528015	102272529	102272534	22.9188	Intergenic	10707	NM_001114403	UPK3BL1	protein-coding
ZBTB48_ChIPseq_peak_578770a	134870	134875	22.826	Intergenic	-13832	NR_128715	MIR6724-2	ncRNA
ZBTB48_ChIPseq_peak_382954d	21356078	21356083	22.7849	promoter-TSS (NR_027052)	-131	NR_027051	THAP7-AS1	ncRNA
ZBTB48_ChIPseq_peak_578771	137308	137313	22.7779	Intergenic	-11394	NR_128715	MIR6724-2	ncRNA
ZBTB48_ChIPseq_peak_308343b	35986382	35986387	22.777	Intergenic	-4951	NM_207392	KRTDAP	protein-coding
ZBTB48_ChIPseq_peak_310169	38461243	38461248	22.6672	intron (NM_015073, intron 1 of 21)	63384	NM_015073	SIPA1L3	protein-coding
ZBTB48_ChIPseq_peak_578704	118519	118524	22.4786	NA	NA
ZBTB48_ChIPseq_peak_554233b	58122492	58122497	22.4786	Intergenic	-8341	NR_038235	LINC01606	ncRNA
ZBTB48_ChIPseq_peak_463646	139937099	139937104	22.4141	promoter-TSS (NM_001253764)	-60	NM_001035235	SRA1	protein-coding
ZBTB48_ChIPseq_peak_311858d	40324965	40324970	22.3954	promoter-TSS (NM_006483)	-94	NM_004714	DYRK1B	protein-coding
ZBTB48_ChIPseq_peak_309717b	37709112	37709117	22.2723	promoter-TSS (NM_001345949)	-68	NM_152604	ZNF383	protein-coding
ZBTB48_ChIPseq_peak_161628b	125200197	125200202	22.0435	Intergenic	-148189	NM_006312	NCOR2	protein-coding
ZBTB48_ChIPseq_peak_445641a	34180100	34180105	22.0099	intron (NR_146599, intron 3 of 11)	-55469	NR_037951	C1QTNF3-AMACR	ncRNA
ZBTB48_ChIPseq_peak_349902b	18477793	18477798	21.9925	promoter-TSS (NM_006606)	92	NM_006606	RBBP9	protein-coding
ZBTB48_ChIPseq_peak_578778	145412	145417	21.8973	Intergenic	-3290	NR_128715	MIR6724-2	ncRNA
ZBTB48_ChIPseq_peak_10406d	16971910	16971915	21.7877	promoter-TSS (NR_027504)	-157	NR_027504	MST1P2	pseudo
ZBTB48_ChIPseq_peak_525973c	99864351	99864356	21.7578	intron (NM_178831, intron 1 of 4)	5502	NM_178831	CASTOR3	protein-coding
ZBTB48_ChIPseq_peak_66401c	228674294	228674299	21.7364	promoter-TSS (NM_001010858)	-772	NM_001010858	RNF187	protein-coding
ZBTB48_ChIPseq_peak_311674b	39965046	39965051	21.7221	intron (NM_001111020, intron 27 of 29)	-6004	NM_001001563	TIMM50	protein-coding
ZBTB48_ChIPseq_peak_205870b	76031429	76031434	21.6511	non-coding (NR_024595, exon 2 of 5)	987	NR_024595	DNM1P35	pseudo
ZBTB48_ChIPseq_peak_307001	34248862	34248867	21.6305	intron (NM_001127896, intron 2 of 3)	-38887	NM_024076	KCTD15	protein-coding
ZBTB48_ChIPseq_peak_249921c	41400618	41400623	21.4895	Intergenic	-19558	NM_001363254	CCDC200	protein-coding
ZBTB48_ChIPseq_peak_307742a	35224700	35224705	21.4057	promoter-TSS (NM_001145665)	-778	NM_001029997	ZNF181	protein-coding
ZBTB48_ChIPseq_peak_10506	17241049	17241054	21.2856	Intergenic	-7394	NM_014675	CROCC	protein-coding
ZBTB48_ChIPseq_peak_492847b	42981941	42981946	21.2539	promoter-TSS (NM_001318942)	102	NM_057161	KLHDC3	protein-coding
ZBTB48_ChIPseq_peak_85513a	46963612	46963617	21.166	intron (NM_031912, intron 7 of 7)	6987	NM_031912	SYT15	protein-coding
ZBTB48_ChIPseq_peak_360910d	46524504	46524509	21.1028	Intergenic	-87464	NR_109942	LINC01523	ncRNA
ZBTB48_ChIPseq_peak_43730a	145507562	145507567	20.9809	promoter-TSS (NM_005105)	7	NM_005105	RBM8A	protein-coding
ZBTB48_ChIPseq_peak_44607	150521260	150521265	20.9252	promoter-TSS (NM_019032)	-583	NM_019032	ADAMTSL4	protein-coding
ZBTB48_ChIPseq_peak_249342a	40679444	40679449	20.8887	Intergenic	-8505	NM_000263	NAGLU	protein-coding
ZBTB48_ChIPseq_peak_289882b	3626909	3626914	20.792	promoter-TSS (NM_001080543)	-98	NM_021231	CACTIN	protein-coding
ZBTB48_ChIPseq_peak_251742b	43463104	43463109	20.7338	Intergenic	39906	NM_174919	ARHGAP27	protein-coding
ZBTB48_ChIPseq_peak_322180b	54704665	54704670	20.7317	promoter-TSS (NM_001321704)	-59	NM_001013	RPS9	protein-coding
ZBTB48_ChIPseq_peak_301889	18453155	18453160	20.7105	intron (NM_001329477, intron 1 of 3)	1760	NM_017712	PGPEP1	protein-coding
ZBTB48_ChIPseq_peak_160603f	123921493	123921498	20.5995	promoter-TSS (NR_130703)	-215	NM_145058	RILPL2	protein-coding
ZBTB48_ChIPseq_peak_312346	40950951	40950956	20.5862	promoter-TSS (NM_203344)	-671	NM_013368	SERTAD3	protein-coding
ZBTB48_ChIPseq_peak_306516g	33690201	33690206	20.5574	intron (NM_002333, intron 2 of 6)	4604	NM_002333	LRP3	protein-coding
ZBTB48_ChIPseq_peak_306679b	33882813	33882818	20.4904	intron (NM_000285, intron 12 of 14)	17385	NM_001806	CEBPG	protein-coding
ZBTB48_ChIPseq_peak_5	714084	714089	20.4447	promoter-TSS (NR_033908)	-18	NR_033908	LOC100288069	ncRNA
ZBTB48_ChIPseq_peak_377274b	44500410	44500415	20.4441	Intergenic	-3359	NM_001321073	CBSL	protein-coding
ZBTB48_ChIPseq_peak_387400b	29949779	29949784	20.3938	promoter-TSS (NM_003678)	-45	NM_003678	THOC5	protein-coding
ZBTB48_ChIPseq_peak_312352a	40954753	40954758	20.3837	intron (NM_000713, intron 4 of 4)	-4473	NM_013368	SERTAD3	protein-coding
ZBTB48_ChIPseq_peak_52677a	177139924	177139929	20.376	promoter-TSS (NM_021165)	-598	NM_021165	BRINP2	protein-coding
ZBTB48_ChIPseq_peak_310564b	38853136	38853141	20.3483	exon (NM_021185, exon 19 of 29)	-12052	NM_002812	PSMD8	protein-coding
ZBTB48_ChIPseq_peak_528007a	102212765	102212770	20.3357	intron (NM_001097615, intron 1 of 8)	301	NM_001015884	POLR2J3	protein-coding
ZBTB48_ChIPseq_peak_124294c	93971407	93971412	20.3318	Intergenic	-67394	NM_001080486	IZUMO1R	protein-coding
ZBTB48_ChIPseq_peak_314514	43821016	43821021	20.3052	Intergenic	-32190	NR_026881	PRG1	ncRNA
ZBTB48_ChIPseq_peak_311649b	39936182	39936187	20.2796	promoter-TSS (NM_001130824)	-2	NM_003169	SUPT5H	protein-coding
ZBTB48_ChIPseq_peak_239394	18585684	18585689	20.2293	promoter-TSS (NM_001145045)	-114	NM_001145045	ZNF286B	pseudo
ZBTB48_ChIPseq_peak_287227m	1020369	1020374	20.1937	intron (NM_001033026, intron 1 of 10)	770	NM_033420	TMEM259	protein-coding
ZBTB48_ChIPseq_peak_312535b	41120796	41120801	20.1892	intron (NM_001042544, intron 22 of 33)	13521	NM_003573	LTBP4	protein-coding
ZBTB48_ChIPseq_peak_445653	34193626	34193631	20.1667	intron (NR_146599, intron 2 of 11)	51201	NM_030945	C1QTNF3	protein-coding
ZBTB48_ChIPseq_peak_270396	79651697	79651702	20.1249	promoter-TSS (NM_001329609)	737	NM_004712	HGS	protein-coding
ZBTB48_ChIPseq_peak_281483b	47339751	47339756	20.0945	promoter-TSS (NR_003003)	498	NM_006111	ACAA2	protein-coding
ZBTB48_ChIPseq_peak_352250a	29653287	29653292	20.0282	non-coding (NR_145491, exon 8 of 8)	-15151	NR_045115	MLLT10P1	pseudo
ZBTB48_ChIPseq_peak_44181	149326550	149326555	19.9891	Intergenic	38198
ZBTB48_ChIPseq_peak_493243	43463113	43463118	19.9891	intron (NM_001350567, intron 2 of 10)	5793	NM_080604	TJAP1	protein-coding
ZBTB48_ChIPseq_peak_301730	18295094	18295099	19.9891	Intergenic	-8944	NM_032683	MPV17L2	protein-coding
ZBTB48_ChIPseq_peak_302076	18631312	18631317	19.9785	intron (NM_006532, intron 1 of 11)	1623	NM_006532	ELL	protein-coding
ZBTB48_ChIPseq_peak_394265a	41601226	41601231	19.9078	promoter-TSS (NM_031488)	-85	NM_031488	L3MBTL2	protein-coding
ZBTB48_ChIPseq_peak_308818	36422471	36422476	19.8889	Intergenic	-5549	NM_024509	LRFN3	protein-coding
ZBTB48_ChIPseq_peak_578750b	83146	83151	19.8884	Intergenic	-13981	NR_038958	LOC100507412	ncRNA
ZBTB48_ChIPseq_peak_312678c	41256738	41256743	19.8857	promoter-TSS (NM_198476)	-19	NM_004596	SNRPA	protein-coding
ZBTB48_ChIPseq_peak_311639b	39926214	39926219	19.86	intron (NM_001321111, intron 2 of 4)	444	NM_001020	RPS16	protein-coding
ZBTB48_ChIPseq_peak_18713d	28562569	28562574	19.8157	promoter-TSS (NM_178191)	-31	NM_016311	ATP5IF1	protein-coding
ZBTB48_ChIPseq_peak_138797c	49076074	49076079	19.8157	promoter-TSS (NM_017822)	-41	NM_017822	KANSL2	protein-coding
ZBTB48_ChIPseq_peak_310427	38720561	38720566	19.8157	promoter-TSS (NM_001135156)	-209	NM_004647	DPF1	protein-coding
ZBTB48_ChIPseq_peak_65793b	227917172	227917177	19.8157	intron (NR_136654, intron 1 of 3)	955	NM_053052	SNAP47	protein-coding
ZBTB48_ChIPseq_peak_308511f	36139228	36139233	19.7717	5' UTR (NM_001863, exon 1 of 4)	105	NM_001863	COX6B1	protein-coding
ZBTB48_ChIPseq_peak_302237b	18788180	18788185	19.763	Intergenic	-6243	NM_015321	CRTC1	protein-coding
ZBTB48_ChIPseq_peak_304022e	30160250	30160255	19.7559	intron (NM_024310, intron 1 of 1)	3925	NM_024310	PLEKHF1	protein-coding
ZBTB48_ChIPseq_peak_300822d	17444036	17444041	19.7244	exon (NM_020959, exon 4 of 18)	1600	NM_020959	ANO8	protein-coding
ZBTB48_ChIPseq_peak_333743	91764009	91764014	19.7069	Intergenic	83964	NR_027238	LSP1P4	pseudo
ZBTB48_ChIPseq_peak_204394	74392567	74392572	19.6788	Intergenic	-17678	NM_001038640	GOLGA6A	protein-coding
ZBTB48_ChIPseq_peak_310464b	38755229	38755234	19.6788	5' UTR (NM_021102, exon 1 of 7)	133	NM_021102	SPINT2	protein-coding
ZBTB48_ChIPseq_peak_312647a	41224897	41224902	19.6788	intron (NM_025194, intron 1 of 6)	1891	NM_025194	ITPKC	protein-coding
ZBTB48_ChIPseq_peak_82875	32667883	32667888	19.6782	promoter-TSS (NM_001282391)	-159	NM_025209	EPC1	protein-coding
ZBTB48_ChIPseq_peak_202691	70752628	70752633	19.5983	Intergenic	45637	NR_146562	LINC02205	ncRNA
ZBTB48_ChIPseq_peak_304467	30724843	30724848	19.575	Intergenic	-138455	NM_014717	ZNF536	protein-coding
ZBTB48_ChIPseq_peak_75470a	6205922	6205927	19.5154	intron (NM_001282630, intron 1 of 14)	-11699	NR_039698	MIR3155B	ncRNA
ZBTB48_ChIPseq_peak_380440b	17640610	17640615	19.5154	promoter-TSS (NM_033070)	333	NR_024482	HDHD5-AS1	ncRNA
ZBTB48_ChIPseq_peak_465630	148822266	148822271	19.5154	Intergenic	12059	NR_029686	MIR145	ncRNA
ZBTB48_ChIPseq_peak_578774c	141094	141099	19.5017	Intergenic	-7608	NR_128715	MIR6724-2	ncRNA
ZBTB48_ChIPseq_peak_46126b	153940238	153940243	19.4247	promoter-TSS (NM_001255979)	-32	NM_014437	SLC39A1	protein-coding
ZBTB48_ChIPseq_peak_43486	143283253	143283258	19.3508	Intergenic	-81016	NR_110761	LOC102723769	ncRNA
ZBTB48_ChIPseq_peak_313140b	41816142	41816147	19.3471	promoter-TSS (NM_052848)	76	NM_052848	CCDC97	protein-coding
ZBTB48_ChIPseq_peak_310563f	38851943	38851948	19.3321	intron (NM_001330496, intron 15 of 27)	-13245	NM_002812	PSMD8	protein-coding
ZBTB48_ChIPseq_peak_43592b	145039764	145039769	19.324	non-coding (NR_144516, exon 1 of 45)	197	NR_144516	LOC100996724	pseudo
ZBTB48_ChIPseq_peak_311639c	39926497	39926502	19.2811	exon (NM_001321111, exon 1 of 5)	161	NM_001020	RPS16	protein-coding
ZBTB48_ChIPseq_peak_324163c	58912652	58912657	19.1838	TTS (NR_149054)	1084	NR_149054	LINC02560	ncRNA
ZBTB48_ChIPseq_peak_368104	61283189	61283194	19.1407	intron (NM_016354, intron 1 of 11)	9394	NM_016354	SLCO4A1	protein-coding
ZBTB48_ChIPseq_peak_309727	37723150	37723155	19.1247	intron (NM_001345948, intron 3 of 5)	5786	NM_152604	ZNF383	protein-coding
ZBTB48_ChIPseq_peak_72902	244615506	244615511	19.0949	promoter-TSS (NM_001126)	-72	NM_001126	ADSS	protein-coding
ZBTB48_ChIPseq_peak_604997c	153234996	153235001	19.0848	intron (NR_046608, intron 2 of 2)	782	NR_046608	HCFC1-AS1	ncRNA
ZBTB48_ChIPseq_peak_64841a	226313092	226313097	19.0634	Intergenic	-22610	NR_146443	ACBD3-AS1	ncRNA
ZBTB48_ChIPseq_peak_312320a	40926744	40926749	19.0634	Intergenic	5186	NM_013376	SERTAD1	protein-coding
ZBTB48_ChIPseq_peak_308047b	35636191	35636196	19.0623	intron (NM_022006, intron 1 of 5)	2039	NM_022006	FXYD7	protein-coding
ZBTB48_ChIPseq_peak_479486	7975422	7975427	19.0623	intron (NR_037616, intron 4 of 12)	-10911	NR_027712	PIP5K1P1	pseudo
ZBTB48_ChIPseq_peak_558711	141647510	141647515	19.0615	Intergenic	-1867	NM_012154	AGO2	protein-coding
ZBTB48_ChIPseq_peak_572461b	133559660	133559665	19.0615	Intergenic	-9485	NM_014285	EXOSC2	protein-coding
ZBTB48_ChIPseq_peak_200a	1015695	1015700	19.0615	Intergenic	-6010	NM_001205252	RNF223	protein-coding
ZBTB48_ChIPseq_peak_360910a	46523617	46523622	19.0615	Intergenic	-88351	NR_109942	LINC01523	ncRNA
ZBTB48_ChIPseq_peak_526667	100645773	100645778	19.0444	exon (NM_001164462, exon 2 of 12)	15114	NR_120519	LOC102724094	ncRNA
ZBTB48_ChIPseq_peak_559995	11402	11407	19.0444	promoter-TSS (NR_051986)	-583	NR_051986	DDX11L5	pseudo
ZBTB48_ChIPseq_peak_413799a	100428182	100428187	19.0444	promoter-TSS (NM_001195478)	9	NM_006070	TFG	protein-coding
ZBTB48_ChIPseq_peak_271028b	80309854	80309859	19.0444	Intergenic	-7267	NM_207459	TEX19	protein-coding
ZBTB48_ChIPseq_peak_311233c	39522453	39522458	18.9624	intron (NM_178820, intron 2 of 5)	781	NM_178820	FBXO27	protein-coding
ZBTB48_ChIPseq_peak_10445a	17054213	17054218	18.8978	Intergenic	6741
ZBTB48_ChIPseq_peak_256913b	56084300	56084305	18.8851	intron (NM_001078166, intron 1 of 2)	405	NM_006924	SRSF1	protein-coding
ZBTB48_ChIPseq_peak_89565a	71875982	71875987	18.8851	intron (NM_001198696, intron 7 of 8)	16706	NM_032797	AIFM2	protein-coding
ZBTB48_ChIPseq_peak_311858b	40324335	40324340	18.8845	TTS (NM_001436)	536	NM_004714	DYRK1B	protein-coding
ZBTB48_ChIPseq_peak_298741i	14682979	14682984	18.8845	promoter-TSS (NM_004146)	-92	NM_004146	NDUFB7	protein-coding
ZBTB48_ChIPseq_peak_307617c	34971915	34971920	18.8588	promoter-TSS (NM_001080436)	-963	NM_001080436	WTIP	protein-coding
ZBTB48_ChIPseq_peak_307511d	34857118	34857123	18.8418	intron (NM_000175, intron 1 of 17)	1095	NM_000175	GPI	protein-coding
ZBTB48_ChIPseq_peak_604999e	153237175	153237180	18.8396	promoter-TSS (NM_005334)	-358	NM_005334	HCFC1	protein-coding
ZBTB48_ChIPseq_peak_382166a	20068598	20068603	18.8387	intron (NM_001190326, intron 1 of 12)	845	NM_022720	DGCR8	protein-coding
ZBTB48_ChIPseq_peak_318182a	48210741	48210746	18.8279	Intergenic	-5858	NM_014601	EHD2	protein-coding
ZBTB48_ChIPseq_peak_66060c	228271457	228271462	18.8279	intron (NM_001024227, intron 1 of 4)	608	NM_001658	ARF1	protein-coding
ZBTB48_ChIPseq_peak_318224	48249592	48249597	18.8279	intron (NM_015710, intron 1 of 12)	801	NM_015710	NOP53	protein-coding
ZBTB48_ChIPseq_peak_252722	45354384	45354389	18.8087	intron (NM_000212, intron 2 of 14)	23178	NM_000212	ITGB3	protein-coding
ZBTB48_ChIPseq_peak_72248b	242644774	242644779	18.807	intron (NM_152666, intron 2 of 10)	-31992	NM_152666	PLD5	protein-coding
ZBTB48_ChIPseq_peak_311679b	39971820	39971825	18.7953	intron (NM_001001563, intron 1 of 10)	770	NM_001001563	TIMM50	protein-coding
ZBTB48_ChIPseq_peak_483004	18990766	18990771	18.7949	Intergenic	189943	NR_110860	LOC101928519	ncRNA
ZBTB48_ChIPseq_peak_360910b	46523815	46523820	18.7876	Intergenic	-88153	NR_109942	LINC01523	ncRNA
ZBTB48_ChIPseq_peak_307719c	35169170	35169175	18.7582	intron (NM_001289182, intron 1 of 4)	628	NM_018443	ZNF302	protein-coding
ZBTB48_ChIPseq_peak_554233a	58122253	58122258	18.7111	Intergenic	-8580	NR_038235	LINC01606	ncRNA
ZBTB48_ChIPseq_peak_304388c	30623450	30623455	18.7026	Intergenic	190306	NM_003796	URI1	protein-coding
ZBTB48_ChIPseq_peak_309848d	37958396	37958401	18.6822	promoter-TSS (NM_152484)	-38	NM_152484	ZNF569	protein-coding
ZBTB48_ChIPseq_peak_310828b	39109714	39109719	18.6822	promoter-TSS (NM_001308393)	2	NM_013234	EIF3K	protein-coding
ZBTB48_ChIPseq_peak_312615a	41196915	41196920	18.6822	promoter-TSS (NM_004756)	-354	NM_004756	NUMBL	protein-coding
ZBTB48_ChIPseq_peak_317992c	48018682	48018687	18.6436	promoter-TSS (NM_003827)	-169	NM_003827	NAPA	protein-coding
ZBTB48_ChIPseq_peak_205092a	75133542	75133547	18.6436	promoter-TSS (NR_106942)	-496	NR_106942	MIR6882	ncRNA
ZBTB48_ChIPseq_peak_460890a	134074061	134074066	18.609	promoter-TSS (NM_001745)	-107	NM_001745	CAMLG	protein-coding
ZBTB48_ChIPseq_peak_434705a	128886378	128886383	18.6078	promoter-TSS (NM_001319307)	-31	NM_025097	ABHD18	protein-coding
ZBTB48_ChIPseq_peak_198701	63449660	63449665	18.5941	promoter-TSS (NM_015920)	79	NM_015920	RPS27L	protein-coding
ZBTB48_ChIPseq_peak_66058b	228269566	228269571	18.5913	promoter-TSS (NM_001658)	-793	NM_001658	ARF1	protein-coding
ZBTB48_ChIPseq_peak_312255	40854524	40854529	18.5193	promoter-TSS (NR_046202)	-92	NM_178830	C19orf47	protein-coding
ZBTB48_ChIPseq_peak_483209a	20401960	20401965	18.5105	promoter-TSS (NM_001949)	-175	NM_001949	E2F3	protein-coding
ZBTB48_ChIPseq_peak_308790c	36394755	36394760	18.485	TTS (NM_003332)	1375	NM_014266	HCST	protein-coding
ZBTB48_ChIPseq_peak_586177a	48931446	48931451	18.4368	TTS (NM_007075)	256	NM_007213	PRAF2	protein-coding
ZBTB48_ChIPseq_peak_323700a	58095462	58095467	18.4304	5' UTR (NM_001321146, exon 1 of 3)	120	NM_001010879	ZIK1	protein-coding
ZBTB48_ChIPseq_peak_17371b	26857836	26857841	18.418	intron (NM_002953, intron 1 of 21)	1589	NM_002953	RPS6KA1	protein-coding
ZBTB48_ChIPseq_peak_309979c	38210693	38210698	18.4068	promoter-TSS (NM_032689)	-4	NM_032689	ZNF607	protein-coding
ZBTB48_ChIPseq_peak_311605e	39881781	39881786	18.3909	promoter-TSS (NM_001256826)	52	NM_019088	PAF1	protein-coding
ZBTB48_ChIPseq_peak_310586	38879737	38879742	18.3738	Intergenic	-1071	NM_152657	GGN	protein-coding
ZBTB48_ChIPseq_peak_307480	34826594	34826599	18.3724	intron (NM_014686, intron 8 of 13)	-29049	NM_000175	GPI	protein-coding
ZBTB48_ChIPseq_peak_352782	30697479	30697484	18.3658	5' UTR (NM_014742, exon 1 of 18)	172	NM_014742	TM9SF4	protein-coding
ZBTB48_ChIPseq_peak_138563a	48343126	48343131	18.3658	Intergenic	-14202	NM_024056	TMEM106C	protein-coding
ZBTB48_ChIPseq_peak_43634	145209664	145209669	18.3658	intron (NM_203458, intron 1 of 4)	553	NM_203458	NOTCH2NLA	protein-coding
ZBTB48_ChIPseq_peak_306535	33714618	33714623	18.3658	intron (NM_019849, intron 1 of 10)	2136	NM_019849	SLC7A10	protein-coding
ZBTB48_ChIPseq_peak_311051c	39343815	39343820	18.3344	promoter-TSS (NM_001005335)	-838	NM_001533	HNRNPL	protein-coding
ZBTB48_ChIPseq_peak_306695e	33907424	33907429	18.3342	intron (NM_001166056, intron 7 of 12)	41996	NM_001806	CEBPG	protein-coding
ZBTB48_ChIPseq_peak_431117a	49516264	49516269	18.2897	Intergenic	527607	NM_025087	CWH43	protein-coding
ZBTB48_ChIPseq_peak_66401b	228674118	228674123	18.2846	promoter-TSS (NM_001010858)	-948	NM_001010858	RNF187	protein-coding
ZBTB48_ChIPseq_peak_312228a	40823571	40823576	18.2832	Intergenic	30743	NM_178830	C19orf47	protein-coding
ZBTB48_ChIPseq_peak_205015b	75063634	75063639	18.2768	Intergenic	-10789	NM_004383	CSK	protein-coding
ZBTB48_ChIPseq_peak_240843	21517770	21517775	18.2508	Intergenic	-62831	NM_001113434	LINC02693	ncRNA
ZBTB48_ChIPseq_peak_576943b	139223260	139223265	18.2432	intron (NM_001145638, intron 1 of 13)	1330	NM_015597	GPSM1	protein-coding
ZBTB48_ChIPseq_peak_250348	41910948	41910953	18.2432	promoter-TSS (NR_003562)	-388	NM_001932	MPP3	protein-coding
ZBTB48_ChIPseq_peak_108526a	126219387	126219392	18.2432	intron (NM_022126, intron 6 of 6)	69048	NM_022126	LHPP	protein-coding
ZBTB48_ChIPseq_peak_63131	223254832	223254837	18.1965	Intergenic	61790	NM_003268	TLR5	protein-coding
ZBTB48_ChIPseq_peak_368366	61546504	61546509	18.1939	intron (NM_033081, intron 1 of 15)	11397	NM_022105	DIDO1	protein-coding
ZBTB48_ChIPseq_peak_578770b	135069	135074	18.1938	Intergenic	-13633	NR_128715	MIR6724-2	ncRNA
ZBTB48_ChIPseq_peak_311387b	39661335	39661340	18.1934	intron (NM_001014834, intron 2 of 7)	-26267	NM_001001414	NCCRP1	protein-coding
ZBTB48_ChIPseq_peak_132697c	8390203	8390208	18.1673	intron (NR_120454, intron 1 of 2)	2194	NR_120454	LINC02449	ncRNA
ZBTB48_ChIPseq_peak_142116b	53887144	53887149	18.1673	intron (NM_001193511, intron 1 of 13)	6298	NM_006301	MAP3K12	protein-coding
ZBTB48_ChIPseq_peak_152006d	108908878	108908883	18.1673	promoter-TSS (NM_007076)	-171	NM_007076	FICD	protein-coding
ZBTB48_ChIPseq_peak_311616d	39893300	39893305	18.1462	Intergenic	-4185	NM_003407	ZFP36	protein-coding
ZBTB48_ChIPseq_peak_314868a	44190819	44190824	18.1263	Intergenic	-16323	NM_002659	PLAUR	protein-coding
ZBTB48_ChIPseq_peak_587029a	53467817	53467822	18.1196	Intergenic	-6496	NM_004493	HSD17B10	protein-coding
ZBTB48_ChIPseq_peak_353013c	31044821	31044826	18.1187	intron (NM_080616, intron 2 of 7)	26564	NM_080616	NOL4L	protein-coding
ZBTB48_ChIPseq_peak_298738	14678223	14678228	18.1187	intron (NM_004146, intron 1 of 2)	4664	NM_004146	NDUFB7	protein-coding
ZBTB48_ChIPseq_peak_377339	44578109	44578114	18.1187	Intergenic	-11007	NM_000394	CRYAA	protein-coding
ZBTB48_ChIPseq_peak_473321	176079352	176079357	18.1187	intron (NM_001006616, intron 3 of 8)	4966	NM_012171	TSPAN17	protein-coding
ZBTB48_ChIPseq_peak_147102	77719032	77719037	18.1187	Intergenic	-259674	NM_203394	E2F7	protein-coding
ZBTB48_ChIPseq_peak_575385j	137222169	137222174	18.1187	intron (NM_002957, intron 1 of 9)	3862	NM_002957	RXRA	protein-coding
ZBTB48_ChIPseq_peak_403471	12905206	12905211	18.1187	Intergenic	21502	NR_136189	LINC02022	ncRNA
ZBTB48_ChIPseq_peak_409051a	48229965	48229970	18.1187	promoter-TSS (NM_201567)	-166	NM_001789	CDC25A	protein-coding
ZBTB48_ChIPseq_peak_76832a	11832377	11832382	18.1187	Intergenic	-33018	NM_153256	PROSER2	protein-coding
ZBTB48_ChIPseq_peak_304325b	30557307	30557312	18.1165	Intergenic	124163	NM_003796	URI1	protein-coding
ZBTB48_ChIPseq_peak_307619c	34974333	34974338	18.1165	intron (NM_001080436, intron 1 of 7)	1455	NM_001080436	WTIP	protein-coding
ZBTB48_ChIPseq_peak_10391b	16955353	16955358	18.1125	intron (NR_026752, intron 1 of 6)	2046	NR_026752	CROCCP2	pseudo
ZBTB48_ChIPseq_peak_359103	43238751	43238756	18.1022	intron (NM_001281444, intron 4 of 5)	27563	NM_007066	PKIG	protein-coding
ZBTB48_ChIPseq_peak_493072c	43215047	43215052	18.1022	intron (NM_032538, intron 2 of 14)	3631	NM_032538	TTBK1	protein-coding
ZBTB48_ChIPseq_peak_306023a	33166142	33166147	18.0926	promoter-TSS (NM_032139)	-42	NM_032139	ANKRD27	protein-coding
ZBTB48_ChIPseq_peak_465087b	145583112	145583117	18.0926	promoter-TSS (NM_018989)	-49	NM_018989	RBM27	protein-coding
ZBTB48_ChIPseq_peak_578773	139369	139374	18.0873	Intergenic	-9333	NR_128715	MIR6724-2	ncRNA
ZBTB48_ChIPseq_peak_66084b	228297062	228297067	18.0772	promoter-TSS (NM_001321284)	-51	NM_181441	MRPL55	protein-coding
ZBTB48_ChIPseq_peak_15062c	23695055	23695060	18.0772	promoter-TSS (NR_033690)	-178	NM_030634	ZNF436	protein-coding
ZBTB48_ChIPseq_peak_311346b	39617619	39617624	18.0581	intron (NM_001014832, intron 1 of 8)	1201	NM_005884	PAK4	protein-coding
ZBTB48_ChIPseq_peak_445648	34188228	34188233	18.0566	intron (NR_146599, intron 2 of 11)	56599	NM_030945	C1QTNF3	protein-coding
ZBTB48_ChIPseq_peak_315102b	44583949	44583954	18.0337	intron (NM_001037813, intron 2 of 4)	7654	NM_001037813	ZNF284	protein-coding
ZBTB48_ChIPseq_peak_311605d	39881479	39881484	18.0326	promoter-TSS (NR_133915)	354	NM_019088	PAF1	protein-coding
ZBTB48_ChIPseq_peak_308616b	36239622	36239627	18.0326	5' UTR (NM_019104, exon 1 of 9)	362	NM_019104	LIN37	protein-coding
ZBTB48_ChIPseq_peak_309526b	37341153	37341158	18.0326	promoter-TSS (NM_001242474)	14	NM_206894	ZNF790	protein-coding
ZBTB48_ChIPseq_peak_310747	39029149	39029154	18.0319	intron (NM_000540, intron 84 of 105)	-57836	NR_134907	LOC105372397	ncRNA
ZBTB48_ChIPseq_peak_373214a	36260449	36260454	18.0222	5' UTR (NM_001122607, exon 1 of 5)	536	NM_001754	RUNX1	protein-coding
ZBTB48_ChIPseq_peak_308492c	36119880	36119885	18.0041	promoter-TSS (NM_024321)	-36	NM_024321	RBM42	protein-coding
ZBTB48_ChIPseq_peak_311544b	39818912	39818917	18.0041	TTS (NM_001301008)	7812	NM_004877	GMFG	protein-coding
ZBTB48_ChIPseq_peak_539345b	152373307	152373312	17.9905	promoter-TSS (NM_005431)	-59	NM_005431	XRCC2	protein-coding
ZBTB48_ChIPseq_peak_306394	33571276	33571281	17.9496	promoter-TSS (NM_018025)	-508	NM_018025	GPATCH1	protein-coding
ZBTB48_ChIPseq_peak_205446e	75501707	75501712	17.9025	intron (NM_015492, intron 2 of 2)	7488	NM_015492	C15orf39	protein-coding
ZBTB48_ChIPseq_peak_220824b	30546021	30546026	17.8739	5' UTR (NM_001305020, exon 1 of 2)	268	NM_023931	ZNF747	protein-coding
ZBTB48_ChIPseq_peak_303408	29336520	29336525	17.8723	Intergenic	-117921	NR_110759	LOC100420587	pseudo
ZBTB48_ChIPseq_peak_311775	40129730	40129735	17.8525	non-coding (NR_026870, exon 1 of 4)	407	NR_026870	LOC100129935	pseudo
ZBTB48_ChIPseq_peak_305219a	31839668	31839673	17.8507	intron (NR_138034, intron 1 of 1)	761	NM_020856	TSHZ3	protein-coding
ZBTB48_ChIPseq_peak_248664b	39949952	39949957	17.8318	Intergenic	-6934	NM_002230	JUP	protein-coding
ZBTB48_ChIPseq_peak_312188g	40786089	40786094	17.803	intron (NM_001626, intron 1 of 13)	2457	NR_030371	MIR641	ncRNA
ZBTB48_ChIPseq_peak_306113c	33278600	33278605	17.803	intron (NM_001110822, intron 11 of 12)	67923	NM_001015890	TDRD12	protein-coding
ZBTB48_ChIPseq_peak_25333b	40204345	40204350	17.8013	promoter-TSS (NM_001319293)	-170	NM_006112	PPIE	protein-coding
ZBTB48_ChIPseq_peak_347494	2580548	2580553	17.7967	intron (NM_080751, intron 10 of 19)	-52628	NM_006392	NOP56	protein-coding
ZBTB48_ChIPseq_peak_153376	110888121	110888126	17.7967	promoter-TSS (NM_001278556)	93	NM_001278556	ARPC3	protein-coding
ZBTB48_ChIPseq_peak_348260b	3776629	3776634	17.7967	5' UTR (NM_021872, exon 1 of 15)	245	NM_004358	CDC25B	protein-coding
ZBTB48_ChIPseq_peak_586360	49217128	49217133	17.7967	intron (NM_012196, intron 1 of 4).4	453	NM_001477	GAGE12I	protein-coding
ZBTB48_ChIPseq_peak_89064	71152531	71152536	17.7898	intron (NM_000188, intron 15 of 17)	24141	NM_001057	TACR2	protein-coding
ZBTB48_ChIPseq_peak_306271b	33462968	33462973	17.7852	promoter-TSS (NM_032816)	-35	NM_032816	CEP89	protein-coding
ZBTB48_ChIPseq_peak_247043a	37400842	37400847	17.7734	Intergenic	-18719	NM_198993	STAC2	protein-coding
ZBTB48_ChIPseq_peak_377090b	44299262	44299267	17.7682	5' UTR (NM_001260477, exon 1 of 11)	121	NM_018669	WDR4	protein-coding
ZBTB48_ChIPseq_peak_304189a	30335237	30335242	17.7625	Intergenic	32338	NM_001238	CCNE1	protein-coding
ZBTB48_ChIPseq_peak_312205a	40800610	40800615	17.7526	Intergenic	-9310	NM_001626	AKT2	protein-coding
ZBTB48_ChIPseq_peak_315112a	44598421	44598426	17.7516	promoter-TSS (NM_013398)	-59	NM_013398	ZNF224	protein-coding
ZBTB48_ChIPseq_peak_445645	34183022	34183027	17.728	intron (NR_146599, intron 2 of 11)	-58391	NR_037951	C1QTNF3-AMACR	ncRNA
ZBTB48_ChIPseq_peak_358390	42085130	42085135	17.7199	Intergenic	-1372	NM_006275	SRSF6	protein-coding
ZBTB48_ChIPseq_peak_85574a	47043207	47043212	17.7188	Intergenic	-40325	NM_005972	NPY4R	protein-coding
ZBTB48_ChIPseq_peak_578707	124483	124488	17.707	NA	NA
ZBTB48_ChIPseq_peak_578776b	144186	144191	17.7061	Intergenic	-4516	NR_128715	MIR6724-2	ncRNA
ZBTB48_ChIPseq_peak_310975b	39267022	39267027	17.6716	Intergenic	-2867	NM_002307	LGALS7	protein-coding
ZBTB48_ChIPseq_peak_45931d	153700664	153700669	17.6716	5' UTR (NM_001324475, exon 1 of 31)	123	NM_023015	INTS3	protein-coding
ZBTB48_ChIPseq_peak_47047a	155107615	155107620	17.5946	promoter-TSS (NM_001122837)	-203	NM_018845	SLC50A1	protein-coding
ZBTB48_ChIPseq_peak_312495a	41082724	41082729	17.571	promoter-TSS (NM_138392)	-31	NM_138392	SHKBP1	protein-coding
ZBTB48_ChIPseq_peak_234955d	7983891	7983896	17.5657	intron (NM_001139, intron 5 of 14)	7128	NM_001139	ALOX12B	protein-coding
ZBTB48_ChIPseq_peak_323613a	57862561	57862566	17.5657	promoter-TSS (NM_001290319)	-79	NM_020657	ZNF304	protein-coding
ZBTB48_ChIPseq_peak_24358	38397628	38397633	17.5585	promoter-TSS (NM_001297434)	-167	NM_005540	INPP5B	protein-coding
ZBTB48_ChIPseq_peak_359469a	43991787	43991792	17.5585	promoter-TSS (NM_033542)	-20	NR_003189	SYS1-DBNDD2	ncRNA
ZBTB48_ChIPseq_peak_441968	10988211	10988216	17.5585	intron (NR_109988, intron 19 of 21)	-226826	NM_004394	DAP	protein-coding
ZBTB48_ChIPseq_peak_242710	28443779	28443784	17.5561	promoter-TSS (NM_032141)	-44	NM_032141	NSRP1	protein-coding
ZBTB48_ChIPseq_peak_249378d	40714143	40714148	17.549	promoter-TSS (NM_025233)	53	NM_025233	COASY	protein-coding
ZBTB48_ChIPseq_peak_309868a	37997825	37997830	17.5465	promoter-TSS (NM_001013659)	-14	NM_001013659	ZNF793	protein-coding
ZBTB48_ChIPseq_peak_18682a	28523630	28523635	17.5448	Intergenic	-3185	NM_000952	PTAFR	protein-coding
ZBTB48_ChIPseq_peak_438765b	1332662	1332667	17.5448	intron (NM_030782, intron 7 of 16)	12521	NM_030782	CLPTM1L	protein-coding
ZBTB48_ChIPseq_peak_31371	53793980	53793985	17.5448	promoter-TSS (NR_131923)	77	NR_131923	LINC01771	ncRNA
ZBTB48_ChIPseq_peak_315068	44507728	44507733	17.521	promoter-TSS (NR_110727)	653	NM_006300	ZNF230	protein-coding
ZBTB48_ChIPseq_peak_578774b	140655	140660	17.5198	Intergenic	-8047	NR_128715	MIR6724-2	ncRNA
ZBTB48_ChIPseq_peak_252333a	44344636	44344641	17.5095	Intergenic	-27859	NM_014834	LRRC37A	protein-coding
ZBTB48_ChIPseq_peak_311303a	39579533	39579538	17.4866	intron (NM_001004318, intron 2 of 12)	4590	NM_001004318	ACP7	protein-coding
ZBTB48_ChIPseq_peak_311355a	39627078	39627083	17.4866	intron (NM_001014832, intron 1 of 8)	10660	NM_005884	PAK4	protein-coding
ZBTB48_ChIPseq_peak_43619	145139442	145139447	17.4686	intron (NM_001277444, intron 21 of 25)	43037	NM_004892	SEC22B	protein-coding
ZBTB48_ChIPseq_peak_64882a	226374434	226374439	17.4685	promoter-TSS (NM_022735)	-13	NM_022735	ACBD3	protein-coding
ZBTB48_ChIPseq_peak_310751d	39034755	39034760	17.4342	intron (NM_000540, intron 87 of 105)	-52230	NR_134907	LOC105372397	ncRNA
ZBTB48_ChIPseq_peak_304046b	30185799	30185804	17.4228	Intergenic	20162	NM_031448	C19orf12	protein-coding
ZBTB48_ChIPseq_peak_318366	48453588	48453593	17.4228	promoter-TSS (NR_024221)	37	NR_024221	SNAR-C3	snRNA
ZBTB48_ChIPseq_peak_244016a	30677097	30677102	17.4228	promoter-TSS (NR_030362)	-29	NR_030362	MIR632	ncRNA
ZBTB48_ChIPseq_peak_487012	32212176	32212181	17.4003	Intergenic	-10772	NM_001013681	TSBP1-AS1	ncRNA
ZBTB48_ChIPseq_peak_380278	48024982	48024987	17.3986	promoter-TSS (NM_006272)	51	NM_006272	S100B	protein-coding
ZBTB48_ChIPseq_peak_309755a	37783988	37783993	17.3914	Intergenic	-19749	NM_181786	ZNF875	protein-coding
ZBTB48_ChIPseq_peak_310828c	39109854	39109859	17.3835	5' UTR (NM_001308393, exon 1 of 8)	142	NM_013234	EIF3K	protein-coding
ZBTB48_ChIPseq_peak_247200d	37617643	37617648	17.37	promoter-TSS (NM_016507)	-119	NM_015083	CDK12	protein-coding
ZBTB48_ChIPseq_peak_313095d	41769053	41769058	17.362	intron (NM_144732, intron 1 of 14)	674	NM_007040	HNRNPUL1	protein-coding
ZBTB48_ChIPseq_peak_64562a	226022571	226022576	17.3607	intron (NM_000120, intron 3 of 8)	9571	NM_000120	EPHX1	protein-coding
ZBTB48_ChIPseq_peak_91240b	74034930	74034935	17.3564	exon (NM_019058, exon 3 of 3)	1255	NM_019058	DDIT4	protein-coding
ZBTB48_ChIPseq_peak_313973	42783844	42783849	17.3564	intron (NM_001304815, intron 2 of 20)	-4971	NM_015125	CIC	protein-coding
ZBTB48_ChIPseq_peak_63635	224180389	224180394	17.3564	promoter-TSS (NR_132119)	-41	NR_136590	LOC100287497	pseudo
ZBTB48_ChIPseq_peak_373760	37765385	37765390	17.3453	intron (NM_005441, intron 4 of 13)	7698	NM_005441	CHAF1B	protein-coding
ZBTB48_ChIPseq_peak_310810	39094434	39094439	17.3136	intron (NM_007181, intron 19 of 31)	7449	NR_134907	LOC105372397	ncRNA
ZBTB48_ChIPseq_peak_265988c	74722708	74722713	17.3112	promoter-TSS (NM_001080510)	171	NM_015167	JMJD6	protein-coding
ZBTB48_ChIPseq_peak_378026	45376952	45376957	17.3054	intron (NM_001037553, intron 1 of 8)	31675	NM_020132	AGPAT3	protein-coding
ZBTB48_ChIPseq_peak_44155	149224579	149224584	17.2977	Intergenic	-63654	NM_001348147	LOC644634	ncRNA
ZBTB48_ChIPseq_peak_64830c	226298705	226298710	17.2921	Intergenic	27431	NR_146920	LINC01703	ncRNA
ZBTB48_ChIPseq_peak_199475c	65714667	65714672	17.267	intron (NM_020962, intron 1 of 19)	741	NM_020962	IGDCC4	protein-coding
ZBTB48_ChIPseq_peak_314172b	42972436	42972441	17.2555	intron (NR_073179, intron 1 of 1)	-25238	NM_198477	CXCL17	protein-coding
ZBTB48_ChIPseq_peak_64608f	226070314	226070319	17.2555	5' UTR (NM_014698, exon 1 of 25)	104	NM_014698	TMEM63A	protein-coding
ZBTB48_ChIPseq_peak_246501	36819578	36819583	17.249	Intergenic	11607	NM_001130677	EPOP	protein-coding
ZBTB48_ChIPseq_peak_319017f	49220007	49220012	17.249	5' UTR (NM_001297753, exon 1 of 7)	205	NM_182574	MAMSTR	protein-coding
ZBTB48_ChIPseq_peak_305278	31937760	31937765	17.2445	Intergenic	-97331	NM_020856	TSHZ3	protein-coding
ZBTB48_ChIPseq_peak_314755a	44079905	44079910	17.2315	promoter-TSS (NM_006297)	-177	NM_006297	XRCC1	protein-coding
ZBTB48_ChIPseq_peak_159362b	122354907	122354912	17.2251	non-coding (NR_048555, exon 5 of 5)	-1554	NM_144668	WDR66	protein-coding
ZBTB48_ChIPseq_peak_6709b	10712246	10712251	17.2251	intron (NM_001079843, intron 11 of 20)	144485	NM_017766	CASZ1	protein-coding
ZBTB48_ChIPseq_peak_382579a	20918786	20918791	17.2251	exon (NM_015889, exon 6 of 17)	56453	NM_015889	MED15	protein-coding
ZBTB48_ChIPseq_peak_381197	18831757	18831762	17.2251	Intergenic	-5872	NR_135922	LOC102725072	pseudo
ZBTB48_ChIPseq_peak_387366	29904343	29904348	17.2251	3' UTR (NM_003678, exon 20 of 20)	28164	NM_021076	NEFH	protein-coding
ZBTB48_ChIPseq_peak_450978	69343817	69343822	17.2251	Intergenic	-1531	NM_017411	SMN2	protein-coding
ZBTB48_ChIPseq_peak_365231a	55967411	55967416	17.2251	non-coding (NR_149006, exon 1 of 2)	699	NR_149006	LOC100291105	ncRNA
ZBTB48_ChIPseq_peak_368410	61603851	61603856	17.2251	Intergenic	19854	NM_022082	SLC17A9	protein-coding
ZBTB48_ChIPseq_peak_66047b	228253423	228253428	17.2251	Intergenic	-16936	NM_001658	ARF1	protein-coding
ZBTB48_ChIPseq_peak_368271e	61439705	61439710	17.2251	intron (NM_007346, intron 3 of 6)	-2768	NR_102430	OGFR-AS1	ncRNA
ZBTB48_ChIPseq_peak_408b	1260847	1260852	17.2251	promoter-TSS (NM_017871)	706	NM_001029885	CPTP	protein-coding
ZBTB48_ChIPseq_peak_176873a	113301604	113301609	17.2251	5' UTR (NM_207440, exon 1 of 3)	248	NM_207440	ATP11AUN	protein-coding
ZBTB48_ChIPseq_peak_577797b	140053971	140053976	17.2251	intron (NM_000832, intron 8 of 18)	9749	NR_037416	MIR3621	ncRNA
ZBTB48_ChIPseq_peak_538280c	150783203	150783208	17.223	promoter-TSS (NM_001308304)	287	NM_031946	AGAP3	protein-coding
ZBTB48_ChIPseq_peak_60516	209957975	209957980	17.2176	promoter-TSS (NM_152485)	98	NM_152485	C1orf74	protein-coding
ZBTB48_ChIPseq_peak_308942c	36545740	36545745	17.2148	promoter-TSS (NM_001331104)	-41	NM_173636	WDR62	protein-coding
ZBTB48_ChIPseq_peak_94601d	81664755	81664760	17.2032	non-coding (NR_033857, exon 1 of 6)	103	NR_033857	BMS1P21	pseudo
ZBTB48_ChIPseq_peak_10406b	16970980	16970985	17.1846	Intergenic	-1087	NR_027504	MST1P2	pseudo
ZBTB48_ChIPseq_peak_48228c	156627460	156627465	17.1837	intron (NM_021948, intron 10 of 13)	15722	NM_021948	BCAN	protein-coding
ZBTB48_ChIPseq_peak_315008b	44331513	44331518	17.1751	promoter-TSS (NM_001297752)	42	NM_181845	ZNF283	protein-coding
ZBTB48_ChIPseq_peak_306546e	33728359	33728364	17.1731	Intergenic	-11605	NM_019849	SLC7A10	protein-coding
ZBTB48_ChIPseq_peak_304911d	31291345	31291350	17.153	Intergenic	-367069	NR_147209	LINC01791	ncRNA
ZBTB48_ChIPseq_peak_312367b	40971601	40971606	17.1507	5' UTR (NM_000713, exon 1 of 5)	122	NM_000713	BLVRB	protein-coding
ZBTB48_ChIPseq_peak_303093	28753678	28753683	17.1507	Intergenic	-343915	NR_135636	LOC102724908	ncRNA
ZBTB48_ChIPseq_peak_160368b	123634983	123634988	17.1236	Intergenic	-39949	NM_020845	PITPNM2	protein-coding
ZBTB48_ChIPseq_peak_65506f	227128836	227128841	17.0978	intron (NM_020247, intron 1 of 14)	900	NM_020247	COQ8A	protein-coding
ZBTB48_ChIPseq_peak_240766c	21325886	21325891	17.0913	Intergenic	17440	NM_001194958	KCNJ18	protein-coding
ZBTB48_ChIPseq_peak_333742a	91763139	91763144	17.0504	Intergenic	84834	NR_027238	LSP1P4	pseudo
ZBTB48_ChIPseq_peak_316626b	46406520	46406525	17.0456	promoter-TSS (NM_001012643)	-660	NM_001012643	MYPOP	protein-coding
ZBTB48_ChIPseq_peak_535188a	139184861	139184866	17.0456	Intergenic	-16406	NM_198508	KLRG2	protein-coding
ZBTB48_ChIPseq_peak_148818b	95397532	95397537	17.0343	promoter-TSS (NM_018838)	-45	NM_018838	NDUFA12	protein-coding
ZBTB48_ChIPseq_peak_315008a	44331305	44331310	17.0327	promoter-TSS (NM_001297752)	-137	NM_181845	ZNF283	protein-coding
ZBTB48_ChIPseq_peak_43610b	145092636	145092641	17.0327	intron (NM_001277444, intron 21 of 25)	-3769	NM_004892	SEC22B	protein-coding
ZBTB48_ChIPseq_peak_314534c	43848221	43848226	17.0262	Intergenic	-4985	NR_026881	PRG1	ncRNA
ZBTB48_ChIPseq_peak_308572f	36194205	36194210	17.0251	Intergenic	-1182	NM_014383	ZBTB32	protein-coding
ZBTB48_ChIPseq_peak_290939	4639039	4639044	17.0243	promoter-TSS (NM_001167942)	-486	NM_152362	TNFAIP8L1	protein-coding
ZBTB48_ChIPseq_peak_281130	46520186	46520191	17.0096	Intergenic	-29885	NR_148999	LOC100129878	ncRNA
ZBTB48_ChIPseq_peak_310255b	38546482	38546487	17.0069	intron (NM_015073, intron 2 of 21)	-107252	NR_145800	SNORD152	snoRNA
ZBTB48_ChIPseq_peak_531451a	128116767	128116772	17.0012	promoter-TSS (NM_018396)	-14	NM_018396	METTL2B	protein-coding
ZBTB48_ChIPseq_peak_311402	39677793	39677798	16.9978	Intergenic	-9809	NM_001001414	NCCRP1	protein-coding
ZBTB48_ChIPseq_peak_373855	37863685	37863690	16.9915	intron (NM_001146077, intron 2 of 2)	-11299	NM_012130	CLDN14	protein-coding
ZBTB48_ChIPseq_peak_314713a	44036881	44036886	16.9868	promoter-TSS (NM_174945)	-457	NM_174945	ZNF575	protein-coding
ZBTB48_ChIPseq_peak_526551d	100464955	100464960	16.9768	promoter-TSS (NM_003302)	7	NM_003302	TRIP6	protein-coding
ZBTB48_ChIPseq_peak_308138	35751983	35751988	16.9768	intron (NM_205835, intron 3 of 7)	-7896	NM_003367	USF2	protein-coding
ZBTB48_ChIPseq_peak_15293	23946487	23946492	16.9768	Intergenic	-7335	NM_001348075	MDS2	protein-coding
ZBTB48_ChIPseq_peak_323284b	56652426	56652431	16.9768	promoter-TSS (NM_018337)	-107	NM_018337	ZNF444	protein-coding
ZBTB48_ChIPseq_peak_264041b	72740952	72740957	16.9768	intron (NM_001006638, intron 6 of 8)	-3797	NM_004252	SLC9A3R1	protein-coding
ZBTB48_ChIPseq_peak_451543	72716123	72716128	16.971	Intergenic	28227	NM_004472	FOXD1	protein-coding
ZBTB48_ChIPseq_peak_310828a	39109303	39109308	16.969	promoter-TSS (NM_001042600)	-407	NM_013234	EIF3K	protein-coding
ZBTB48_ChIPseq_peak_307719b	35168501	35168506	16.969	promoter-TSS (NM_018675)	-41	NM_018443	ZNF302	protein-coding
ZBTB48_ChIPseq_peak_312731b	41304159	41304164	16.969	promoter-TSS (NM_080732)	-887	NM_017555	EGLN2	protein-coding
ZBTB48_ChIPseq_peak_312434c	41029371	41029376	16.9626	exon (NM_020971, exon 17 of 36)	-7022	NM_020971	SPTBN4	protein-coding
ZBTB48_ChIPseq_peak_311098c	39390314	39390319	16.9626	promoter-TSS (NR_040515)	-24	NM_002503	NFKBIB	protein-coding
ZBTB48_ChIPseq_peak_313203e	41870101	41870106	16.9352	promoter-TSS (NM_030578)	-25	NM_030578	B9D2	protein-coding
ZBTB48_ChIPseq_peak_10391a	16955077	16955082	16.934	non-coding (NR_026752, exon 2 of 7)	2322	NR_026752	CROCCP2	pseudo
ZBTB48_ChIPseq_peak_473875a	176798514	176798519	16.9263	exon (NM_006480, exon 14 of 15)	-12916	NM_003052	SLC34A1	protein-coding
ZBTB48_ChIPseq_peak_201880b	69590981	69590986	16.9263	promoter-TSS (NM_017705)	-311	NM_017705	PAQR5	protein-coding
ZBTB48_ChIPseq_peak_333773b	91800881	91800886	16.9223	Intergenic	47092	NR_027238	LSP1P4	pseudo
ZBTB48_ChIPseq_peak_310110c	38397770	38397775	16.9086	promoter-TSS (NM_031951)	-89	NM_015073	SIPA1L3	protein-coding
ZBTB48_ChIPseq_peak_404912	14869465	14869470	16.8755	intron (NM_152536, intron 1 of 19)	8998	NM_152536	FGD5	protein-coding
ZBTB48_ChIPseq_peak_101068b	103519686	103519691	16.8543	Intergenic	16071	NM_006119	FGF8	protein-coding
ZBTB48_ChIPseq_peak_240084d	19881682	19881687	16.8543	promoter-TSS (NM_007202)	-515	NM_007202	AKAP10	protein-coding
ZBTB48_ChIPseq_peak_10401c	16965621	16965626	16.8303	Intergenic	-6446	NR_027504	MST1P2	pseudo
ZBTB48_ChIPseq_peak_204886d	74913428	74913433	16.7943	intron (NM_001130028, intron 3 of 12)	6095	NM_001292	CLK3	protein-coding
ZBTB48_ChIPseq_peak_445647	34185299	34185304	16.7922	intron (NR_146599, intron 2 of 11)	59528	NM_030945	C1QTNF3	protein-coding
ZBTB48_ChIPseq_peak_586857	53252116	53252121	16.7846	intron (NR_148674, intron 1 of 25)	2486	NM_004187	KDM5C	protein-coding
ZBTB48_ChIPseq_peak_240697a	21252143	21252148	16.7846	Intergenic	-27554	NM_021012	KCNJ12	protein-coding
ZBTB48_ChIPseq_peak_443927	21491545	21491550	16.7842	non-coding (NR_027028, exon 4 of 6)	31958	NM_207331	GUSBP1	pseudo
ZBTB48_ChIPseq_peak_168826a	47044440	47044445	16.772	Intergenic	-3531	NR_120426	LINC01198	ncRNA
ZBTB48_ChIPseq_peak_85515h	46967422	46967427	16.772	TTS (NR_134489)	3177	NM_031912	SYT15	protein-coding
ZBTB48_ChIPseq_peak_578776a	143578	143583	16.772	Intergenic	-5124	NR_128715	MIR6724-2	ncRNA
ZBTB48_ChIPseq_peak_35121a	68025289	68025294	16.772	Intergenic	-125569	NM_001924	GADD45A	protein-coding
ZBTB48_ChIPseq_peak_444836a	31809449	31809454	16.7617	intron (NM_178140, intron 2 of 24)	126814	NR_036241	MIR4279	ncRNA
ZBTB48_ChIPseq_peak_312526e	41111318	41111323	16.7593	exon (NM_001042545, exon 3 of 31)	4043	NM_003573	LTBP4	protein-coding
ZBTB48_ChIPseq_peak_10379	16939314	16939319	16.7506	intron (NM_017940, intron 1 of 28)	784	NM_017940	NBPF1	protein-coding
ZBTB48_ChIPseq_peak_249734b	41150379	41150384	16.7485	promoter-TSS (NR_146327)	-27	NM_000988	RPL27	protein-coding
ZBTB48_ChIPseq_peak_310715	38996451	38996456	16.7395	exon (NM_001042723, exon 54 of 105)	72113	NM_000540	RYR1	protein-coding
ZBTB48_ChIPseq_peak_476181c	180631145	180631150	16.7285	5' UTR (NM_203295, exon 1 of 7)	193	NM_033342	TRIM7	protein-coding
ZBTB48_ChIPseq_peak_312535a	41120344	41120349	16.7137	exon (NM_001042545, exon 19 of 31)	13069	NM_003573	LTBP4	protein-coding
ZBTB48_ChIPseq_peak_65506e	227128559	227128564	16.6969	intron (NM_020247, intron 1 of 14)	623	NM_020247	COQ8A	protein-coding
ZBTB48_ChIPseq_peak_311695a	39988662	39988667	16.6786	promoter-TSS (NM_016941)	-893	NM_016941	DLL3	protein-coding
ZBTB48_ChIPseq_peak_314777f	44100440	44100445	16.6737	promoter-TSS (NM_024327)	-102	NM_024327	ZNF576	protein-coding
ZBTB48_ChIPseq_peak_439035b	1640558	1640563	16.6727	Intergenic	-6440	NR_003713	LOC728613	pseudo
ZBTB48_ChIPseq_peak_316503	46283335	46283340	16.6727	promoter-TSS (NM_001288765)	-460	NM_004409	DMPK	protein-coding
ZBTB48_ChIPseq_peak_576778b	139030516	139030521	16.6727	Intergenic	-19787	NM_152833	TMEM250	protein-coding
ZBTB48_ChIPseq_peak_43635a	145210057	145210062	16.6671	intron (NM_203458, intron 1 of 4)	946	NM_203458	NOTCH2NLA	protein-coding
ZBTB48_ChIPseq_peak_385985b	27068966	27068971	16.6671	non-coding (NR_033320, exon 5 of 5)	162	NR_110543	MIATNB	ncRNA
ZBTB48_ChIPseq_peak_591116	71526924	71526929	16.659	promoter-TSS (NM_004143)	-89	NM_004143	CITED1	protein-coding
ZBTB48_ChIPseq_peak_311616b	39892496	39892501	16.6429	Intergenic	-4989	NM_003407	ZFP36	protein-coding
ZBTB48_ChIPseq_peak_479305	7590375	7590380	16.6429	promoter-TSS (NM_152551)	-55	NM_152551	SNRNP48	protein-coding
ZBTB48_ChIPseq_peak_72662	244226942	244226947	16.6429	Intergenic	10437	NM_006352	ZBTB18	protein-coding
ZBTB48_ChIPseq_peak_312615c	41197690	41197695	16.6305	3' UTR (NM_024876, exon 15 of 15)	-1129	NM_004756	NUMBL	protein-coding
ZBTB48_ChIPseq_peak_15849b	24742244	24742249	16.6305	promoter-TSS (NR_136506)	1	NM_020448	NIPAL3	protein-coding
ZBTB48_ChIPseq_peak_238763b	17684559	17684564	16.6305	intron (NM_030665, intron 2 of 5)	-1718	NM_144774	SMCR5	ncRNA
ZBTB48_ChIPseq_peak_280872b	46260736	46260741	16.6083	intron (NM_001142397, intron 8 of 12)	63767	NR_039897	MIR4743	ncRNA
ZBTB48_ChIPseq_peak_473906a	176831597	176831602	16.6083	exon (NM_000505, exon 8 of 14)	-3962	NM_001029886	PFN3	protein-coding
ZBTB48_ChIPseq_peak_402004	10156503	10156508	16.6062	promoter-TSS (NM_018462)	-828	NM_018462	BRK1	protein-coding
ZBTB48_ChIPseq_peak_311616a	39892254	39892259	16.6046	TTS (NR_133915)	-5231	NM_003407	ZFP36	protein-coding
ZBTB48_ChIPseq_peak_44095	148854233	148854238	16.5971	intron (NR_104217, intron 2 of 17).3	-21805	NR_136328	LOC101927429	pseudo
ZBTB48_ChIPseq_peak_322713b	55769557	55769562	16.5957	intron (NM_014931, intron 1 of 23)	479	NM_014931	PPP6R1	protein-coding
ZBTB48_ChIPseq_peak_281195	46624986	46624991	16.5835	intron (NM_001353215, intron 15 of 16)	-48850	NR_039898	MIR4744	ncRNA
ZBTB48_ChIPseq_peak_370808b	30397306	30397311	16.5788	intron (NM_001001992, intron 1 of 17)	370	NM_006447	USP16	protein-coding
ZBTB48_ChIPseq_peak_270936c	80222173	80222178	16.5729	intron (NM_139062, intron 2 of 9)	9419	NM_001893	CSNK1D	protein-coding
ZBTB48_ChIPseq_peak_35174a	68150831	68150836	16.56	promoter-TSS (NM_001199742)	-27	NM_001924	GADD45A	protein-coding
ZBTB48_ChIPseq_peak_78937c	15902550	15902555	16.5526	promoter-TSS (NM_001318330)	-20	NM_024948	MINDY3	protein-coding
ZBTB48_ChIPseq_peak_315191b	44764012	44764017	16.5354	promoter-TSS (NM_001330529)	-19	NM_181756	ZNF233	protein-coding
ZBTB48_ChIPseq_peak_278938b	34879101	34879106	16.5285	intron (NM_001025089, intron 3 of 11)	24680	NR_134588	LOC105372068	ncRNA
ZBTB48_ChIPseq_peak_135280	25956379	25956384	16.5257	Intergenic	70631	NR_036188	MIR4302	ncRNA
ZBTB48_ChIPseq_peak_356651c	36156515	36156520	16.5237	promoter-TSS (NM_001167820)	-184	NM_006698	BLCAP	protein-coding
ZBTB48_ChIPseq_peak_16787b	26146378	26146383	16.5237	promoter-TSS (NM_019557)	-17	NM_019557	MTFR1L	protein-coding
ZBTB48_ChIPseq_peak_142348b	54332416	54332421	16.5237	promoter-TSS (NM_017410)	-158	NM_017410	HOXC13	protein-coding
ZBTB48_ChIPseq_peak_310399h	38693417	38693422	16.5237	intron (NM_015073, intron 20 of 21)	21471	NM_004647	DPF1	protein-coding
ZBTB48_ChIPseq_peak_312147	40738138	40738143	16.5192	3' UTR (NM_001243027, exon 14 of 14)	-5543	NM_024877	CNTD2	protein-coding
ZBTB48_ChIPseq_peak_144042	57636600	57636605	16.516	TTS (NM_001286257)	-2127	NM_020142	NDUFA4L2	protein-coding
ZBTB48_ChIPseq_peak_474055a	176981678	176981683	16.516	promoter-TSS (NM_001190946)	-94	NM_019057	FAM193B	protein-coding
ZBTB48_ChIPseq_peak_350221	20033154	20033159	16.5105	promoter-TSS (NM_001278628)	-2	NM_015585	CFAP61	protein-coding
ZBTB48_ChIPseq_peak_377790a	45139302	45139307	16.5043	intron (NM_003681, intron 1 of 10)	326	NM_003681	PDXK	protein-coding
ZBTB48_ChIPseq_peak_477246a	3321976	3321981	16.4967	intron (NM_001286455, intron 4 of 9)	62816	NM_001128591	PSMG4	protein-coding
ZBTB48_ChIPseq_peak_298555c	14516753	14516758	16.4559	intron (NM_001025160, intron 13 of 18)	13440	NM_005804	DDX39A	protein-coding
ZBTB48_ChIPseq_peak_327486a	27994524	27994529	16.4559	promoter-TSS (NM_145330)	-58	NM_004891	MRPL33	protein-coding
ZBTB48_ChIPseq_peak_128534	93237	93242	16.4559	Intergenic	19514	NR_130745	WASH8P	pseudo
ZBTB48_ChIPseq_peak_290317a	4068315	4068320	16.4559	Intergenic	-1374	NM_015898	ZBTB7A	protein-coding
ZBTB48_ChIPseq_peak_318640a	48847490	48847495	16.4559	intron (NM_001303540, intron 2 of 5)	18236	NM_001425	EMP3	protein-coding
ZBTB48_ChIPseq_peak_437720b	86723	86728	16.4559	intron (NR_038377, intron 1 of 5)	1650	NR_038377	LINC01667	ncRNA
ZBTB48_ChIPseq_peak_43457	121471993	121471998	16.4559	Intergenic	211085	NR_003955	EMBP1	pseudo
ZBTB48_ChIPseq_peak_64042	224832519	224832524	16.44	intron (NM_152495, intron 1 of 5)	28342	NM_152495	CNIH3	protein-coding
ZBTB48_ChIPseq_peak_85601b	47081560	47081565	16.4365	Intergenic	-1972	NM_005972	NPY4R	protein-coding
ZBTB48_ChIPseq_peak_578769b	134416	134421	16.4273	Intergenic	-14286	NR_128715	MIR6724-2	ncRNA
ZBTB48_ChIPseq_peak_371321a	32854815	32854820	16.4235	intron (NM_001353691, intron 1 of 29)	76583	NM_003253	TIAM1	protein-coding
ZBTB48_ChIPseq_peak_240663c	21209175	21209180	16.4166	intron (NM_001316332, intron 10 of 12)	17829	NM_002756	MAP2K3	protein-coding
ZBTB48_ChIPseq_peak_392204f	38710723	38710728	16.4166	intron (NM_001289912, intron 5 of 14)	2688	NM_001894	CSNK1E	protein-coding
ZBTB48_ChIPseq_peak_599107	122918956	122918961	16.3959	Intergenic	-52054	NM_020449	THOC2	protein-coding
ZBTB48_ChIPseq_peak_65087a	226613336	226613341	16.3931	Intergenic	-17537	NM_001618	PARP1	protein-coding
ZBTB48_ChIPseq_peak_431116b	49515743	49515748	16.3841	Intergenic	527086	NM_025087	CWH43	protein-coding
ZBTB48_ChIPseq_peak_64892	226384883	226384888	16.3788	Intergenic	-10462	NM_022735	ACBD3	protein-coding
ZBTB48_ChIPseq_peak_54409	183167873	183167878	16.366	intron (NM_005562, intron 1 of 22)	12701	NM_005562	LAMC2	protein-coding
ZBTB48_ChIPseq_peak_103992	114753577	114753582	16.3655	intron (NM_001198531, intron 4 of 12)	43570	NM_030756	TCF7L2	protein-coding
ZBTB48_ChIPseq_peak_319195	49396368	49396373	16.345	intron (NM_003323, intron 6 of 12)	5626	NM_003323	TULP2	protein-coding
ZBTB48_ChIPseq_peak_215787a	2178614	2178619	16.345	intron (NM_000296, intron 1 of 45)	-4504	NR_039741	MIR4516	ncRNA
ZBTB48_ChIPseq_peak_270772f	80058290	80058295	16.345	Intergenic	-2186	NM_004104	FASN	protein-coding
ZBTB48_ChIPseq_peak_583515b	40029440	40029445	16.345	intron (NM_001123384, intron 1 of 13)	7140	NM_017745	BCOR	protein-coding
ZBTB48_ChIPseq_peak_253988c	47308542	47308547	16.345	promoter-TSS (NM_001143804)	-416	NM_178500	PHOSPHO1	protein-coding
ZBTB48_ChIPseq_peak_140937	52433379	52433384	16.345	intron (NM_001202234, intron 1 of 7)	1882	NM_002135	NR4A1	protein-coding
ZBTB48_ChIPseq_peak_301187	17803536	17803541	16.345	Intergenic	-4530	NM_001080421	UNC13A	protein-coding
ZBTB48_ChIPseq_peak_221226	30961068	30961073	16.345	TTS (NM_001282351)	665	NM_152288	ORAI3	protein-coding
ZBTB48_ChIPseq_peak_43621	145151369	145151374	16.345	intron (NM_001277444, intron 21 of 25)	54964	NM_004892	SEC22B	protein-coding
ZBTB48_ChIPseq_peak_111324b	133977420	133977425	16.345	intron (NM_001323090, intron 20 of 23)	-22992	NM_006426	DPYSL4	protein-coding
ZBTB48_ChIPseq_peak_353218b	31240716	31240721	16.345	intron (NM_182584, intron 1 of 5)	21025	NM_182584	C20orf203	protein-coding
ZBTB48_ChIPseq_peak_309467d	37263666	37263671	16.345	promoter-TSS (NM_001294306)	48	NM_001193552	ZNF850	protein-coding
ZBTB48_ChIPseq_peak_572250a	133326906	133326911	16.345	intron (NM_000050, intron 2 of 15)	6814	NM_000050	ASS1	protein-coding
ZBTB48_ChIPseq_peak_407189	36422485	36422490	16.3434	intron (NM_001292049, intron 1 of 8)	508	NM_003149	STAC	protein-coding
ZBTB48_ChIPseq_peak_220343c	29937769	29937774	16.3434	promoter-TSS (NR_110933)	-218	NM_178863	KCTD13	protein-coding
ZBTB48_ChIPseq_peak_288202	1942358	1942363	16.3434	intron (NM_001319, intron 1 of 11)	1199	NM_001319	CSNK1G2	protein-coding
ZBTB48_ChIPseq_peak_65287d	226843965	226843970	16.32	non-coding (NR_103784, exon 2 of 2)	18802	NR_103784	ITPKB-IT1	ncRNA
ZBTB48_ChIPseq_peak_562911a	66455010	66455015	16.2905	Intergenic	-2277	NR_121647	LINC01410	ncRNA
ZBTB48_ChIPseq_peak_487714b	33679089	33679094	16.2905	intron (NM_032340, intron 1 of 3)	437	NM_032340	UQCC2	protein-coding
ZBTB48_ChIPseq_peak_211735b	91565842	91565847	16.2638	promoter-TSS (NM_001289149)	7	NM_018668	VPS33B	protein-coding
ZBTB48_ChIPseq_peak_478225	5158182	5158187	16.2574	intron (NM_001164841, intron 2 of 3)	-9628	NR_037462	MIR3691	ncRNA
ZBTB48_ChIPseq_peak_240697c	21252697	21252702	16.2574	Intergenic	-27000	NM_021012	KCNJ12	protein-coding
ZBTB48_ChIPseq_peak_203480a	72565106	72565111	16.2521	promoter-TSS (NM_001323515)	-192	NM_020213	PARP6	protein-coding
ZBTB48_ChIPseq_peak_240770	21329767	21329772	16.2521	Intergenic	21321	NM_001194958	KCNJ18	protein-coding
ZBTB48_ChIPseq_peak_463728b	140079967	140079972	16.2521	promoter-TSS (NM_144723)	24	NM_144723	ZMAT2	protein-coding
ZBTB48_ChIPseq_peak_296593e	12035835	12035840	16.2273	promoter-TSS (NM_144566)	-46	NM_144566	ZNF700	protein-coding
ZBTB48_ChIPseq_peak_200411b	66995028	66995033	16.2158	non-coding (NR_027654, exon 1 of 5)	356	NM_005585	SMAD6	protein-coding
ZBTB48_ChIPseq_peak_275265	13115274	13115279	16.2135	intron (NM_032142, intron 42 of 44)	-103453	NM_004338	LDLRAD4	protein-coding
ZBTB48_ChIPseq_peak_230195	1388382	1388387	16.2135	intron (NM_001080779, intron 1 of 31)	667	NM_033375	MYO1C	protein-coding
ZBTB48_ChIPseq_peak_287654a	1438341	1438346	16.2135	promoter-TSS (NM_001308226)	-20	NM_001018	RPS15	protein-coding
ZBTB48_ChIPseq_peak_16855	26240699	26240704	16.2135	Intergenic	-7333	NM_005563	STMN1	protein-coding
ZBTB48_ChIPseq_peak_73825	977722	977727	16.2135	promoter-TSS (NM_001351277)	-79	NM_015155	LARP4B	protein-coding
ZBTB48_ChIPseq_peak_68135	231475264	231475269	16.1767	intron (NM_001010984, intron 1 of 3)	1584	NM_032018	SPRTN	protein-coding
ZBTB48_ChIPseq_peak_526639a	100607666	100607671	16.1726	intron (NM_005960, intron 7 of 14)	-5236	NM_001164462	MUC12	protein-coding
ZBTB48_ChIPseq_peak_368642a	61854759	61854764	16.1726	Intergenic	-7223	NM_017798	YTHDF1	protein-coding
ZBTB48_ChIPseq_peak_491840	41545782	41545787	16.1726	exon (NM_138457, exon 3 of 17)	-20677	NR_039784	MIR4641	ncRNA
ZBTB48_ChIPseq_peak_23204	36565486	36565491	16.1726	intron (NM_001294347, intron 3 of 3)	11035	NM_017825	ADPRHL2	protein-coding
ZBTB48_ChIPseq_peak_188130b	96064384	96064389	16.1726	Intergenic	24487	NR_146449	LINC02318	ncRNA
ZBTB48_ChIPseq_peak_47069b	155140486	155140491	16.1726	Intergenic	5316	NM_173852	KRTCAP2	protein-coding
ZBTB48_ChIPseq_peak_599812	128785971	128785976	16.1726	intron (NM_017413, intron 1 of 2)	2960	NM_017413	APLN	protein-coding
ZBTB48_ChIPseq_peak_460369a	133341556	133341561	16.1726	promoter-TSS (NM_003374)	-734	NM_003374	VDAC1	protein-coding
ZBTB48_ChIPseq_peak_466250a	149730214	149730219	16.1726	Intergenic	-6986	NM_000356	TCOF1	protein-coding
ZBTB48_ChIPseq_peak_23371c	36772823	36772828	16.1726	exon (NM_001162530, exon 4 of 16)	117	NM_024676	SH3D21	protein-coding
ZBTB48_ChIPseq_peak_270422d	79678163	79678168	16.1726	Intergenic	-1101	NM_012140	SLC25A10	protein-coding
ZBTB48_ChIPseq_peak_518571	33102761	33102766	16.1608	promoter-TSS (NM_001002009)	-330	NM_016489	NT5C3A	protein-coding
ZBTB48_ChIPseq_peak_265439b	74137469	74137474	16.1608	promoter-TSS (NM_001454)	-91	NM_001454	FOXJ1	protein-coding
ZBTB48_ChIPseq_peak_360061b	45035314	45035319	16.1608	promoter-TSS (NR_146919)	-102	NR_146919	LOC105372633	ncRNA
ZBTB48_ChIPseq_peak_532854c	131012783	131012788	16.1543	promoter-TSS (NR_125364)	190	NM_013255	MKLN1	protein-coding
ZBTB48_ChIPseq_peak_310519f	38811175	38811180	16.1356	intron (NM_004823, intron 1 of 2)	693	NM_004823	KCNK6	protein-coding
ZBTB48_ChIPseq_peak_308368e	36008956	36008961	16.1271	Intergenic	-4398	NM_033317	DMKN	protein-coding
ZBTB48_ChIPseq_peak_311913b	40402864	40402869	16.1234	intron (NM_003890, intron 10 of 35)	37667	NM_003890	FCGBP	protein-coding
ZBTB48_ChIPseq_peak_377137b	44343542	44343547	16.1234	intron (NM_001308491, intron 1 of 1)	2164	NM_001308491	ERVH48-1	protein-coding
ZBTB48_ChIPseq_peak_448231b	53606470	53606475	16.1169	promoter-TSS (NM_019087)	-69	NM_019087	ARL15	protein-coding
ZBTB48_ChIPseq_peak_240896b	21904625	21904630	16.1153	intron (NR_027084, intron 1 of 1)	565	NR_027084	FLJ36000	ncRNA
ZBTB48_ChIPseq_peak_66872	229406459	229406464	16.1075	promoter-TSS (NM_004578)	-348	NM_004578	RAB4A	protein-coding
ZBTB48_ChIPseq_peak_314109c	42905654	42905659	16.0869	TTS (NM_005357)	4356	NR_073179	LIPE-AS1	ncRNA
ZBTB48_ChIPseq_peak_307022a	34265779	34265784	16.0271	Intergenic	-21970	NM_024076	KCTD15	protein-coding
ZBTB48_ChIPseq_peak_265087a	73780827	73780832	16.0266	promoter-TSS (NR_039892)	-91	NM_001080419	UNK	protein-coding
ZBTB48_ChIPseq_peak_303965c	30102089	30102094	16.0245	intron (NM_006627, intron 3 of 6)	4921	NM_006627	POP4	protein-coding
ZBTB48_ChIPseq_peak_65237d	226792452	226792457	16.014	3' UTR (NM_001003665, exon 4 of 4)	55953	NM_001003665	STUM	protein-coding
ZBTB48_ChIPseq_peak_265398a	74099890	74099895	16.014	promoter-TSS (NM_015219)	-24	NM_015219	EXOC7	protein-coding
ZBTB48_ChIPseq_peak_143264c	56498442	56498447	16.014	5' UTR (NM_006191, exon 1 of 13)	341	NM_006191	PA2G4	protein-coding
ZBTB48_ChIPseq_peak_531280b	127849967	127849972	16.0073	Intergenic	2044	NR_029596	MIR129-1	ncRNA
ZBTB48_ChIPseq_peak_32827	56902669	56902674	16.0073	Intergenic	22036	NR_147163	LINC01767	ncRNA
ZBTB48_ChIPseq_peak_353791a	32045153	32045158	16.0073	Intergenic	-13457	NM_003098	SNTA1	protein-coding
ZBTB48_ChIPseq_peak_247801a	38347986	38347991	16.0073	intron (NM_001303534, intron 10 of 14)	-1861	NR_106927	MIR6867	ncRNA
ZBTB48_ChIPseq_peak_589516a	68294820	68294825	16.0073	Intergenic	90543	NM_022368	PJA1	protein-coding
ZBTB48_ChIPseq_peak_306802a	34022264	34022269	16.0073	Intergenic	-9467	NM_000285	PEPD	protein-coding
ZBTB48_ChIPseq_peak_381595b	19419850	19419855	16.0073	promoter-TSS (NM_001318152)	-175	NM_003776	MRPL40	protein-coding
ZBTB48_ChIPseq_peak_369391c	62612627	62612632	16.0073	exon (NM_012469, exon 1 of 21)	198	NM_012469	PRPF6	protein-coding
ZBTB48_ChIPseq_peak_288705f	2427979	2427984	16.0073	promoter-TSS (NM_012458)	-67	NM_012458	TIMM13	protein-coding
ZBTB48_ChIPseq_peak_200027	66515946	66515951	15.9993	intron (NM_032445, intron 1 of 22)	30127	NM_032445	MEGF11	protein-coding
ZBTB48_ChIPseq_peak_391303	37853647	37853652	15.9993	Intergenic	28776	NM_002405	MFNG	protein-coding
ZBTB48_ChIPseq_peak_308043	35632615	35632620	15.9958	intron (NM_005031, intron 5 of 7)	-1537	NM_022006	FXYD7	protein-coding
ZBTB48_ChIPseq_peak_333740b	91761008	91761013	15.981	Intergenic	86965	NR_027238	LSP1P4	pseudo
ZBTB48_ChIPseq_peak_445652b	34191682	34191687	15.9623	intron (NR_146599, intron 2 of 11)	53145	NM_030945	C1QTNF3	protein-coding
ZBTB48_ChIPseq_peak_422480	184339140	184339145	15.958	Intergenic	59555	NM_004443	EPHB3	protein-coding
ZBTB48_ChIPseq_peak_591461	73208636	73208641	15.958	intron (NR_024582, intron 2 of 4)	44479	NR_024582	JPX	ncRNA
ZBTB48_ChIPseq_peak_308402c	36036412	36036417	15.9509	promoter-TSS (NM_032635)	-88	NM_032635	TMEM147	protein-coding
ZBTB48_ChIPseq_peak_64531	225998275	225998280	15.9452	5' UTR (NM_001291163, exon 1 of 9)	441	NM_000120	EPHX1	protein-coding
ZBTB48_ChIPseq_peak_10490	17225724	17225729	15.9452	Intergenic	-9565	NR_135056	LOC105376805	ncRNA
ZBTB48_ChIPseq_peak_311352f	39623245	39623250	15.9452	intron (NM_001014832, intron 1 of 8)	6827	NM_005884	PAK4	protein-coding
ZBTB48_ChIPseq_peak_443033c	16465975	16465980	15.9452	promoter-TSS (NM_033414)	-83	NM_033414	ZNF622	protein-coding
ZBTB48_ChIPseq_peak_65413	227002036	227002041	15.9452	Intergenic	-56235	NM_000447	PSEN2	protein-coding
ZBTB48_ChIPseq_peak_313943d	42757635	42757640	15.9414	intron (NM_001312656, intron 1 of 3)	414	NM_006494	ERF	protein-coding
ZBTB48_ChIPseq_peak_66058a	228269220	228269225	15.9289	Intergenic	-1139	NM_001658	ARF1	protein-coding
ZBTB48_ChIPseq_peak_300798h	17420135	17420140	15.9289	promoter-TSS (NM_024050)	-200	NM_024050	DDA1	protein-coding
ZBTB48_ChIPseq_peak_18001b	27627318	27627323	15.9289	intron (NM_001276252, intron 12 of 15)	-21316	NM_032125	TMEM222	protein-coding
ZBTB48_ChIPseq_peak_292605c	6361487	6361492	15.9289	promoter-TSS (NM_006012)	26	NM_006012	CLPP	protein-coding
ZBTB48_ChIPseq_peak_528010	102219135	102219140	15.9289	TTS (NM_006989)	-6069	NM_001015884	POLR2J3	protein-coding
ZBTB48_ChIPseq_peak_272190b	813047	813052	15.9289	promoter-TSS (NM_005433)	-722	NM_005433	YES1	protein-coding
ZBTB48_ChIPseq_peak_282905c	55712439	55712444	15.9289	intron (NM_015277, intron 1 of 29)	831	NM_015277	NEDD4L	protein-coding
ZBTB48_ChIPseq_peak_100963	103362732	103362737	15.9289	intron (NM_001329743, intron 4 of 5)	-1480	NR_036115	MIR3158-2	ncRNA
ZBTB48_ChIPseq_peak_205863b	76025193	76025198	15.9289	intron (NR_024595, intron 3 of 4)	7223	NR_024595	DNM1P35	pseudo
ZBTB48_ChIPseq_peak_112337a	189884	189889	15.9141	Intergenic	-3194	NM_001097610	SCGB1C2	protein-coding
ZBTB48_ChIPseq_peak_313328	42007630	42007635	15.9141	Intergenic	-1073	NR_040109	PCAT19	ncRNA
ZBTB48_ChIPseq_peak_64839	226308982	226308987	15.9141	Intergenic	-26720	NR_146443	ACBD3-AS1	ncRNA
ZBTB48_ChIPseq_peak_306885c	34126156	34126161	15.9141	intron (NM_001127896, intron 1 of 3)	13285	NM_022467	CHST8	protein-coding
ZBTB48_ChIPseq_peak_438945b	1522276	1522281	15.9141	intron (NM_024830, intron 1 of 13)	1814	NM_024830	LPCAT1	protein-coding
ZBTB48_ChIPseq_peak_380295a	48055433	48055438	15.9141	promoter-TSS (NM_001286677)	-72	NM_001535	PRMT2	protein-coding
ZBTB48_ChIPseq_peak_571915	132816739	132816744	15.9141	intron (NM_020960, intron 1 of 17)	756	NM_020960	GPR107	protein-coding
ZBTB48_ChIPseq_peak_304226a	30370810	30370815	15.9141	Intergenic	-43739	NM_003796	URI1	protein-coding
ZBTB48_ChIPseq_peak_139480a	49974426	49974431	15.9141	Intergenic	-12500	NM_006337	MCRS1	protein-coding
ZBTB48_ChIPseq_peak_26809	43312129	43312134	15.9141	promoter-TSS (NM_015911)	-113	NM_015911	ZNF691	protein-coding
ZBTB48_ChIPseq_peak_142234c	54069949	54069954	15.9141	promoter-TSS (NM_005176)	-85	NM_005176	ATP5MC2	protein-coding
ZBTB48_ChIPseq_peak_63294a	223538298	223538303	15.9141	promoter-TSS (NM_001037175)	-756	NM_017982	SUSD4	protein-coding
ZBTB48_ChIPseq_peak_22052a	33603495	33603500	15.9141	Intergenic	38654	NM_018207	TRIM62	protein-coding
ZBTB48_ChIPseq_peak_307390a	34735807	34735812	15.9024	Intergenic	-9647	NM_014686	KIAA0355	protein-coding
ZBTB48_ChIPseq_peak_310516b	38808338	38808343	15.9024	Intergenic	-1734	NM_033557	YIF1B	protein-coding
ZBTB48_ChIPseq_peak_28435e	45987625	45987630	15.9015	promoter-TSS (NM_181697)	-17	NM_002574	PRDX1	protein-coding
ZBTB48_ChIPseq_peak_205281b	75315899	75315904	15.9015	promoter-TSS (NM_001301102)	5	NM_021823	PPCDC	protein-coding
ZBTB48_ChIPseq_peak_36892c	85742445	85742450	15.8999	non-coding (NR_045484, exon 1 of 2)	140	NM_003921	BCL10	protein-coding
ZBTB48_ChIPseq_peak_257776b	57643061	57643066	15.8601	exon (NM_001166301, exon 1 of 17)	177	NM_024612	DHX40	protein-coding
ZBTB48_ChIPseq_peak_333748	91774093	91774098	15.8545	Intergenic	73880	NR_027238	LSP1P4	pseudo
ZBTB48_ChIPseq_peak_572876a	134000863	134000868	15.8501	promoter-TSS (NM_001318324)	-83	NM_005085	NUP214	protein-coding
ZBTB48_ChIPseq_peak_68201b	231664040	231664045	15.8477	promoter-TSS (NR_028399)	-357	NR_028393	TSNAX-DISC1	ncRNA
ZBTB48_ChIPseq_peak_312105	40703112	40703117	15.8441	intron (NM_002446, intron 1 of 9)	5463	NM_002446	MAP3K10	protein-coding
ZBTB48_ChIPseq_peak_371237b	32716501	32716506	15.8441	5' UTR (NM_001353687, exon 1 of 27)	166	NM_003253	TIAM1	protein-coding
ZBTB48_ChIPseq_peak_85534a	46995768	46995773	15.8441	intron (NM_014696, intron 2 of 2)	2224	NM_014696	GPRIN2	protein-coding
ZBTB48_ChIPseq_peak_369042c	62288706	62288711	15.8333	promoter-TSS (NM_016434)	-455	NM_016434	RTEL1	protein-coding
ZBTB48_ChIPseq_peak_579950	16804477	16804482	15.8331	promoter-TSS (NM_001168683)	-76	NM_018360	TXLNG	protein-coding
ZBTB48_ChIPseq_peak_270691c	79988639	79988644	15.8266	promoter-TSS (NM_001316307)	-891	NM_005052	RAC3	protein-coding
ZBTB48_ChIPseq_peak_304280	30433732	30433737	15.8137	intron (NR_045557, intron 1 of 9)	588	NM_003796	URI1	protein-coding
ZBTB48_ChIPseq_peak_311098a	39389927	39389932	15.8017	promoter-TSS (NR_040515)	-411	NM_002503	NFKBIB	protein-coding
ZBTB48_ChIPseq_peak_317737c	47744331	47744336	15.7933	Intergenic	-8310	NM_014417	BBC3	protein-coding
ZBTB48_ChIPseq_peak_315166a	44711602	44711607	15.7902	Intergenic	-5077	NM_182490	ZNF227	protein-coding
ZBTB48_ChIPseq_peak_25929a	41315573	41315578	15.7892	Intergenic	12443	NM_133467	CITED4	protein-coding
ZBTB48_ChIPseq_peak_94473a	81160467	81160472	15.781	intron (NM_153367, intron 2 of 3)	44914	NM_153367	ZCCHC24	protein-coding
ZBTB48_ChIPseq_peak_15487b	24194989	24194994	15.781	promoter-TSS (NM_000147)	-132	NM_000147	FUCA1	protein-coding
ZBTB48_ChIPseq_peak_310725b	39006111	39006116	15.7703	intron (NM_000540, intron 64 of 105)	-80874	NR_134907	LOC105372397	ncRNA
ZBTB48_ChIPseq_peak_253958c	47270118	47270123	15.7678	Intergenic	16623	NM_031498	GNGT2	protein-coding
ZBTB48_ChIPseq_peak_562945a	68413604	68413609	15.7627	non-coding (NR_146626, exon 2 of 2)	-1702	NR_039689	MIR4477B	ncRNA
ZBTB48_ChIPseq_peak_457941	122457123	122457128	15.7489	intron (NM_001136239, intron 3 of 7)	-31114	NR_146771	LOC105379152	ncRNA
ZBTB48_ChIPseq_peak_534384	135662189	135662194	15.7489	promoter-TSS (NM_145808)	13	NM_145808	MTPN	protein-coding
ZBTB48_ChIPseq_peak_27426b	44324166	44324171	15.7489	intron (NR_073021, intron 6 of 9)	19874	NR_106727	MIR6079	ncRNA
ZBTB48_ChIPseq_peak_22910d	36023318	36023323	15.748	promoter-TSS (NM_024874)	-73	NM_014284	NCDN	protein-coding
ZBTB48_ChIPseq_peak_550890	37380740	37380745	15.748	Intergenic	-1838	NR_121620	LINC01605	ncRNA
ZBTB48_ChIPseq_peak_310430c	38723398	38723403	15.7431	Intergenic	-3046	NM_004647	DPF1	protein-coding
ZBTB48_ChIPseq_peak_502827	114179975	114179980	15.7262	intron (NM_002356, intron 1 of 1)	1463	NM_002356	MARCKS	protein-coding
ZBTB48_ChIPseq_peak_447410a	43000551	43000556	15.7203	Intergenic	-7118	NR_104643	FLJ32255	ncRNA
ZBTB48_ChIPseq_peak_306822b	34043957	34043962	15.699	Intergenic	-31160	NM_000285	PEPD	protein-coding
ZBTB48_ChIPseq_peak_314707b	44030730	44030735	15.686	exon (NM_014297, exon 2 of 7)	676	NM_014297	ETHE1	protein-coding
ZBTB48_ChIPseq_peak_313247	41903362	41903367	15.6799	promoter-TSS (NM_001164783)	-108	NM_020158	EXOSC5	protein-coding
ZBTB48_ChIPseq_peak_205518	75628394	75628399	15.6799	promoter-TSS (NM_001321848)	-29	NM_017828	COMMD4	protein-coding
ZBTB48_ChIPseq_peak_303971	30109507	30109512	15.6699	Intergenic	12339	NM_006627	POP4	protein-coding
ZBTB48_ChIPseq_peak_131481b	6309174	6309179	15.6327	promoter-TSS (NM_001769)	303	NM_001769	CD9	protein-coding
ZBTB48_ChIPseq_peak_201504a	68913191	68913196	15.6306	intron (NM_001190456, intron 1 of 11)	4314	NM_006091	CORO2B	protein-coding
ZBTB48_ChIPseq_peak_69855	235492632	235492637	15.6288	intron (NR_036605, intron 1 of 2)	765	NM_004837	GGPS1	protein-coding
ZBTB48_ChIPseq_peak_181005b	55658327	55658332	15.6277	promoter-TSS (NM_001146015)	67	NM_014750	DLGAP5	protein-coding
ZBTB48_ChIPseq_peak_247380b	37820257	37820262	15.6277	3' UTR (NM_001165938, exon 14 of 14)	-1340	NM_003673	TCAP	protein-coding
ZBTB48_ChIPseq_peak_120543c	66384458	66384463	15.6277	exon (NM_001198845, exon 1 of 3)	407	NM_006328	RBM14	protein-coding
ZBTB48_ChIPseq_peak_185540	91264358	91264363	15.6277	intron (NM_001010854, intron 1 of 19)	18401	NM_001010854	TTC7B	protein-coding
ZBTB48_ChIPseq_peak_58614a	204654998	204655003	15.6277	promoter-TSS (NM_201630)	-403	NM_006338	LRRN2	protein-coding
ZBTB48_ChIPseq_peak_194705	28663693	28663698	15.6277	Intergenic	-7942	NR_039732	MIR4509-1	ncRNA
ZBTB48_ChIPseq_peak_158548	121498074	121498079	15.6277	Intergenic	-21031	NM_003733	OASL	protein-coding
ZBTB48_ChIPseq_peak_379877	47582282	47582287	15.6277	intron (NM_032261, intron 2 of 3)	-6803	NM_006657	FTCD	protein-coding
ZBTB48_ChIPseq_peak_68308a	231942463	231942468	15.6248	intron (NM_001012957, intron 8 of 12)	11798	NR_002227	DISC2	ncRNA
ZBTB48_ChIPseq_peak_314734	44058865	44058870	15.6227	exon (NM_006297, exon 4 of 17)	20863	NM_006297	XRCC1	protein-coding
ZBTB48_ChIPseq_peak_252333c	44345143	44345148	15.6063	Intergenic	-27352	NM_014834	LRRC37A	protein-coding
ZBTB48_ChIPseq_peak_159091	122101936	122101941	15.6063	intron (NM_173855, intron 1 of 5)	5622	NM_173855	MORN3	protein-coding
ZBTB48_ChIPseq_peak_139946	50587606	50587611	15.6057	intron (NM_001113546, intron 8 of 10)	7708	NM_016357	LIMA1	protein-coding
ZBTB48_ChIPseq_peak_572477	133577652	133577657	15.6057	exon (NM_001282709, exon 6 of 8)	8507	NM_014285	EXOSC2	protein-coding
ZBTB48_ChIPseq_peak_600542b	130956502	130956507	15.6031	intron (NR_026975, intron 2 of 12)	8167	NR_026975	FIRRE	ncRNA
ZBTB48_ChIPseq_peak_312642	41221052	41221057	15.5758	promoter-TSS (NM_001142555)	-43	NM_024876	COQ8B	protein-coding
ZBTB48_ChIPseq_peak_61200a	212208997	212209002	15.5729	promoter-TSS (NM_015434)	3	NM_015434	INTS7	protein-coding
ZBTB48_ChIPseq_peak_597380	115004724	115004729	15.5647	intron (NR_147172, intron 2 of 2)	47429	NR_147172	DANT1	ncRNA
ZBTB48_ChIPseq_peak_311126a	39421124	39421129	15.5462	promoter-TSS (NM_033363)	-222	NM_021107	MRPS12	protein-coding
ZBTB48_ChIPseq_peak_25269b	40106036	40106041	15.5459	promoter-TSS (NM_014571)	-690	NM_014571	HEYL	protein-coding
ZBTB48_ChIPseq_peak_288609c	2328598	2328603	15.5459	promoter-TSS (NM_152988)	14	NM_016199	LSM7	protein-coding
ZBTB48_ChIPseq_peak_307390b	34736054	34736059	15.5432	Intergenic	-9400	NM_014686	KIAA0355	protein-coding
ZBTB48_ChIPseq_peak_406291b	23958470	23958475	15.5352	promoter-TSS (NM_020345)	65	NM_020345	NKIRAS1	protein-coding
ZBTB48_ChIPseq_peak_308152c	35773569	35773574	15.5352	intron (NM_021175, intron 1 of 2)	322	NM_021175	HAMP	protein-coding
ZBTB48_ChIPseq_peak_412052c	61237185	61237190	15.5325	promoter-TSS (NM_001320900)	-52	NM_002012	FHIT	protein-coding
ZBTB48_ChIPseq_peak_312314a	40921796	40921801	15.5325	Intergenic	-2527	NM_020956	PRX	protein-coding
ZBTB48_ChIPseq_peak_67124	229776352	229776357	15.5325	intron (NM_001314021, intron 4 of 9)	14391	NM_014777	URB2	protein-coding
ZBTB48_ChIPseq_peak_312793	41374403	41374408	15.523	Intergenic	14252	NM_000764	CYP2A7	protein-coding
ZBTB48_ChIPseq_peak_63963b	224691533	224691538	15.5214	intron (NM_001322302, intron 2 of 6)	68938	NM_152495	CNIH3	protein-coding
ZBTB48_ChIPseq_peak_306300a	33488691	33488696	15.5072	intron (NM_033103, intron 10 of 14)	25570	NM_152266	FAAP24	protein-coding
ZBTB48_ChIPseq_peak_248604a	39894947	39894952	15.5072	Intergenic	-4051	NM_003949	HAP1	protein-coding
ZBTB48_ChIPseq_peak_75919b	7450863	7450868	15.5072	intron (NM_001029880, intron 1 of 20)	438	NM_001018039	SFMBT2	protein-coding
ZBTB48_ChIPseq_peak_306180b	33352738	33352743	15.5072	intron (NM_001243036, intron 6 of 12)	7943	NM_014270	SLC7A9	protein-coding
ZBTB48_ChIPseq_peak_484698	27256066	27256071	15.504	Intergenic	23943	NM_033482	POM121L2	protein-coding
ZBTB48_ChIPseq_peak_353120b	31149014	31149019	15.4984	intron (NM_001256798, intron 1 of 10)	23859	NM_080616	NOL4L	protein-coding
ZBTB48_ChIPseq_peak_377180a	44393634	44393639	15.4944	promoter-TSS (NM_001320694)	-984	NM_004571	PKNOX1	protein-coding
ZBTB48_ChIPseq_peak_426621b	197237041	197237046	15.4944	promoter-TSS (NR_145451)	-511	NR_145451	LINC02012	ncRNA
ZBTB48_ChIPseq_peak_491082	39315680	39315685	15.4944	intron (NM_001289021, intron 18 of 21)	-25352	NM_032115	KCNK16	protein-coding
ZBTB48_ChIPseq_peak_187273b	94426085	94426090	15.4944	intron (NM_001202429, intron 2 of 9)	-2320	NM_016150	ASB2	protein-coding
ZBTB48_ChIPseq_peak_577896	140149468	140149473	15.4944	promoter-TSS (NM_015456)	-282	NM_015456	NELFB	protein-coding
ZBTB48_ChIPseq_peak_577318d	139580969	139580974	15.4944	intron (NM_001012727, intron 1 of 4)	940	NM_006412	AGPAT2	protein-coding
ZBTB48_ChIPseq_peak_287895a	1652878	1652883	15.4944	promoter-TSS (NM_001351779)	-552	NM_003200	TCF3	protein-coding
ZBTB48_ChIPseq_peak_538210c	150715405	150715410	15.4944	non-coding (NR_073169, exon 7 of 18)	6179	NM_173681	ATG9B	protein-coding
ZBTB48_ChIPseq_peak_316165c	45973032	45973037	15.4944	intron (NM_001114171, intron 1 of 2)	1781	NM_006732	FOSB	protein-coding
ZBTB48_ChIPseq_peak_394274	41612143	41612148	15.4944	exon (NM_031488, exon 4 of 17)	1486	NR_148200	LOC100506544	ncRNA
ZBTB48_ChIPseq_peak_242899b	28884887	28884892	15.4944	Intergenic	-1695	NM_015594	TBC1D29P	protein-coding
ZBTB48_ChIPseq_peak_104270a	115339430	115339435	15.4944	intron (NM_004132, intron 7 of 12)	26695	NM_004132	HABP2	protein-coding
ZBTB48_ChIPseq_peak_488440	34554124	34554129	15.4944	TTS (NM_022758)	-30016	NM_012391	SPDEF	protein-coding
ZBTB48_ChIPseq_peak_363034	49454267	49454272	15.4944	intron (NM_001010974, intron 3 of 3)	42838	NM_017843	BCAS4	protein-coding
ZBTB48_ChIPseq_peak_376951	44163520	44163525	15.4944	intron (NM_001001576, intron 3 of 14)	36582	NR_135517	LINC01668	ncRNA
ZBTB48_ChIPseq_peak_143357b	56615766	56615771	15.4944	promoter-TSS (NM_001242826)	-15	NM_005785	RNF41	protein-coding
ZBTB48_ChIPseq_peak_234318b	7307448	7307453	15.4944	promoter-TSS (NR_037719)	0	NR_037719	TMEM256-PLSCR3	ncRNA
ZBTB48_ChIPseq_peak_270234c	79501388	79501393	15.4944	intron (NM_001077182, intron 1 of 4)	5973	NM_012418	FSCN2	protein-coding
ZBTB48_ChIPseq_peak_380269	48014490	48014495	15.4944	Intergenic	10543	NM_006272	S100B	protein-coding
ZBTB48_ChIPseq_peak_342939c	219773826	219773831	15.4944	intron (NR_110238, intron 3 of 4)	21531	NR_110238	LINC01494	ncRNA
ZBTB48_ChIPseq_peak_307907c	35504225	35504230	15.4944	exon (NM_020895, exon 8 of 20)	13003	NM_020895	GRAMD1A	protein-coding
ZBTB48_ChIPseq_peak_67796	230909530	230909535	15.4944	intron (NM_016452, intron 7 of 18)	26402	NM_006615	CAPN9	protein-coding
ZBTB48_ChIPseq_peak_298862	14887561	14887566	15.4944	exon (NM_013447, exon 2 of 21)	176	NM_013447	ADGRE2	protein-coding
ZBTB48_ChIPseq_peak_572078	133003559	133003564	15.4944	Intergenic	-24597	NM_144655	HMCN2	protein-coding
ZBTB48_ChIPseq_peak_296799a	12551338	12551343	15.4944	intron (NM_005815, intron 1 of 3)	586	NM_005815	ZNF443	protein-coding
ZBTB48_ChIPseq_peak_401831c	9885738	9885743	15.4944	promoter-TSS (NM_001351738)	3	NM_173659	RPUSD3	protein-coding
ZBTB48_ChIPseq_peak_28182d	45452619	45452624	15.4944	promoter-TSS (NM_001261418)	-227	NM_020365	EIF2B3	protein-coding
ZBTB48_ChIPseq_peak_73895b	1094981	1094986	15.4944	promoter-TSS (NM_001317957)	-160	NM_004508	IDI1	protein-coding
ZBTB48_ChIPseq_peak_178595a	23426178	23426183	15.4944	promoter-TSS (NR_039856)	58	NR_039856	MIR4707	ncRNA
ZBTB48_ChIPseq_peak_463150	139053932	139053937	15.4944	intron (NM_001317203, intron 2 of 3)	-1091	NM_016463	CXXC5	protein-coding
ZBTB48_ChIPseq_peak_533234	131845964	131845969	15.4944	intron (NM_020911, intron 24 of 31)	-99654	NR_134565	LOC101928807	ncRNA
ZBTB48_ChIPseq_peak_242903a	28892290	28892295	15.4944	Intergenic	5708	NM_015594	TBC1D29P	protein-coding
ZBTB48_ChIPseq_peak_299366b	15661187	15661192	15.4944	intron (NM_173483, intron 12 of 13)	41853	NM_173483	CYP4F22	protein-coding
ZBTB48_ChIPseq_peak_317610b	47616449	47616454	15.4944	intron (NM_015168, intron 1 of 14)	558	NM_015168	ZC3H4	protein-coding
ZBTB48_ChIPseq_peak_63412c	223809870	223809875	15.4944	intron (NM_001143962, intron 7 of 16)	43564	NM_001143962	CAPN8	protein-coding
ZBTB48_ChIPseq_peak_301525a	18112596	18112601	15.4944	intron (NM_001025604, intron 1 of 7)	657	NM_015683	ARRDC2	protein-coding
ZBTB48_ChIPseq_peak_309754	37780427	37780432	15.4944	Intergenic	-20517	NR_029390	LOC284412	ncRNA
ZBTB48_ChIPseq_peak_382025c	19941378	19941383	15.4944	intron (NM_001135162, intron 1 of 5)	2335	NM_000754	COMT	protein-coding
ZBTB48_ChIPseq_peak_409393b	49027345	49027350	15.4944	promoter-TSS (NM_177939)	6	NM_017732	P4HTM	protein-coding
ZBTB48_ChIPseq_peak_234402g	7382099	7382104	15.4944	intron (NM_020899, intron 1 of 3)	843	NM_020899	ZBTB4	protein-coding
ZBTB48_ChIPseq_peak_541999	87926	87931	15.4833	Intergenic	-1193	NM_001242480	LOC389831	protein-coding
ZBTB48_ChIPseq_peak_9740c	16162393	16162398	15.4729	non-coding (NR_024279, exon 2 of 2)	-11964	NM_015001	SPEN	protein-coding
ZBTB48_ChIPseq_peak_63508	223925151	223925156	15.4729	intron (NM_001748, intron 2 of 20)	25034	NM_001748	CAPN2	protein-coding
ZBTB48_ChIPseq_peak_354959c	33872666	33872671	15.4729	promoter-TSS (NM_002212)	-49	NM_002212	EIF6	protein-coding
ZBTB48_ChIPseq_peak_312732b	41304865	41304870	15.4729	promoter-TSS (NM_053046)	-181	NM_017555	EGLN2	protein-coding
ZBTB48_ChIPseq_peak_43605b	145075947	145075952	15.472	5' UTR (NM_001350521, exon 1 of 46)	237	NM_014644	PDE4DIP	protein-coding
ZBTB48_ChIPseq_peak_10430a	17030424	17030429	15.4353	intron (NR_026567, intron 5 of 10)	16226	NR_026567	ESPNP	pseudo
ZBTB48_ChIPseq_peak_261357b	65992212	65992217	15.4157	Intergenic	-2449	NM_181655	C17orf58	protein-coding
ZBTB48_ChIPseq_peak_605530a	154285457	154285462	15.4157	TTS (NM_023934)	14088	NM_001018024	CMC4	protein-coding
ZBTB48_ChIPseq_peak_139892b	50504985	50504990	15.4119	promoter-TSS (NM_001257134)	-777	NM_032901	COX14	protein-coding
ZBTB48_ChIPseq_peak_314686a	44008117	44008122	15.4094	exon (NM_198850, exon 2 of 16)	866	NM_198850	PHLDB3	protein-coding
ZBTB48_ChIPseq_peak_69891a	235530701	235530706	15.4069	promoter-TSS (NM_003193)	28	NM_003193	TBCE	protein-coding
ZBTB48_ChIPseq_peak_577934	140181524	140181529	15.4009	Intergenic	9246	NM_017723	TOR4A	protein-coding
ZBTB48_ChIPseq_peak_306683a	33888786	33888791	15.4009	intron (NM_000285, intron 12 of 14)	23358	NM_001806	CEBPG	protein-coding
ZBTB48_ChIPseq_peak_264821a	73522513	73522518	15.4009	intron (NM_001031803, intron 1 of 25)	732	NM_004524	LLGL2	protein-coding
ZBTB48_ChIPseq_peak_279793b	43678129	43678134	15.3927	5' UTR (NM_001257335, exon 1 of 12)	188	NM_004046	ATP5F1A	protein-coding
ZBTB48_ChIPseq_peak_248600b	39890959	39890964	15.3927	promoter-TSS (NM_177977)	-63	NM_003949	HAP1	protein-coding
ZBTB48_ChIPseq_peak_132049c	6936779	6936784	15.3927	promoter-TSS (NM_014262)	-757	NM_014262	P3H3	protein-coding
ZBTB48_ChIPseq_peak_604861	153094907	153094912	15.3927	intron (NM_001303512, intron 1 of 7)	442	NM_032512	PDZD4	protein-coding
ZBTB48_ChIPseq_peak_437990	394857	394862	15.3927	intron (NM_020731, intron 4 of 11)	48416	NM_138464	EXOC3-AS1	ncRNA
ZBTB48_ChIPseq_peak_525885a	99774754	99774759	15.3927	promoter-TSS (NM_001282717)	293	NM_152742	GPC2	protein-coding
ZBTB48_ChIPseq_peak_474086b	177026902	177026907	15.3927	promoter-TSS (NM_007255)	-215	NM_007255	B4GALT7	protein-coding
ZBTB48_ChIPseq_peak_550098b	30601774	30601779	15.3927	promoter-TSS (NM_001282189)	94	NM_005671	UBXN8	protein-coding
ZBTB48_ChIPseq_peak_297383a	13189964	13189969	15.3927	intron (NM_001271043, intron 7 of 10)	24008	NM_005583	LYL1	protein-coding
ZBTB48_ChIPseq_peak_308643a	36267296	36267301	15.3607	intron (NM_001172630, intron 1 of 20)	881	NM_052948	ARHGAP33	protein-coding
ZBTB48_ChIPseq_peak_314713e	44038326	44038331	15.3587	intron (NM_174945, intron 2 of 3)	988	NM_174945	ZNF575	protein-coding
ZBTB48_ChIPseq_peak_377270g	44495657	44495662	15.3583	promoter-TSS (NM_001354012)	-30	NM_001321073	CBSL	protein-coding
ZBTB48_ChIPseq_peak_312188h	40786768	40786773	15.3576	intron (NM_001626, intron 1 of 13)	1778	NR_030371	MIR641	ncRNA
ZBTB48_ChIPseq_peak_246270b	36575081	36575086	15.3524	Intergenic	-9637	NM_020876	ARHGAP23	protein-coding
ZBTB48_ChIPseq_peak_381863a	19765771	19765776	15.3524	intron (NM_005992, intron 8 of 9)	21547	NM_005992	TBX1	protein-coding
ZBTB48_ChIPseq_peak_310624	38919148	38919153	15.3524	Intergenic	-2205	NM_052949	RASGRP4	protein-coding
ZBTB48_ChIPseq_peak_311035a	39323198	39323203	15.3445	promoter-TSS (NM_001398)	-703	NM_001398	ECH1	protein-coding
ZBTB48_ChIPseq_peak_445640	34179772	34179777	15.3445	intron (NR_146599, intron 3 of 11)	-55141	NR_037951	C1QTNF3-AMACR	ncRNA
ZBTB48_ChIPseq_peak_220694c	30412189	30412194	15.3381	TTS (NM_152652)	5451	NM_152652	ZNF48	protein-coding
ZBTB48_ChIPseq_peak_314975b	44289467	44289472	15.3311	Intergenic	-4060	NM_002250	KCNN4	protein-coding
ZBTB48_ChIPseq_peak_460689d	133801794	133801799	15.3311	Intergenic	-31058	NR_105044	LOC102546229	ncRNA
ZBTB48_ChIPseq_peak_40500b	110453103	110453108	15.3311	promoter-TSS (NM_172212)	-128	NM_000757	CSF1	protein-coding
ZBTB48_ChIPseq_peak_308492a	36119439	36119444	15.3311	promoter-TSS (NM_024321)	-477	NM_024321	RBM42	protein-coding
ZBTB48_ChIPseq_peak_419589c	169899549	169899554	15.3311	promoter-TSS (NM_024947)	-14	NM_024947	PHC3	protein-coding
ZBTB48_ChIPseq_peak_572499b	133600290	133600295	15.3311	intron (NM_007313, intron 1 of 10)	11024	NM_005157	ABL1	protein-coding
ZBTB48_ChIPseq_peak_306823a	34044657	34044662	15.3311	Intergenic	-31860	NM_000285	PEPD	protein-coding
ZBTB48_ChIPseq_peak_150383	103980837	103980842	15.3224	promoter-TSS (NM_017564)	-230	NM_017564	STAB2	protein-coding
ZBTB48_ChIPseq_peak_63874b	224544720	224544725	15.3223	non-coding (NR_102347, exon 1 of 4)	209	NM_014184	CNIH4	protein-coding
ZBTB48_ChIPseq_peak_347365	2295966	2295971	15.3208	intron (NM_003245, intron 5 of 12)	19355	NM_003245	TGM3	protein-coding
ZBTB48_ChIPseq_peak_3736e	6580038	6580043	15.3208	promoter-TSS (NM_198681)	81	NM_020631	PLEKHG5	protein-coding
ZBTB48_ChIPseq_peak_577949b	140197881	140197886	15.3208	Intergenic	-1180	NM_001004354	NRARP	protein-coding
ZBTB48_ChIPseq_peak_26936	43518137	43518142	15.3208	Intergenic	-93292	NM_006516	SLC2A1	protein-coding
ZBTB48_ChIPseq_peak_69095	234227738	234227743	15.3186	intron (NM_173508, intron 2 of 7)	-122217	NM_173508	SLC35F3	protein-coding
ZBTB48_ChIPseq_peak_447080	40679281	40679286	15.3186	promoter-TSS (NM_000958)	-749	NM_000958	PTGER4	protein-coding
ZBTB48_ChIPseq_peak_30841c	52870188	52870193	15.3186	promoter-TSS (NM_004153)	-29	NM_032284	PRPF38A	protein-coding
ZBTB48_ChIPseq_peak_438562c	1118986	1118991	15.3186	Intergenic	-6816	NM_006598	SLC12A7	protein-coding
ZBTB48_ChIPseq_peak_54119	182269371	182269376	15.2909	intron (NR_104175, intron 2 of 2)	13823	NR_104175	LINC01344	ncRNA
ZBTB48_ChIPseq_peak_12514	19812906	19812911	15.2875	promoter-TSS (NM_001206540)	-773	NM_004930	CAPZB	protein-coding
ZBTB48_ChIPseq_peak_341187b	201936409	201936414	15.2827	promoter-TSS (NM_001321628)	-17	NM_173822	FAM126B	protein-coding
ZBTB48_ChIPseq_peak_27971b	45140311	45140316	15.2827	promoter-TSS (NM_001300747)	-33	NM_024587	TMEM53	protein-coding
ZBTB48_ChIPseq_peak_310563g	38852459	38852464	15.282	exon (NM_021185, exon 17 of 29)	-12729	NM_002812	PSMD8	protein-coding
ZBTB48_ChIPseq_peak_311065c	39358009	39358014	15.278	TTS (NM_198445)	10908	NM_198445	RINL	protein-coding
ZBTB48_ChIPseq_peak_303901d	30018979	30018984	15.278	intron (NM_001146339, intron 2 of 4)	1490	NM_001146339	VSTM2B	protein-coding
ZBTB48_ChIPseq_peak_51375	169072864	169072869	15.2754	promoter-TSS (NR_135799)	-496	NR_135799	LOC101928596	ncRNA
ZBTB48_ChIPseq_peak_71807	241120589	241120594	15.272	intron (NM_001350116, intron 4 of 16)	-174981	NR_036069	MIR3123	ncRNA
ZBTB48_ChIPseq_peak_311741a	40030711	40030716	15.2703	exon (NM_153232, exon 1 of 1)	125	NM_153232	EID2	protein-coding
ZBTB48_ChIPseq_peak_307565	34912825	34912830	15.2641	intron (NM_032346, intron 6 of 6)	-6441	NM_005499	UBA2	protein-coding
ZBTB48_ChIPseq_peak_311066	39358718	39358723	15.2641	3' UTR (NM_198445, exon 12 of 12)	10199	NM_198445	RINL	protein-coding
ZBTB48_ChIPseq_peak_214530b	102028660	102028665	15.2641	intron (NM_138325, intron 2 of 14)	1525	NM_002570	PCSK6	protein-coding
ZBTB48_ChIPseq_peak_70413c	236306757	236306762	15.2641	intron (NM_003272, intron 1 of 6)	927	NM_003272	GPR137B	protein-coding
ZBTB48_ChIPseq_peak_141890	53645645	53645650	15.2621	promoter-TSS (NM_032889)	-229	NM_032889	MFSD5	protein-coding
ZBTB48_ChIPseq_peak_377683	45023866	45023871	15.2621	intron (NM_007031, intron 7 of 8)	6002	NR_106718	MIR6070	ncRNA
ZBTB48_ChIPseq_peak_239550e	18885633	18885638	15.2621	intron (NM_001039999, intron 3 of 5)	22425	NM_001039999	FAM83G	protein-coding
ZBTB48_ChIPseq_peak_173950	99305840	99305845	15.2621	Intergenic	76333	NR_046542	STK24-AS1	ncRNA
ZBTB48_ChIPseq_peak_69002	233824526	233824531	15.2621	Intergenic	64630	NR_039625	MIR4427	ncRNA
ZBTB48_ChIPseq_peak_372668a	35216531	35216536	15.2621	intron (NM_001331010, intron 28 of 38)	71625	NM_001697	ATP5PO	protein-coding
ZBTB48_ChIPseq_peak_204727a	74726682	74726687	15.2621	promoter-TSS (NM_003612)	-384	NM_003612	SEMA7A	protein-coding
ZBTB48_ChIPseq_peak_234184b	7184131	7184136	15.2621	promoter-TSS (NM_001042)	-921	NM_001042	SLC2A4	protein-coding
ZBTB48_ChIPseq_peak_320649a	50979450	50979455	15.2621	promoter-TSS (NM_206538)	-282	NM_175063	EMC10	protein-coding
ZBTB48_ChIPseq_peak_46777	154842910	154842915	15.2621	promoter-TSS (NM_001204087)	-158	NM_002249	KCNN3	protein-coding
ZBTB48_ChIPseq_peak_310920e	39200168	39200173	15.2621	intron (NM_001322033, intron 7 of 20)	34944	NM_144691	CAPN12	protein-coding
ZBTB48_ChIPseq_peak_442522b	14398539	14398544	15.2621	intron (NM_007118, intron 29 of 56)	-65551	NR_145815	SNORD170	snoRNA
ZBTB48_ChIPseq_peak_44120	148932865	148932870	15.2621	non-coding (NR_027355, exon 2 of 4)	2462	NR_027354	LSP1P5	pseudo
ZBTB48_ChIPseq_peak_308897b	36499522	36499527	15.2621	TTS (NM_032878)	171	NM_153233	SYNE4	protein-coding
ZBTB48_ChIPseq_peak_70484b	236443015	236443020	15.2621	intron (NM_019891, intron 1 of 15)	2322	NM_019891	ERO1B	protein-coding
ZBTB48_ChIPseq_peak_313191a	41858080	41858085	15.2621	intron (NM_000660, intron 1 of 6)	1706	NM_000660	TGFB1	protein-coding
ZBTB48_ChIPseq_peak_379194a	46712559	46712564	15.2621	non-coding (NR_026943, exon 3 of 3)	4594	NR_026943	LINC00205	ncRNA
ZBTB48_ChIPseq_peak_475115b	178987097	178987102	15.2621	exon (NM_025158, exon 2 of 18)	406	NM_025158	RUFY1	protein-coding
ZBTB48_ChIPseq_peak_68082b	231376767	231376772	15.2616	promoter-TSS (NM_014236)	-150	NM_014236	GNPAT	protein-coding
ZBTB48_ChIPseq_peak_310909a	39181799	39181804	15.2566	intron (NM_004924, intron 1 of 20)	43545	NM_004924	ACTN4	protein-coding
ZBTB48_ChIPseq_peak_310132	38418983	38418988	15.2523	intron (NM_015073, intron 1 of 21)	21124	NM_015073	SIPA1L3	protein-coding
ZBTB48_ChIPseq_peak_22698a	35544942	35544947	15.2159	promoter-TSS (NM_001289089)	-20	NM_024772	ZMYM1	protein-coding
ZBTB48_ChIPseq_peak_367871a	60962707	60962712	15.2159	TTS (NM_031215)	588	NM_001024	RPS21	protein-coding
ZBTB48_ChIPseq_peak_306200	33374379	33374384	15.2159	intron (NM_032816, intron 17 of 18)	-13698	NM_014270	SLC7A9	protein-coding
ZBTB48_ChIPseq_peak_304221	30365389	30365394	15.2159	Intergenic	-49160	NM_003796	URI1	protein-coding
ZBTB48_ChIPseq_peak_201439a	68843070	68843075	15.2159	intron (NM_001324014, intron 2 of 12)	-28236	NM_006091	CORO2B	protein-coding
ZBTB48_ChIPseq_peak_174516	100564046	100564051	15.2159	intron (NR_120421, intron 1 of 4)	45371	NR_120421	LOC101927437	ncRNA
ZBTB48_ChIPseq_peak_66122	228353773	228353778	15.2159	promoter-TSS (NR_103540)	266	NM_001010867	IBA57	protein-coding
ZBTB48_ChIPseq_peak_281695c	47814258	47814263	15.2159	5' UTR (NM_001101654, exon 1 of 15)	432	NM_014593	CXXC1	protein-coding
ZBTB48_ChIPseq_peak_528019	102318921	102318926	15.2129	TTS (NR_146066)	-6747	NM_032958	POLR2J2	protein-coding
ZBTB48_ChIPseq_peak_220503b	30103263	30103268	15.2129	promoter-TSS (NM_004608)	-60	NM_004608	TBX6	protein-coding
ZBTB48_ChIPseq_peak_321215a	51870368	51870373	15.2129	promoter-TSS (NM_001985)	-698	NM_001985	ETFB	protein-coding
ZBTB48_ChIPseq_peak_297177a	13001784	13001789	15.2129	promoter-TSS (NM_013976)	-157	NM_000159	GCDH	protein-coding
ZBTB48_ChIPseq_peak_315085b	44556257	44556262	15.2129	promoter-TSS (NM_013361)	95	NM_013361	ZNF223	protein-coding
ZBTB48_ChIPseq_peak_457738	121297642	121297647	15.2129	promoter-TSS (NM_152546)	-12	NM_152546	SRFBP1	protein-coding
ZBTB48_ChIPseq_peak_308046	35635381	35635386	15.2129	intron (NM_022006, intron 1 of 5)	1229	NM_022006	FXYD7	protein-coding
ZBTB48_ChIPseq_peak_205146b	75179594	75179599	15.2095	Intergenic	-2750	NM_002435	MPI	protein-coding
ZBTB48_ChIPseq_peak_269397a	78624030	78624035	15.2075	intron (NM_020761, intron 3 of 33)	105407	NM_020761	RPTOR	protein-coding
ZBTB48_ChIPseq_peak_526955b	100951539	100951544	15.2075	promoter-TSS (NR_110115)	-47	NR_110115	LOC101927746	ncRNA
ZBTB48_ChIPseq_peak_41476	113256277	113256282	15.2075	intron (NM_005167, intron 1 of 9)	1671	NM_005167	PPM1J	protein-coding
ZBTB48_ChIPseq_peak_586089c	48816213	48816218	15.2075	promoter-TSS (NM_001136159)	-567	NM_017602	OTUD5	protein-coding
ZBTB48_ChIPseq_peak_58590a	204620414	204620419	15.2075	intron (NM_201630, intron 1 of 1)	34065	NM_006338	LRRN2	protein-coding
ZBTB48_ChIPseq_peak_319795b	50036827	50036832	15.2075	intron (NM_020650, intron 2 of 6)	5954	NM_020650	RCN3	protein-coding
ZBTB48_ChIPseq_peak_64285c	225616324	225616329	15.193	promoter-TSS (NM_002296)	231	NM_002296	LBR	protein-coding
ZBTB48_ChIPseq_peak_268939	78117993	78117998	15.1766	exon (NM_014740, exon 2 of 12)	2987	NM_014740	EIF4A3	protein-coding
ZBTB48_ChIPseq_peak_65852e	227981695	227981700	15.1766	Intergenic	-21721	NM_183062	PRSS38	protein-coding
ZBTB48_ChIPseq_peak_404628a	14444976	14444981	15.1754	intron (NR_103507, intron 1 of 13)	902	NM_003043	SLC6A6	protein-coding
ZBTB48_ChIPseq_peak_312735a	41308585	41308590	15.1605	intron (NR_037791, intron 8 of 11)	3253	NM_017555	EGLN2	protein-coding
ZBTB48_ChIPseq_peak_310564e	38854007	38854012	15.1542	intron (NM_001330496, intron 19 of 27)	-11181	NM_002812	PSMD8	protein-coding
ZBTB48_ChIPseq_peak_314029b	42829760	42829765	15.1542	promoter-TSS (NM_001410)	1	NM_001410	MEGF8	protein-coding
ZBTB48_ChIPseq_peak_141937	53688882	53688887	15.1542	promoter-TSS (NM_002624)	-351	NM_002624	PFDN5	protein-coding
ZBTB48_ChIPseq_peak_571679c	132524639	132524644	15.1325	Intergenic	-9297	NM_004878	PTGES	protein-coding
ZBTB48_ChIPseq_peak_192435	104089549	104089554	15.1325	Intergenic	-5974	NM_005552	KLC1	protein-coding
ZBTB48_ChIPseq_peak_309210c	36870352	36870357	15.1216	promoter-TSS (NM_001297619)	-249	NM_020917	ZFP14	protein-coding
ZBTB48_ChIPseq_peak_204677c	74682664	74682669	15.1151	intron (NR_146881, intron 2 of 3)	11243	NR_146881	LINC02255	ncRNA
ZBTB48_ChIPseq_peak_267945a	76930749	76930754	15.1151	Intergenic	-9279	NM_003255	TIMP2	protein-coding
ZBTB48_ChIPseq_peak_8189	12494401	12494406	15.1151	intron (NM_018156, intron 64 of 68)	-72897	NR_003025	SNORA59A	snoRNA
ZBTB48_ChIPseq_peak_371233b	32707163	32707168	15.1118	intron (NM_001353694, intron 2 of 27)	9504	NM_003253	TIAM1	protein-coding
ZBTB48_ChIPseq_peak_306722c	33935190	33935195	15.1118	intron (NM_001166056, intron 7 of 12)	69762	NM_001806	CEBPG	protein-coding
ZBTB48_ChIPseq_peak_498579a	88182571	88182576	15.0978	promoter-TSS (NM_001168398)	-70	NM_006416	SLC35A1	protein-coding
ZBTB48_ChIPseq_peak_530748	123197969	123197974	15.0978	promoter-TSS (NR_104169)	-13	NM_005000	NDUFA5	protein-coding
ZBTB48_ChIPseq_peak_312132	40725405	40725410	15.0961	Intergenic	-1101	NM_152479	TTC9B	protein-coding
ZBTB48_ChIPseq_peak_314166	42966046	42966051	15.0818	intron (NR_073179, intron 1 of 1)	-18848	NM_198477	CXCL17	protein-coding
ZBTB48_ChIPseq_peak_313903a	42724389	42724394	15.0793	promoter-TSS (NM_001270614)	-32	NM_133444	ZNF526	protein-coding
ZBTB48_ChIPseq_peak_304446	30705808	30705813	15.0793	Intergenic	-157490	NM_014717	ZNF536	protein-coding
ZBTB48_ChIPseq_peak_309026b	36631805	36631810	15.0793	promoter-TSS (NM_001302633)	-515	NM_001749	CAPNS1	protein-coding
ZBTB48_ChIPseq_peak_91243	74037550	74037555	15.0534	Intergenic	3875	NM_019058	DDIT4	protein-coding
ZBTB48_ChIPseq_peak_304384	30619364	30619369	15.0531	Intergenic	186220	NM_003796	URI1	protein-coding
ZBTB48_ChIPseq_peak_394364b	41697511	41697516	15.0531	promoter-TSS (NM_017590)	6	NM_017590	ZC3H7B	protein-coding
ZBTB48_ChIPseq_peak_306521d	33699234	33699239	15.0531	TTS (NM_019849)	13637	NM_002333	LRP3	protein-coding
ZBTB48_ChIPseq_peak_511604	161562303	161562308	15.0531	intron (NM_020133, intron 7 of 8)	20709	NM_024929	AGPAT4-IT1	ncRNA
ZBTB48_ChIPseq_peak_74729	3818356	3818361	15.0531	non-coding (NR_027653, exon 4 of 4)	9115	NM_001300	KLF6	protein-coding
ZBTB48_ChIPseq_peak_159177a	122181578	122181583	15.0531	exon (NM_001080825, exon 2 of 12)	30922	NM_001080825	TMEM120B	protein-coding
ZBTB48_ChIPseq_peak_69487b	234916696	234916701	15.0247	Intergenic	-20895	NR_148962	PP2672	ncRNA
ZBTB48_ChIPseq_peak_552532d	42010327	42010332	15.0237	promoter-TSS (NM_001134296)	-135	NM_006803	AP3M2	protein-coding
ZBTB48_ChIPseq_peak_44228c	149900117	149900122	15.021	promoter-TSS (NM_005850)	25	NM_005850	SF3B4	protein-coding
ZBTB48_ChIPseq_peak_487380	33285734	33285739	15.021	promoter-TSS (NM_005453).4	-17	NM_005453	ZBTB22	protein-coding
ZBTB48_ChIPseq_peak_315920b	45752004	45752009	15.0033	Intergenic	-2510	NM_031417	MARK4	protein-coding
ZBTB48_ChIPseq_peak_203582a	72766590	72766595	15.0018	promoter-TSS (NM_005744)	-12	NR_135678	TMEM202-AS1	ncRNA
ZBTB48_ChIPseq_peak_63168b	223302530	223302535	14.9998	intron (NM_003268, intron 5 of 5)	14092	NM_003268	TLR5	protein-coding
ZBTB48_ChIPseq_peak_315785c	45629439	45629444	14.9998	intron (NM_019121, intron 1 of 12)	33010	NM_019121	PPP1R37	protein-coding
ZBTB48_ChIPseq_peak_189194d	99696763	99696768	14.9998	intron (NM_022898, intron 2 of 2)	41285	NM_022898	BCL11B	protein-coding
ZBTB48_ChIPseq_peak_310855	39138077	39138082	14.9812	promoter-TSS (NM_001322033)	-177	NM_004924	ACTN4	protein-coding
ZBTB48_ChIPseq_peak_497669a	82811177	82811182	14.9812	intron (NR_149135, intron 1 of 3)	303	NR_149134	LINC02542	ncRNA
ZBTB48_ChIPseq_peak_528012	102259195	102259200	14.9812	Intergenic	-1992	NM_006989	RASA4	protein-coding
ZBTB48_ChIPseq_peak_308790b	36394481	36394486	14.9812	TTS (NM_003332)	1101	NM_014266	HCST	protein-coding
ZBTB48_ChIPseq_peak_314656a	43979150	43979155	14.9812	TTS (NM_198850)	-9321	NM_014400	LYPD3	protein-coding
ZBTB48_ChIPseq_peak_65455a	227057890	227057895	14.9777	promoter-TSS (NM_012486)	-381	NM_000447	PSEN2	protein-coding
ZBTB48_ChIPseq_peak_46244b	154155519	154155524	14.9764	non-coding (NR_103461, exon 1 of 8)	204	NM_152263	TPM3	protein-coding
ZBTB48_ChIPseq_peak_64784	226249592	226249597	14.9702	promoter-TSS (NR_002315)	-814	NM_002107	H3F3A	protein-coding
ZBTB48_ChIPseq_peak_304021e	30157801	30157806	14.9574	intron (NM_024310, intron 1 of 1)	1476	NM_024310	PLEKHF1	protein-coding
ZBTB48_ChIPseq_peak_308884c	36485456	36485461	14.9328	promoter-TSS (NM_001042631)	-632	NM_001042631	SDHAF1	protein-coding
ZBTB48_ChIPseq_peak_303937a	30066944	30066949	14.9328	Intergenic	-30224	NM_006627	POP4	protein-coding
ZBTB48_ChIPseq_peak_306003	33152406	33152411	14.9328	intron (NM_032139, intron 1 of 28)	13694	NM_032139	ANKRD27	protein-coding
ZBTB48_ChIPseq_peak_308168	35790202	35790207	14.9232	intron (NM_080600, intron 4 of 11)	7215	NM_002361	MAG	protein-coding
ZBTB48_ChIPseq_peak_311345c	39616942	39616947	14.9026	intron (NM_001014832, intron 1 of 8)	524	NM_005884	PAK4	protein-coding
ZBTB48_ChIPseq_peak_310569b	38859414	38859419	14.9026	intron (NM_001330496, intron 25 of 27)	-5774	NM_002812	PSMD8	protein-coding
ZBTB48_ChIPseq_peak_70413a	236306116	236306121	14.893	exon (NM_003272, exon 1 of 7)	286	NM_003272	GPR137B	protein-coding
ZBTB48_ChIPseq_peak_250254	41791032	41791037	14.8907	Intergenic	45122	NM_025237	SOST	protein-coding
ZBTB48_ChIPseq_peak_141550a	53259334	53259339	14.8907	Intergenic	-16558	NM_173352	KRT78	protein-coding
ZBTB48_ChIPseq_peak_315695a	45542655	45542660	14.8907	intron (NR_103529, intron 1 of 20)	359	NM_007056	CLASRP	protein-coding
ZBTB48_ChIPseq_peak_129539	2164186	2164191	14.8907	intron (NM_000719, intron 1 of 46)	1737	NM_000719	CACNA1C	protein-coding
ZBTB48_ChIPseq_peak_529487a	108166434	108166439	14.8769	intron (NM_001256011, intron 1 of 10)	326	NM_015723	PNPLA8	protein-coding
ZBTB48_ChIPseq_peak_545928	18698756	18698761	14.8751	intron (NM_015310, intron 4 of 15)	-32353	NM_015310	PSD3	protein-coding
ZBTB48_ChIPseq_peak_405069c	15140669	15140674	14.8751	promoter-TSS (NM_022340)	-7	NM_022340	RBSN	protein-coding
ZBTB48_ChIPseq_peak_65065a	226588395	226588400	14.874	intron (NM_001618, intron 2 of 22)	7404	NM_001618	PARP1	protein-coding
ZBTB48_ChIPseq_peak_485004	28234859	28234864	14.8704	promoter-TSS (NM_001287422)	73	NM_007151	ZSCAN26	protein-coding
ZBTB48_ChIPseq_peak_590533a	70513388	70513393	14.8704	intron (NM_007363, intron 4 of 11)	-8194	NM_012278	ITGB1BP2	protein-coding
ZBTB48_ChIPseq_peak_205048	75092421	75092426	14.8704	intron (NM_001127190, intron 6 of 13)	-11325	NR_039738	MIR4513	ncRNA
ZBTB48_ChIPseq_peak_370804b	30391713	30391718	14.8702	promoter-TSS (NM_016940)	-23	NM_016940	RWDD2B	protein-coding
ZBTB48_ChIPseq_peak_312693a	41269615	41269620	14.8662	intron (NM_004596, intron 5 of 5)	-11465	NM_006533	MIA	protein-coding
ZBTB48_ChIPseq_peak_531013	127176930	127176935	14.8599	Intergenic	48722	NM_024523	GCC1	protein-coding
ZBTB48_ChIPseq_peak_66979	229554394	229554399	14.853	Intergenic	15447	NM_001100	ACTA1	protein-coding
ZBTB48_ChIPseq_peak_203713	73097308	73097313	14.8452	Intergenic	-21184	NM_031284	ADPGK	protein-coding
ZBTB48_ChIPseq_peak_451590b	72861302	72861307	14.8423	promoter-TSS (NM_001284431)	207	NM_023039	ANKRA2	protein-coding
ZBTB48_ChIPseq_peak_578763a	121435	121440	14.8336	intron (NR_038958, intron 2 of 6)	8089	NR_003287	RNA28SN5	rRNA
ZBTB48_ChIPseq_peak_204299b	74257251	74257256	14.8244	Intergenic	27436	NM_004809	STOML1	protein-coding
ZBTB48_ChIPseq_peak_131783b	6644411	6644416	14.8244	promoter-TSS (NM_001256799)	28	NM_002046	GAPDH	protein-coding
ZBTB48_ChIPseq_peak_308175	35795146	35795151	14.8242	intron (NM_080600, intron 7 of 11)	12159	NM_002361	MAG	protein-coding
ZBTB48_ChIPseq_peak_62618b	220445843	220445848	14.8242	promoter-TSS (NM_012414)	-2	NM_012414	RAB3GAP2	protein-coding
ZBTB48_ChIPseq_peak_133950	13310877	13310882	14.8242	Intergenic	-38723	NM_001423	EMP1	protein-coding
ZBTB48_ChIPseq_peak_211207b	90774838	90774843	14.8232	intron (NR_102427, intron 3 of 6)	2439	NM_006384	CIB1	protein-coding
ZBTB48_ChIPseq_peak_287894b	1651483	1651488	14.8232	intron (NM_003200, intron 1 of 18)	843	NM_003200	TCF3	protein-coding
ZBTB48_ChIPseq_peak_362579d	48902517	48902522	14.8232	Intergenic	-6738	NM_001025463	LINC01270	ncRNA
ZBTB48_ChIPseq_peak_576735b	138988048	138988053	14.8232	promoter-TSS (NM_144653)	-919	NM_144653	NACC2	protein-coding
ZBTB48_ChIPseq_peak_64604b	226065383	226065388	14.8232	intron (NM_014698, intron 2 of 24)	5035	NM_014698	TMEM63A	protein-coding
ZBTB48_ChIPseq_peak_306452	33624842	33624847	14.8232	intron (NR_135565, intron 1 of 11)	1846	NM_173479	WDR88	protein-coding
ZBTB48_ChIPseq_peak_122129	71791813	71791818	14.8232	promoter-TSS (NR_104476)	-76	NM_006185	NUMA1	protein-coding
ZBTB48_ChIPseq_peak_310600b	38893227	38893232	14.8232	promoter-TSS (NM_174905)	-546	NM_174905	FAM98C	protein-coding
ZBTB48_ChIPseq_peak_310190c	38479546	38479551	14.8232	intron (NM_015073, intron 1 of 21)	81687	NM_015073	SIPA1L3	protein-coding
ZBTB48_ChIPseq_peak_195715	40714290	40714295	14.8232	TTS (NM_002225)	16294	NM_002225	IVD	protein-coding
ZBTB48_ChIPseq_peak_562236b	35906165	35906170	14.8232	promoter-TSS (NM_001039792)	-22	NM_001039792	HRCT1	protein-coding
ZBTB48_ChIPseq_peak_307059b	34306811	34306816	14.8232	TTS (NM_001129994)	19062	NM_024076	KCTD15	protein-coding
ZBTB48_ChIPseq_peak_266364b	75135849	75135854	14.8232	intron (NM_001204410, intron 2 of 17)	-1154	NM_003003	SEC14L1	protein-coding
ZBTB48_ChIPseq_peak_10464	17120200	17120205	14.8232	Intergenic	-29227	NM_001271733	MST1L	protein-coding
ZBTB48_ChIPseq_peak_120942	67195882	67195887	14.8232	promoter-TSS (NM_003952)	-51	NM_003952	RPS6KB2	protein-coding
ZBTB48_ChIPseq_peak_65187	226736142	226736147	14.8232	promoter-TSS (NM_001003665)	-357	NM_001003665	STUM	protein-coding
ZBTB48_ChIPseq_peak_310644a	38936022	38936027	14.8232	intron (NM_000540, intron 7 of 105)	11684	NM_000540	RYR1	protein-coding
ZBTB48_ChIPseq_peak_589277a	67926518	67926523	14.8232	intron (NM_001142504, intron 1 of 13)	13038	NM_014725	STARD8	protein-coding
ZBTB48_ChIPseq_peak_231551b	2907721	2907726	14.8232	intron (NM_001100398, intron 13 of 23)	-38534	NR_110818	LOC101927911	ncRNA
ZBTB48_ChIPseq_peak_303970c	30107637	30107642	14.8232	non-coding (NR_027368, exon 6 of 6)	10469	NM_006627	POP4	protein-coding
ZBTB48_ChIPseq_peak_234310b	7298332	7298337	14.8232	promoter-TSS (NM_020360)	-172	NM_020360	PLSCR3	protein-coding
ZBTB48_ChIPseq_peak_65016e	226538168	226538173	14.8232	Intergenic	-40721	NM_173083	LIN9	protein-coding
ZBTB48_ChIPseq_peak_306464b	33635461	33635466	14.8232	intron (NR_135565, intron 2 of 11)	12465	NM_173479	WDR88	protein-coding
ZBTB48_ChIPseq_peak_64955	226460000	226460005	14.8232	intron (NM_001270409, intron 6 of 13)	37202	NM_173083	LIN9	protein-coding
ZBTB48_ChIPseq_peak_595375a	102941854	102941859	14.8097	promoter-TSS (NM_001142430)	-110	NM_012286	MORF4L2	protein-coding
ZBTB48_ChIPseq_peak_265761a	74494059	74494064	14.8055	intron (NM_024599, intron 1 of 18)	3448	NM_024599	RHBDF2	protein-coding
ZBTB48_ChIPseq_peak_525564a	99155871	99155876	14.8044	promoter-TSS (NM_001085368)	-172	NM_024061	ZNF655	protein-coding
ZBTB48_ChIPseq_peak_306600	33796137	33796142	14.7973	TTS (NR_026887)	2412	NR_026887	CEBPA-DT	ncRNA
ZBTB48_ChIPseq_peak_203435a	72500074	72500079	14.7973	intron (NM_182470, intron 6 of 10)	-9940	NM_001012642	GRAMD2A	protein-coding
ZBTB48_ChIPseq_peak_486308	31334954	31334959	14.7941	Intergenic	-9934	NM_005514	HLA-B	protein-coding
ZBTB48_ChIPseq_peak_311199b	39490661	39490666	14.7911	Intergenic	-24210	NM_024907	FBXO17	protein-coding
ZBTB48_ChIPseq_peak_524093b	96339172	96339177	14.7872	promoter-TSS (NM_001349701)	29	NM_006304	SEM1	protein-coding
ZBTB48_ChIPseq_peak_578758	117915	117920	14.7805	non-coding (NR_003287, exon 1 of 1)	4569	NR_003287	RNA28SN5	rRNA
ZBTB48_ChIPseq_peak_253676b	46882513	46882518	14.7765	intron (NM_001130918, intron 1 of 15)	-10829	NM_173623	TTLL6	protein-coding
ZBTB48_ChIPseq_peak_307461c	34808883	34808888	14.7726	intron (NM_014686, intron 2 of 13)	-46760	NM_000175	GPI	protein-coding
ZBTB48_ChIPseq_peak_311634d	39919576	39919581	14.7726	TTS (NM_001351694)	7082	NM_001020	RPS16	protein-coding
ZBTB48_ChIPseq_peak_310601a	38893773	38893778	14.7726	promoter-TSS (NM_174905)	0	NM_174905	FAM98C	protein-coding
ZBTB48_ChIPseq_peak_578706	123527	123532	14.7724	NA	NA
ZBTB48_ChIPseq_peak_311679a	39971432	39971437	14.7724	exon (NM_001001563, exon 1 of 11)	382	NM_001001563	TIMM50	protein-coding
ZBTB48_ChIPseq_peak_306495d	33668127	33668132	14.7724	Intergenic	-17470	NM_002333	LRP3	protein-coding
ZBTB48_ChIPseq_peak_498263	86353091	86353096	14.7641	promoter-TSS (NM_001159674)	-50	NM_006372	SYNCRIP	protein-coding
ZBTB48_ChIPseq_peak_270448	79702894	79702899	14.7609	Intergenic	23630	NM_012140	SLC25A10	protein-coding
ZBTB48_ChIPseq_peak_43605a	145075608	145075613	14.7546	intron (NM_022359, intron 1 of 6)	576	NM_014644	PDE4DIP	protein-coding
ZBTB48_ChIPseq_peak_314466	43725177	43725182	14.7534	intron (NR_033888, intron 6 of 8)	-15253	NM_002780	PSG4	protein-coding
ZBTB48_ChIPseq_peak_883	1819998	1820003	14.7534	intron (NM_001282538, intron 1 of 9)	2556	NM_002074	GNB1	protein-coding
ZBTB48_ChIPseq_peak_438030a	442691	442696	14.7534	promoter-TSS (NM_007277)	582	NM_138464	EXOC3-AS1	ncRNA
ZBTB48_ChIPseq_peak_310772c	39058930	39058935	14.7534	intron (NM_000540, intron 93 of 105)	-28055	NR_134907	LOC105372397	ncRNA
ZBTB48_ChIPseq_peak_234635b	7607338	7607343	14.7534	TTS (NM_001143992)	-1180	NM_001406	EFNB3	protein-coding
ZBTB48_ChIPseq_peak_6403	10284103	10284108	14.7501	intron (NM_015074, intron 1 of 46)	13341	NM_015074	KIF1B	protein-coding
ZBTB48_ChIPseq_peak_318767b	48972291	48972296	14.7501	promoter-TSS (NM_004228)	-172	NM_004228	CYTH2	protein-coding
ZBTB48_ChIPseq_peak_308300a	35939252	35939257	14.7384	Intergenic	-1363	NM_005306	FFAR2	protein-coding
ZBTB48_ChIPseq_peak_311605a	39880106	39880111	14.7384	intron (NM_019088, intron 5 of 13)	1727	NM_019088	PAF1	protein-coding
ZBTB48_ChIPseq_peak_310600c	38893431	38893436	14.7384	promoter-TSS (NM_174905)	-342	NM_174905	FAM98C	protein-coding
ZBTB48_ChIPseq_peak_309342a	37064120	37064125	14.7384	promoter-TSS (NM_001352272)	75	NM_020951	ZNF529	protein-coding
ZBTB48_ChIPseq_peak_65782b	227867860	227867865	14.7282	Intergenic	17546	NR_036753	ZNF847P	pseudo
ZBTB48_ChIPseq_peak_314643d	43968093	43968098	14.7233	intron (NM_014400, intron 2 of 4)	1736	NM_014400	LYPD3	protein-coding
ZBTB48_ChIPseq_peak_306250c	33436423	33436428	14.7185	intron (NM_032816, intron 5 of 18)	26510	NM_032816	CEP89	protein-coding
ZBTB48_ChIPseq_peak_589335c	68049041	68049046	14.7166	5' UTR (NM_004429, exon 1 of 5)	203	NM_004429	EFNB1	protein-coding
ZBTB48_ChIPseq_peak_1253a	2177067	2177072	14.7166	intron (NM_003036, intron 1 of 6)	16935	NM_003036	SKI	protein-coding
ZBTB48_ChIPseq_peak_589280b	67930854	67930859	14.7166	intron (NM_001142504, intron 1 of 13)	17374	NM_014725	STARD8	protein-coding
ZBTB48_ChIPseq_peak_310862a	39143268	39143273	14.7021	intron (NM_004924, intron 1 of 20)	5014	NM_004924	ACTN4	protein-coding
ZBTB48_ChIPseq_peak_10495b	17231564	17231569	14.6881	Intergenic	-15405	NR_135056	LOC105376805	ncRNA
ZBTB48_ChIPseq_peak_200933b	67813138	67813143	14.6881	promoter-TSS (NM_001143936)	171	NR_040051	IQCH-AS1	ncRNA
ZBTB48_ChIPseq_peak_307512a	34858655	34858660	14.6881	intron (NM_000175, intron 3 of 17)	2632	NM_000175	GPI	protein-coding
ZBTB48_ChIPseq_peak_63456a	223867889	223867894	14.6881	Intergenic	-14455	NM_001143962	CAPN8	protein-coding
ZBTB48_ChIPseq_peak_544589b	11205616	11205621	14.6862	promoter-TSS (NR_147705)	-593	NR_147705	LOC100129129	ncRNA
ZBTB48_ChIPseq_peak_84248	38299508	38299513	14.6846	promoter-TSS (NR_136709)	-68	NM_006954	ZNF33A	protein-coding
ZBTB48_ChIPseq_peak_46108	153919334	153919339	14.6846	promoter-TSS (NM_014856)	-182	NM_014856	DENND4B	protein-coding
ZBTB48_ChIPseq_peak_472733a	174961107	174961112	14.6846	Intergenic	55608	NM_022754	SFXN1	protein-coding
ZBTB48_ChIPseq_peak_307387b	34732498	34732503	14.6817	Intergenic	-12956	NM_014686	KIAA0355	protein-coding
ZBTB48_ChIPseq_peak_307511a	34856222	34856227	14.6817	exon (NM_001289789, exon 2 of 19)	199	NM_000175	GPI	protein-coding
ZBTB48_ChIPseq_peak_312567b	41150721	41150726	14.6817	Intergenic	43446	NM_003573	LTBP4	protein-coding
ZBTB48_ChIPseq_peak_419788	170530264	170530269	14.6763	Intergenic	57779	NM_001099645	RPL22L1	protein-coding
ZBTB48_ChIPseq_peak_307967c	35558689	35558694	14.6679	intron (NR_024562, intron 3 of 3)	27281	NM_002151	HPN	protein-coding
ZBTB48_ChIPseq_peak_461223b	134573436	134573441	14.6635	non-coding (NR_037895, exon 4 of 4)	10429	NR_037895	C5orf66-AS2	ncRNA
ZBTB48_ChIPseq_peak_380111c	47812489	47812494	14.6635	intron (NM_001315529, intron 21 of 46)	-66371	NM_015151	DIP2A	protein-coding
ZBTB48_ChIPseq_peak_366465b	58147219	58147224	14.6635	Intergenic	-5343	NM_080672	PHACTR3	protein-coding
ZBTB48_ChIPseq_peak_269710c	78997893	78997898	14.6635	Intergenic	10624	NM_001004336	BAIAP2-DT	ncRNA
ZBTB48_ChIPseq_peak_117129	46606351	46606356	14.6635	intron (NM_001267782, intron 1 of 19)	6561	NM_017749	AMBRA1	protein-coding
ZBTB48_ChIPseq_peak_44183	149339628	149339633	14.6635	Intergenic	-29664	NM_001128589	FCGR1CP	pseudo
ZBTB48_ChIPseq_peak_216384	3334065	3334070	14.6635	exon (NM_005741, exon 1 of 6)	580	NM_005741	ZNF263	protein-coding
ZBTB48_ChIPseq_peak_1041a	1976542	1976547	14.6635	Intergenic	4965	NR_135509	LOC105378591	ncRNA
ZBTB48_ChIPseq_peak_365808	56785049	56785054	14.6635	Intergenic	18658	NM_080674	ANKRD60	protein-coding
ZBTB48_ChIPseq_peak_173720	98965099	98965104	14.6635	intron (NM_005766, intron 2 of 26)	104323	NR_036129	MIR3170	ncRNA
ZBTB48_ChIPseq_peak_249224d	40540580	40540585	14.6635	promoter-TSS (NM_139276)	-69	NM_003150	STAT3	protein-coding
ZBTB48_ChIPseq_peak_120882a	67085302	67085307	14.6635	promoter-TSS (NR_024469)	-6	NR_024469	LOC100130987	ncRNA
ZBTB48_ChIPseq_peak_288705a	2426287	2426292	14.6635	TTS (NM_182973)	1625	NM_012458	TIMM13	protein-coding
ZBTB48_ChIPseq_peak_300642d	17288745	17288750	14.6635	intron (NM_001130065, intron 14 of 39)	-37408	NM_018467	USE1	protein-coding
ZBTB48_ChIPseq_peak_119379b	64008388	64008393	14.6635	promoter-TSS (NM_001135208)	-23	NM_004470	FKBP2	protein-coding
ZBTB48_ChIPseq_peak_392772b	39436145	39436150	14.6635	promoter-TSS (NM_145298)	-526	NM_145298	APOBEC3F	protein-coding
ZBTB48_ChIPseq_peak_538078	150549572	150549577	14.6635	promoter-TSS (NM_001272072)	9	NM_001091	AOC1	protein-coding
ZBTB48_ChIPseq_peak_467030	151151458	151151463	14.6635	promoter-TSS (NM_005754)	-16	NM_005754	G3BP1	protein-coding
ZBTB48_ChIPseq_peak_297426a	13230157	13230162	14.6635	intron (NM_052876, intron 1 of 5)	1057	NM_052876	NACC1	protein-coding
ZBTB48_ChIPseq_peak_251589	43306761	43306766	14.6635	intron (NM_005892, intron 1 of 26)	7471	NM_005892	FMNL1	protein-coding
ZBTB48_ChIPseq_peak_359910	44803299	44803304	14.6635	exon (NM_021248, exon 12 of 12)	56408	NM_001250	CD40	protein-coding
ZBTB48_ChIPseq_peak_256800	55947521	55947526	14.6635	intron (NM_001292025, intron 6 of 10)	-20090	NM_016070	MRPS23	protein-coding
ZBTB48_ChIPseq_peak_347338b	2244025	2244030	14.6635	Intergenic	-32586	NM_003245	TGM3	protein-coding
ZBTB48_ChIPseq_peak_491711	41398722	41398727	14.6635	Intergenic	-71458	NR_120347	LINC01276	ncRNA
ZBTB48_ChIPseq_peak_319705b	49947055	49947060	14.6635	Intergenic	-2249	NM_020309	SLC17A7	protein-coding
ZBTB48_ChIPseq_peak_455034	94686593	94686598	14.6635	Intergenic	-40453	NM_152548	FAM81B	protein-coding
ZBTB48_ChIPseq_peak_286791	78013051	78013056	14.6635	Intergenic	-7656	NM_032510	PARD6G	protein-coding
ZBTB48_ChIPseq_peak_5668	9470897	9470902	14.6635	Intergenic	18076	NR_104622	LINC02606	ncRNA
ZBTB48_ChIPseq_peak_56469	201316673	201316678	14.6635	Intergenic	30153	NM_000364	TNNT2	protein-coding
ZBTB48_ChIPseq_peak_115	911576	911581	14.6635	exon (NM_001291367, exon 5 of 5)	5919	NM_032722	PERM1	protein-coding
ZBTB48_ChIPseq_peak_4521c	7705986	7705991	14.6635	intron (NM_001349608, intron 6 of 21)	-23802	NM_015215	CAMTA1	protein-coding
ZBTB48_ChIPseq_peak_313764a	42579993	42579998	14.6635	promoter-TSS (NM_022752)	-295	NM_022752	ZNF574	protein-coding
ZBTB48_ChIPseq_peak_296289	11567770	11567775	14.6635	intron (NM_001420, intron 6 of 6)	-21169	NM_145045	CCDC151	protein-coding
ZBTB48_ChIPseq_peak_470415	170202843	170202848	14.6635	Intergenic	-7878	NM_014211	GABRP	protein-coding
ZBTB48_ChIPseq_peak_283772b	59249358	59249363	14.6635	Intergenic	-166049	NR_103449	LINC01544	ncRNA
ZBTB48_ChIPseq_peak_252299	44304166	44304171	14.6635	Intergenic	-1428	NM_015443	KANSL1	protein-coding
ZBTB48_ChIPseq_peak_375834	42819492	42819497	14.6635	intron (NM_001282920, intron 9 of 9)	15517	NM_002462	MX1	protein-coding
ZBTB48_ChIPseq_peak_287317	1104012	1104017	14.6635	promoter-TSS (NM_002085)	89	NM_002085	GPX4	protein-coding
ZBTB48_ChIPseq_peak_88505c	70287548	70287553	14.6635	promoter-TSS (NM_152707)	-270	NM_152707	SLC25A16	protein-coding
ZBTB48_ChIPseq_peak_351794c	25202199	25202204	14.6635	intron (NM_001114089, intron 10 of 13)	-24673	NR_109994	LOC101926889	ncRNA
ZBTB48_ChIPseq_peak_7904b	12078824	12078829	14.6635	promoter-TSS (NM_021933)	-473	NM_021933	MIIP	protein-coding
ZBTB48_ChIPseq_peak_9952c	16409534	16409539	14.6635	Intergenic	-9409	NM_182623	FAM131C	protein-coding
ZBTB48_ChIPseq_peak_228496a	88874398	88874403	14.6635	intron (NM_030928, intron 9 of 9)	3942	NM_000485	APRT	protein-coding
ZBTB48_ChIPseq_peak_243483	29869305	29869310	14.6635	Intergenic	7406	NR_039877	MIR4724	ncRNA
ZBTB48_ChIPseq_peak_605245b	153611896	153611901	14.6635	Intergenic	4301	NM_000117	EMD	protein-coding
ZBTB48_ChIPseq_peak_204556a	74567184	74567189	14.6635	intron (NM_025055, intron 7 of 18)	38556	NM_025055	CCDC33	protein-coding
ZBTB48_ChIPseq_peak_392005a	38510619	38510624	14.6635	intron (NM_001004426, intron 13 of 15)	-3945	NM_025045	BAIAP2L2	protein-coding
ZBTB48_ChIPseq_peak_409848c	49977572	49977577	14.6635	promoter-TSS (NM_001349193)	97	NM_005777	RBM6	protein-coding
ZBTB48_ChIPseq_peak_362217	48524525	48524530	14.6635	intron (NM_006038, intron 2 of 2)	5749	NM_006038	SPATA2	protein-coding
ZBTB48_ChIPseq_peak_539413	152500388	152500393	14.6635	intron (NM_001040135, intron 4 of 9)	43556	NM_020445	ACTR3B	protein-coding
ZBTB48_ChIPseq_peak_322793	55852418	55852423	14.6572	intron (NM_032701, intron 1 of 8)	1199	NM_032701	KMT5C	protein-coding
ZBTB48_ChIPseq_peak_101885	104591597	104591602	14.6572	intron (NM_000102, intron 6 of 7)	5691	NM_000102	CYP17A1	protein-coding
ZBTB48_ChIPseq_peak_310504d	38795490	38795495	14.6396	exon (NM_033520, exon 4 of 4)	691	NM_022125	C19orf33	protein-coding
ZBTB48_ChIPseq_peak_65995a	228195653	228195658	14.6366	intron (NM_033131, intron 1 of 3)	932	NM_033131	WNT3A	protein-coding
ZBTB48_ChIPseq_peak_289234b	2983587	2983592	14.6299	intron (NM_001143986, intron 5 of 16)	6053	NM_024760	TLE6	protein-coding
ZBTB48_ChIPseq_peak_439163a	1799258	1799263	14.6299	intron (NM_032479, intron 1 of 1)	696	NM_032479	MRPL36	protein-coding
ZBTB48_ChIPseq_peak_295146b	10491393	10491398	14.6299	promoter-TSS (NM_003331)	-147	NM_003331	TYK2	protein-coding
ZBTB48_ChIPseq_peak_567577	115824666	115824671	14.6299	Intergenic	-5597	NM_003408	ZFP37	protein-coding
ZBTB48_ChIPseq_peak_377803b	45153741	45153746	14.6299	intron (NM_003681, intron 1 of 10)	-7522	NM_003681	PDXK	protein-coding
ZBTB48_ChIPseq_peak_249241b	40558259	40558264	14.6299	intron (NM_012232, intron 1 of 1)	17077	NM_012232	CAVIN1	protein-coding
ZBTB48_ChIPseq_peak_185969b	91885242	91885247	14.6299	Intergenic	-1056	NM_001080414	CCDC88C	protein-coding
ZBTB48_ChIPseq_peak_263591b	72199305	72199310	14.6299	promoter-TSS (NM_000999)	-488	NM_000999	RPL38	protein-coding
ZBTB48_ChIPseq_peak_211663	91478284	91478289	14.6299	5' UTR (NM_001323621, exon 1 of 20)	170	NM_017979	UNC45A	protein-coding
ZBTB48_ChIPseq_peak_300159a	16770915	16770920	14.6299	promoter-TSS (NM_024104)	51	NM_024104	SMIM7	protein-coding
ZBTB48_ChIPseq_peak_320613f	50935003	50935008	14.6299	TTS (NM_001243998)	-1155	NM_004533	MYBPC2	protein-coding
ZBTB48_ChIPseq_peak_578870b	36714	36719	14.6299	NA	NA
ZBTB48_ChIPseq_peak_22698b	35545421	35545426	14.6299	intron (NM_001319955, intron 1 of 8)	459	NM_024772	ZMYM1	protein-coding
ZBTB48_ChIPseq_peak_290429a	4173074	4173079	14.6299	TTS (NM_001271996)	9227	NM_016539	SIRT6	protein-coding
ZBTB48_ChIPseq_peak_376915a	44122936	44122941	14.6265	intron (NM_001001569, intron 2 of 15)	49076	NM_002606	PDE9A	protein-coding
ZBTB48_ChIPseq_peak_312555b	41140517	41140522	14.6249	Intergenic	33242	NM_003573	LTBP4	protein-coding
ZBTB48_ChIPseq_peak_66101d	228328487	228328492	14.6178	intron (NM_001159390, intron 1 of 7)	560	NM_000858	GUK1	protein-coding
ZBTB48_ChIPseq_peak_65090a	226616301	226616306	14.6151	Intergenic	-20502	NM_001618	PARP1	protein-coding
ZBTB48_ChIPseq_peak_235373	8547264	8547269	14.6132	Intergenic	-13187	NM_005964	MYH10	protein-coding
ZBTB48_ChIPseq_peak_394483e	41800119	41800124	14.6132	Intergenic	22188	NM_003216	TEF	protein-coding
ZBTB48_ChIPseq_peak_379036	46493753	46493758	14.6132	promoter-TSS (NM_001160230)	-629	NM_032653	SSR4P1	pseudo
ZBTB48_ChIPseq_peak_315493c	45347990	45347995	14.6132	Intergenic	-1401	NM_002856	NECTIN2	protein-coding
ZBTB48_ChIPseq_peak_378046a	45395696	45395701	14.5992	intron (NM_001037553, intron 6 of 8)	-36508	NM_003274	TRAPPC10	protein-coding
ZBTB48_ChIPseq_peak_445652f	34193186	34193191	14.5992	intron (NR_146599, intron 2 of 11)	51641	NM_030945	C1QTNF3	protein-coding
ZBTB48_ChIPseq_peak_247746b	38279605	38279610	14.5992	5' UTR (NM_001012241, exon 2 of 10)	817	NM_001012241	MSL1	protein-coding
ZBTB48_ChIPseq_peak_447485a	43120829	43120834	14.5992	promoter-TSS (NM_001330704)	-114	NM_003432	ZNF131	protein-coding
ZBTB48_ChIPseq_peak_313066a	41732512	41732517	14.5992	promoter-TSS (NM_001278599)	-146	NM_001699	AXL	protein-coding
ZBTB48_ChIPseq_peak_310929a	39216596	39216601	14.5862	intron (NM_004924, intron 17 of 20)	18516	NM_144691	CAPN12	protein-coding
ZBTB48_ChIPseq_peak_311175b	39467131	39467136	14.5814	promoter-TSS (NM_024907)	-680	NM_024907	FBXO17	protein-coding
ZBTB48_ChIPseq_peak_308625a	36248975	36248980	14.5794	promoter-TSS (NM_001039887)	-67	NM_144692	PROSER3	protein-coding
ZBTB48_ChIPseq_peak_28802	46683899	46683904	14.5787	intron (NM_001013615, intron 1 of 1)	2076	NM_017739	POMGNT1	protein-coding
ZBTB48_ChIPseq_peak_53194a	179262589	179262594	14.5739	promoter-TSS (NR_045530)	-258	NM_003101	SOAT1	protein-coding
ZBTB48_ChIPseq_peak_316299b	46088095	46088100	14.5739	promoter-TSS (NM_025136)	25	NM_025136	OPA3	protein-coding
ZBTB48_ChIPseq_peak_8337a	12679939	12679944	14.5567	Intergenic	-2204	NM_004753	DHRS3	protein-coding
ZBTB48_ChIPseq_peak_27481a	44399809	44399814	14.5567	5' UTR (NM_057090, exon 2 of 5)	819	NM_003976	ARTN	protein-coding
ZBTB48_ChIPseq_peak_491052a	39277862	39277867	14.5567	intron (NM_031460, intron 2 of 4)	4372	NM_031460	KCNK17	protein-coding
ZBTB48_ChIPseq_peak_312498a	41084451	41084456	14.5523	intron (NM_138392, intron 6 of 17)	1696	NM_138392	SHKBP1	protein-coding
ZBTB48_ChIPseq_peak_446100c	36152096	36152101	14.5485	promoter-TSS (NM_001243120)	-47	NM_005983	SKP2	protein-coding
ZBTB48_ChIPseq_peak_73207	245131996	245132001	14.5354	non-coding (NR_111907, exon 2 of 2)	-1173	NM_032328	EFCAB2	protein-coding
ZBTB48_ChIPseq_peak_374467	38936943	38936948	14.534	Intergenic	144344	NM_001396	DYRK1A	protein-coding
ZBTB48_ChIPseq_peak_340942b	198299808	198299813	14.531	promoter-TSS (NM_012433)	7	NM_012433	SF3B1	protein-coding
ZBTB48_ChIPseq_peak_12631b	19986269	19986274	14.5294	Intergenic	-5509	NM_000871	HTR6	protein-coding
ZBTB48_ChIPseq_peak_312295a	40898876	40898881	14.5294	TTS (NM_020956)	-2750	NM_144685	HIPK4	protein-coding
ZBTB48_ChIPseq_peak_311690	39983857	39983862	14.5294	3' UTR (NM_001329559, exon 10 of 10)	-5698	NM_016941	DLL3	protein-coding
ZBTB48_ChIPseq_peak_315192	44765319	44765324	14.5294	intron (NM_181756, intron 1 of 4)	1254	NM_181756	ZNF233	protein-coding
ZBTB48_ChIPseq_peak_288330c	2049525	2049530	14.5294	intron (NM_199054, intron 2 of 13)	1716	NM_017572	MKNK2	protein-coding
ZBTB48_ChIPseq_peak_264446d	73128449	73128454	14.5294	promoter-TSS (NM_014595)	-561	NM_014595	NT5C	protein-coding
ZBTB48_ChIPseq_peak_312151a	40740728	40740733	14.5294	intron (NM_001243028, intron 12 of 12)	-8133	NM_024877	CNTD2	protein-coding
ZBTB48_ChIPseq_peak_250820	42438344	42438349	14.5294	intron (NM_198475, intron 1 of 7)	2889	NM_198475	FAM171A2	protein-coding
ZBTB48_ChIPseq_peak_498537b	88032608	88032613	14.5294	5' UTR (NM_198568, exon 2 of 3)	304	NM_020425	SMIM8	protein-coding
ZBTB48_ChIPseq_peak_66402c	228676528	228676533	14.5294	intron (NM_001010858, intron 1 of 3)	1462	NM_001010858	RNF187	protein-coding
ZBTB48_ChIPseq_peak_495017b	52284991	52284996	14.5294	promoter-TSS (NM_018100)	-1	NM_018100	EFHC1	protein-coding
ZBTB48_ChIPseq_peak_99952	101686791	101686796	14.5294	promoter-TSS (NR_024130)	-169	NR_024130	DNMBP-AS1	ncRNA
ZBTB48_ChIPseq_peak_159782a	122907563	122907568	14.5294	promoter-TSS (NM_002956)	-449	NM_002956	CLIP1	protein-coding
ZBTB48_ChIPseq_peak_403587	13009683	13009688	14.5294	promoter-TSS (NM_014869)	-487	NM_014869	IQSEC1	protein-coding
ZBTB48_ChIPseq_peak_85491a	46168290	46168295	14.5294	promoter-TSS (NR_104256)	-31	NM_174890	ZFAND4	protein-coding
ZBTB48_ChIPseq_peak_200053a	66544816	66544821	14.5294	intron (NM_032445, intron 1 of 22)	1257	NM_032445	MEGF11	protein-coding
ZBTB48_ChIPseq_peak_311081a	39375062	39375067	14.5294	intron (NM_012237, intron 8 of 15)	-6145	NM_198445	RINL	protein-coding
ZBTB48_ChIPseq_peak_511274c	160211417	160211422	14.5294	promoter-TSS (NM_001318817)	-59	NM_014161	MRPL18	protein-coding
ZBTB48_ChIPseq_peak_191522	102991176	102991181	14.5266	Intergenic	-14803	NR_036192	MIR4309	ncRNA
ZBTB48_ChIPseq_peak_310945b	39232652	39232657	14.5266	intron (NM_144691, intron 3 of 20)	2460	NM_144691	CAPN12	protein-coding
ZBTB48_ChIPseq_peak_47684	155990743	155990748	14.5266	promoter-TSS (NM_003145)	13	NM_003145	SSR2	protein-coding
ZBTB48_ChIPseq_peak_605546	154391221	154391226	14.5266	Intergenic	-34061	NM_003372	VBP1	protein-coding
ZBTB48_ChIPseq_peak_205607b	75744567	75744572	14.5266	promoter-TSS (NM_001145358)	-482	NM_015477	SIN3A	protein-coding
ZBTB48_ChIPseq_peak_66983	229557180	229557185	14.522	Intergenic	12661	NM_001100	ACTA1	protein-coding
ZBTB48_ChIPseq_peak_349222	5731505	5731510	14.522	intron (NM_152504, intron 1 of 2)	474	NM_152504	SHLD1	protein-coding
ZBTB48_ChIPseq_peak_377033c	44254198	44254203	14.522	Intergenic	45185	NM_018669	WDR4	protein-coding
ZBTB48_ChIPseq_peak_314939a	44259042	44259047	14.5139	5' UTR (NM_019108, exon 1 of 14)	144	NM_019108	SMG9	protein-coding
ZBTB48_ChIPseq_peak_316111	45927596	45927601	14.5135	promoter-TSS (NM_001983)	-421	NM_001983	ERCC1	protein-coding
ZBTB48_ChIPseq_peak_578870a	36427	36432	14.5093	NA	NA
ZBTB48_ChIPseq_peak_373455b	37361975	37361980	14.5093	intron (NR_110418, intron 1 of 5)	14988	NR_110418	LOC101928269	ncRNA
ZBTB48_ChIPseq_peak_59536a	206646433	206646438	14.5093	intron (NM_001193321, intron 2 of 20)	-1711	NR_106919	MIR6769B	ncRNA
ZBTB48_ChIPseq_peak_27518c	44444535	44444540	14.5093	promoter-TSS (NM_003780)	-337	NM_003780	B4GALT2	protein-coding
ZBTB48_ChIPseq_peak_320156b	50368794	50368799	14.5093	intron (NM_007254, intron 3 of 16)	2026	NM_007254	PNKP	protein-coding
ZBTB48_ChIPseq_peak_159276c	122277447	122277452	14.5093	TTS (NM_002150)	19320	NM_002150	HPD	protein-coding
ZBTB48_ChIPseq_peak_161429	125002825	125002830	14.5093	intron (NM_001077261, intron 2 of 47)	49183	NM_006312	NCOR2	protein-coding
ZBTB48_ChIPseq_peak_312312d	40921059	40921064	14.5093	Intergenic	-1790	NM_020956	PRX	protein-coding
ZBTB48_ChIPseq_peak_177433a	114017295	114017300	14.5093	intron (NM_001286733, intron 2 of 5)	1166	NM_024719	GRTP1	protein-coding
ZBTB48_ChIPseq_peak_310947b	39234901	39234906	14.5093	5' UTR (NM_144691, exon 1 of 21)	211	NM_144691	CAPN12	protein-coding
ZBTB48_ChIPseq_peak_377790c	45139883	45139888	14.5093	intron (NM_003681, intron 1 of 10)	907	NM_003681	PDXK	protein-coding
ZBTB48_ChIPseq_peak_491575a	41039808	41039813	14.5093	promoter-TSS (NM_001329696)	-231	NM_145063	OARD1	protein-coding
ZBTB48_ChIPseq_peak_487468d	33386130	33386135	14.5093	promoter-TSS (NM_015921).2	-67	NM_015921	CUTA	protein-coding
ZBTB48_ChIPseq_peak_220722b	30441441	30441446	14.5093	promoter-TSS (NM_024096)	-70	NM_024096	DCTPP1	protein-coding
ZBTB48_ChIPseq_peak_513425c	168547498	168547503	14.5093	Intergenic	-65263	NM_024919	FRMD1	protein-coding
ZBTB48_ChIPseq_peak_551823c	38782195	38782200	14.5093	intron (NM_021623, intron 2 of 12)	23444	NM_021623	PLEKHA2	protein-coding
ZBTB48_ChIPseq_peak_467029c	151151073	151151078	14.5093	promoter-TSS (NM_005754)	-6	NM_001278082	LOC100652758	ncRNA
ZBTB48_ChIPseq_peak_202388	70365412	70365417	14.5093	intron (NM_001105192, intron 6 of 19)	6393	NR_030714	MIR629	ncRNA
ZBTB48_ChIPseq_peak_15272b	23925174	23925179	14.5003	Intergenic	-28648	NM_001348075	MDS2	protein-coding
ZBTB48_ChIPseq_peak_75622	6443950	6443955	14.4813	intron (NM_001323267, intron 17 of 17)	51674	NR_148966	LINC02656	ncRNA
ZBTB48_ChIPseq_peak_479145b	7313292	7313297	14.4747	exon (NM_001292008, exon 1 of 8)	253	NM_003144	SSR1	protein-coding
ZBTB48_ChIPseq_peak_473854e	176778741	176778746	14.4747	5' UTR (NM_006816, exon 1 of 8)	142	NM_006816	LMAN2	protein-coding
ZBTB48_ChIPseq_peak_308072b	35661578	35661583	14.4721	TTS (NM_001164605)	15735	NM_014164	FXYD5	protein-coding
ZBTB48_ChIPseq_peak_497404	79639764	79639769	14.4721	Intergenic	62505	NM_001010844	IRAK1BP1	protein-coding
ZBTB48_ChIPseq_peak_308010e	35604419	35604424	14.4559	Intergenic	-2311	NM_005971	FXYD3	protein-coding
ZBTB48_ChIPseq_peak_468923	159827103	159827108	14.4559	promoter-TSS (NM_001303251)	-1	NM_022090	ZBED8	protein-coding
ZBTB48_ChIPseq_peak_9843	16293757	16293762	14.4509	intron (NM_001287604, intron 2 of 15)	8868	NM_003443	ZBTB17	protein-coding
ZBTB48_ChIPseq_peak_307113	34364593	34364598	14.4477	Intergenic	76844	NM_024076	KCTD15	protein-coding
ZBTB48_ChIPseq_peak_295681c	11004930	11004935	14.4452	intron (NM_199141, intron 1 of 15)	22679	NM_199141	CARM1	protein-coding
ZBTB48_ChIPseq_peak_10389c	16952561	16952566	14.441	intron (NR_026752, intron 4 of 6)	4838	NR_026752	CROCCP2	pseudo
ZBTB48_ChIPseq_peak_306592a	33784623	33784628	14.4364	Intergenic	8845	NM_004364	CEBPA	protein-coding
ZBTB48_ChIPseq_peak_312343	40949117	40949122	14.4362	promoter-TSS (NM_013368)	-614	NM_013368	SERTAD3	protein-coding
ZBTB48_ChIPseq_peak_547548c	23021587	23021592	14.4353	promoter-TSS (NM_003840)	-46	NM_003840	TNFRSF10D	protein-coding
ZBTB48_ChIPseq_peak_312391a	40994627	40994632	14.4307	intron (NM_020971, intron 3 of 35)	21503	NM_020971	SPTBN4	protein-coding
ZBTB48_ChIPseq_peak_34265	63833699	63833704	14.4198	intron (NM_013339, intron 1 of 14)	440	NM_013339	ALG6	protein-coding
ZBTB48_ChIPseq_peak_311126b	39421475	39421480	14.4172	promoter-TSS (NM_001145901)	59	NM_017827	SARS2	protein-coding
ZBTB48_ChIPseq_peak_155930	115864740	115864745	14.4112	Intergenic	721717	NR_030351	MIR620	ncRNA
ZBTB48_ChIPseq_peak_310728c	39010260	39010265	14.4082	intron (NM_000540, intron 67 of 105)	-76725	NR_134907	LOC105372397	ncRNA
ZBTB48_ChIPseq_peak_314618a	43943746	43943751	14.4082	Intergenic	24713	NM_031451	TEX101	protein-coding
ZBTB48_ChIPseq_peak_314713b	44037458	44037463	14.4081	5' UTR (NM_174945, exon 1 of 4)	120	NM_174945	ZNF575	protein-coding
ZBTB48_ChIPseq_peak_44835	150936092	150936097	14.4038	exon (NM_012432, exon 20 of 22)	11385	NM_013384	CERS2	protein-coding
ZBTB48_ChIPseq_peak_510817	159112052	159112057	14.4038	intron (NM_001009991, intron 7 of 16)	27619	NM_001009991	SYTL3	protein-coding
ZBTB48_ChIPseq_peak_306518b	33694985	33694990	14.4038	intron (NM_002333, intron 3 of 6)	9388	NM_002333	LRP3	protein-coding
ZBTB48_ChIPseq_peak_44128	148949201	148949206	14.4038	intron (NR_027354, intron 3 of 3)	18798	NR_027354	LSP1P5	pseudo
ZBTB48_ChIPseq_peak_333772	91798635	91798640	14.379	Intergenic	49338	NR_027238	LSP1P4	pseudo
ZBTB48_ChIPseq_peak_304341d	30574404	30574409	14.379	Intergenic	141260	NM_003796	URI1	protein-coding
ZBTB48_ChIPseq_peak_305812a	32896510	32896515	14.379	promoter-TSS (NR_046201)	-67	NR_046201	LOC400684	ncRNA
ZBTB48_ChIPseq_peak_85565	47032011	47032016	14.3763	Intergenic	38467	NM_014696	GPRIN2	protein-coding
ZBTB48_ChIPseq_peak_376509	43657932	43657937	14.3737	intron (NM_207629, intron 2 of 14)	17926	NM_004915	ABCG1	protein-coding
ZBTB48_ChIPseq_peak_590411	70386970	70386975	14.362	exon (NM_018977, exon 6 of 7)	22291	NM_018977	NLGN3	protein-coding
ZBTB48_ChIPseq_peak_304486	30744443	30744448	14.3564	Intergenic	-118855	NM_014717	ZNF536	protein-coding
ZBTB48_ChIPseq_peak_309480	37276726	37276731	14.3555	Intergenic	-11724	NR_040027	ZNF790-AS1	ncRNA
ZBTB48_ChIPseq_peak_551359a	37962633	37962638	14.3551	promoter-TSS (NM_001261832)	-376	NM_004674	ASH2L	protein-coding
ZBTB48_ChIPseq_peak_314973b	44286607	44286612	14.3443	Intergenic	-1200	NM_002250	KCNN4	protein-coding
ZBTB48_ChIPseq_peak_394496c	41809477	41809482	14.3433	Intergenic	31546	NM_003216	TEF	protein-coding
ZBTB48_ChIPseq_peak_311429c	39703099	39703104	14.3373	Intergenic	-8195	NM_001080468	SYCN	protein-coding
ZBTB48_ChIPseq_peak_240898	21906673	21906678	14.3325	intron (NR_027084, intron 1 of 1)	2613	NR_027084	FLJ36000	ncRNA
ZBTB48_ChIPseq_peak_304678	30971788	30971793	14.3325	intron (NM_001352260, intron 2 of 5)	108490	NM_014717	ZNF536	protein-coding
ZBTB48_ChIPseq_peak_577839b	140099677	140099682	14.3325	promoter-TSS (NM_001144028)	411	NM_053045	TMEM203	protein-coding
ZBTB48_ChIPseq_peak_250491a	42084706	42084711	14.3325	exon (NM_153006, exon 5 of 7)	2676	NM_153006	NAGS	protein-coding
ZBTB48_ChIPseq_peak_319119d	49319714	49319719	14.3325	intron (NM_016246, intron 5 of 8)	-5396	NM_001190	BCAT2	protein-coding
ZBTB48_ChIPseq_peak_21594c	32986666	32986671	14.3325	Intergenic	-18078	NM_144621	ZBTB8A	protein-coding
ZBTB48_ChIPseq_peak_2516a	3773824	3773829	14.3325	promoter-TSS (NM_001320136)	-5	NM_004402	DFFB	protein-coding
ZBTB48_ChIPseq_peak_266364d	75136547	75136552	14.3325	promoter-TSS (NM_001039573)	-456	NM_003003	SEC14L1	protein-coding
ZBTB48_ChIPseq_peak_13602b	21665420	21665425	14.3325	intron (NM_001113348, intron 1 of 18)	6612	NM_001397	ECE1	protein-coding
ZBTB48_ChIPseq_peak_43555g	144932535	144932540	14.3303	promoter-TSS (NM_001350520)	-172	NM_014644	PDE4DIP	protein-coding
ZBTB48_ChIPseq_peak_309452	37247705	37247710	14.32	intron (NM_001267779, intron 3 of 3)	16009	NM_001193552	ZNF850	protein-coding
ZBTB48_ChIPseq_peak_478958a	7053549	7053554	14.3166	Intergenic	-54279	NM_002955	RREB1	protein-coding
ZBTB48_ChIPseq_peak_486650b	31758201	31758206	14.3158	intron (NM_006295, intron 8 of 29)	5509	NM_006295	VARS	protein-coding
ZBTB48_ChIPseq_peak_355908e	35204052	35204057	14.3126	intron (NM_001199535, intron 1 of 4)	1097	NM_021809	TGIF2	protein-coding
ZBTB48_ChIPseq_peak_291988k	5692839	5692844	14.3126	intron (NM_001276479, intron 18 of 18)	2495	NM_015414	RPL36	protein-coding
ZBTB48_ChIPseq_peak_303679a	29716541	29716546	14.3126	Intergenic	-12407	NM_006003	UQCRFS1	protein-coding
ZBTB48_ChIPseq_peak_437863	219253	219258	14.3126	promoter-TSS (NM_145265)	917	NM_004168	SDHA	protein-coding
ZBTB48_ChIPseq_peak_312114d	40710852	40710857	14.3072	intron (NM_002446, intron 3 of 9)	13203	NM_002446	MAP3K10	protein-coding
ZBTB48_ChIPseq_peak_73063	244954615	244954620	14.3072	Intergenic	-43991	NM_198076	COX20	protein-coding
ZBTB48_ChIPseq_peak_245658c	35387195	35387200	14.2941	intron (NM_012138, intron 10 of 11)	-3845	NR_036056	MIR2909	ncRNA
ZBTB48_ChIPseq_peak_309012f	36618913	36618918	14.2918	Intergenic	-11913	NM_001749	CAPNS1	protein-coding
ZBTB48_ChIPseq_peak_316745	46532347	46532352	14.2883	Intergenic	-5793	NM_005091	PGLYRP1	protein-coding
ZBTB48_ChIPseq_peak_140908b	52404269	52404274	14.2883	promoter-TSS (NM_001271856)	-5	NM_181711	GRASP	protein-coding
ZBTB48_ChIPseq_peak_485022a	28317703	28317708	14.2883	promoter-TSS (NM_001242894)	14	NM_024493	ZKSCAN3	protein-coding
ZBTB48_ChIPseq_peak_214330	101741753	101741758	14.2883	intron (NM_014918, intron 2 of 2)	50382	NM_014918	CHSY1	protein-coding
ZBTB48_ChIPseq_peak_100652d	102855480	102855485	14.2883	intron (NR_130723, intron 2 of 2)	29426	NM_030929	KAZALD1	protein-coding
ZBTB48_ChIPseq_peak_527393a	101447281	101447286	14.2883	Intergenic	-11901	NM_001913	CUX1	protein-coding
ZBTB48_ChIPseq_peak_172736	93901034	93901039	14.2824	intron (NM_005708, intron 1 of 8)	21975	NM_005708	GPC6	protein-coding
ZBTB48_ChIPseq_peak_313543a	42369666	42369671	14.2824	intron (NM_001321485, intron 3 of 5)	-4029	NR_106855	MIR6797	ncRNA
ZBTB48_ChIPseq_peak_204882e	74908887	74908892	14.2824	intron (NM_001130028, intron 1 of 12)	1554	NM_001292	CLK3	protein-coding
ZBTB48_ChIPseq_peak_308128b	35739322	35739327	14.2803	promoter-TSS (NM_205835)	-235	NM_015925	LSR	protein-coding
ZBTB48_ChIPseq_peak_371488	33104880	33104885	14.2786	promoter-TSS (NM_001145444)	-451	NM_020706	SCAF4	protein-coding
ZBTB48_ChIPseq_peak_308616a	36239264	36239269	14.272	promoter-TSS (NM_019104)	4	NM_019104	LIN37	protein-coding
ZBTB48_ChIPseq_peak_313614	42439178	42439183	14.2686	Intergenic	6208	NR_135626	LOC100505585	ncRNA
ZBTB48_ChIPseq_peak_220233	29823278	29823283	14.2686	promoter-TSS (NM_145239)	-129	NM_145239	PRRT2	protein-coding
ZBTB48_ChIPseq_peak_232785b	4699579	4699584	14.2686	exon (NM_001270481, exon 1 of 6)	142	NM_002798	PSMB6	protein-coding
ZBTB48_ChIPseq_peak_322634c	55678117	55678122	14.2686	promoter-TSS (NM_001256714)	-29	NM_178837	DNAAF3	protein-coding
ZBTB48_ChIPseq_peak_246546	36862391	36862396	14.2686	intron (NM_005937, intron 1 of 19)	520	NM_005937	MLLT6	protein-coding
ZBTB48_ChIPseq_peak_84725	43891338	43891343	14.2686	intron (NM_001098204, intron 2 of 3)	939	NM_004966	HNRNPF	protein-coding
ZBTB48_ChIPseq_peak_388195d	31064198	31064203	14.2686	promoter-TSS (NM_001304794)	-323	NM_152511	DUSP18	protein-coding
ZBTB48_ChIPseq_peak_374995b	40372683	40372688	14.2435	Intergenic	-22985	NR_109962	LINC01700	ncRNA
ZBTB48_ChIPseq_peak_308058b	35646091	35646096	14.2396	TTS (NM_022006)	248	NM_014164	FXYD5	protein-coding
ZBTB48_ChIPseq_peak_144526	58294171	58294176	14.2355	Intergenic	-3908	NR_148947	LOC283387	ncRNA
ZBTB48_ChIPseq_peak_333789b	91815456	91815461	14.2248	Intergenic	32517	NR_027238	LSP1P4	pseudo
ZBTB48_ChIPseq_peak_248399b	39669045	39669050	14.2235	TTS (NM_002275)	4422	NR_106765	MIR6510	ncRNA
ZBTB48_ChIPseq_peak_420866	178978916	178978921	14.2214	intron (NM_171828, intron 1 of 3)	-1239	NM_014407	KCNMB3	protein-coding
ZBTB48_ChIPseq_peak_300823a	17444794	17444799	14.2206	promoter-TSS (NM_001195422)	842	NM_020959	ANO8	protein-coding
ZBTB48_ChIPseq_peak_440716	6667234	6667239	14.2186	intron (NM_001047, intron 4 of 4)	-33763	NM_017755	NSUN2	protein-coding
ZBTB48_ChIPseq_peak_371222	32693056	32693061	14.2066	intron (NM_001353694, intron 2 of 27)	23611	NM_003253	TIAM1	protein-coding
ZBTB48_ChIPseq_peak_10401d	16965798	16965803	14.2009	Intergenic	-6269	NR_027504	MST1P2	pseudo
ZBTB48_ChIPseq_peak_311371b	39641220	39641225	14.1982	intron (NM_001014832, intron 1 of 8)	24802	NM_005884	PAK4	protein-coding
ZBTB48_ChIPseq_peak_370787b	30365352	30365357	14.1982	promoter-TSS (NM_015565)	-74	NM_015565	LTN1	protein-coding
ZBTB48_ChIPseq_peak_310847b	39129945	39129950	14.196	Intergenic	-8309	NM_004924	ACTN4	protein-coding
ZBTB48_ChIPseq_peak_71119a	238027890	238027895	14.1906	intron (NR_027247, intron 2 of 11)	2417	NR_027247	LOC100130331	pseudo
ZBTB48_ChIPseq_peak_281144d	46533008	46533013	14.1901	Intergenic	-17063	NR_148999	LOC100129878	ncRNA
ZBTB48_ChIPseq_peak_138559	48340686	48340691	14.1901	Intergenic	-16642	NM_024056	TMEM106C	protein-coding
ZBTB48_ChIPseq_peak_49665	161220278	161220283	14.1901	Intergenic	-8237	NM_001102566	PCP4L1	protein-coding
ZBTB48_ChIPseq_peak_308371b	36013068	36013073	14.1642	Intergenic	6183	NM_198538	SBSN	protein-coding
ZBTB48_ChIPseq_peak_312670d	41246268	41246273	14.1625	TTS (NM_198476)	10188	NM_198476	C19orf54	protein-coding
ZBTB48_ChIPseq_peak_320362	50637603	50637608	14.1625	promoter-TSS (NR_024230)	-484	NR_024230	SNAR-B2	snRNA
ZBTB48_ChIPseq_peak_200492b	67072180	67072185	14.1616	intron (NR_027654, intron 4 of 4)	77508	NM_005585	SMAD6	protein-coding
ZBTB48_ChIPseq_peak_311051b	39343356	39343361	14.153	promoter-TSS (NM_001005335)	-379	NM_001533	HNRNPL	protein-coding
ZBTB48_ChIPseq_peak_312524b	41107836	41107841	14.153	intron (NM_001042545, intron 1 of 30)	561	NM_003573	LTBP4	protein-coding
ZBTB48_ChIPseq_peak_314777c	44099751	44099756	14.153	promoter-TSS (NM_024327)	534	NM_001007561	IRGQ	protein-coding
ZBTB48_ChIPseq_peak_314498	43788062	43788067	14.1467	Intergenic	-14349	NM_002784	PSG9	protein-coding
ZBTB48_ChIPseq_peak_441950	10883302	10883307	14.142	Intergenic	-121917	NM_004394	DAP	protein-coding
ZBTB48_ChIPseq_peak_376891c	44098230	44098235	14.1305	intron (NM_001001575, intron 1 of 14)	24370	NM_002606	PDE9A	protein-coding
ZBTB48_ChIPseq_peak_447419d	43018376	43018381	14.1305	non-coding (NR_034086, exon 1 of 2)	535	NR_034085	LOC648987	ncRNA
ZBTB48_ChIPseq_peak_314829c	44156389	44156394	14.1303	exon (NM_002659, exon 6 of 7)	-12400	NM_145296	CADM4	protein-coding
ZBTB48_ChIPseq_peak_309467a	37262731	37262736	14.1303	intron (NM_001267779, intron 1 of 3)	983	NM_001193552	ZNF850	protein-coding
ZBTB48_ChIPseq_peak_364135c	52183413	52183418	14.1275	TTS (NM_006526)	14106	NR_110051	LOC101927770	ncRNA
ZBTB48_ChIPseq_peak_199963b	66445576	66445581	14.1115	intron (NM_032445, intron 1 of 22)	100497	NM_032445	MEGF11	protein-coding
ZBTB48_ChIPseq_peak_537193b	148703073	148703078	14.103	exon (NM_004911, exon 8 of 10)	18456	NR_130107	GHET1	ncRNA
ZBTB48_ChIPseq_peak_313158b	41830205	41830210	14.103	3' UTR (NM_052848, exon 5 of 5)	13822	NM_052848	CCDC97	protein-coding
ZBTB48_ChIPseq_peak_49602d	161136928	161136933	14.103	exon (NM_001350128, exon 3 of 12)	759	NM_000309	PPOX	protein-coding
ZBTB48_ChIPseq_peak_505692	137300632	137300637	14.103	Intergenic	13734	NR_027994	NHEG1	ncRNA
ZBTB48_ChIPseq_peak_401158	8499951	8499956	14.103	intron (NR_033378, intron 3 of 3)	43391	NR_033378	LMCD1-AS1	ncRNA
ZBTB48_ChIPseq_peak_333411a	85996485	85996490	14.103	intron (NM_032827, intron 2 of 2)	14313	NR_106719	MIR6071	ncRNA
ZBTB48_ChIPseq_peak_154514	112546618	112546623	14.0984	promoter-TSS (NM_024953)	15	NM_024953	NAA25	protein-coding
ZBTB48_ChIPseq_peak_66819c	229321793	229321798	14.0855	Intergenic	-11247	NR_039659	MIR4454	ncRNA
ZBTB48_ChIPseq_peak_289227c	2976822	2976827	14.0797	promoter-TSS (NM_024760)	-707	NM_024760	TLE6	protein-coding
ZBTB48_ChIPseq_peak_109180	127190897	127190902	14.0797	Intergenic	-72041	NR_023362	TEX36-AS1	ncRNA
ZBTB48_ChIPseq_peak_489671	36583031	36583036	14.0797	Intergenic	7256	NR_037491	MIR3925	ncRNA
ZBTB48_ChIPseq_peak_238668c	17597054	17597059	14.0704	intron (NM_030665, intron 1 of 5)	12269	NM_030665	RAI1	protein-coding
ZBTB48_ChIPseq_peak_307991c	35581881	35581886	14.0562	intron (NR_024561, intron 1 of 3)	15292	NR_024561	HPN-AS1	ncRNA
ZBTB48_ChIPseq_peak_218239a	15073160	15073165	14.0501	intron (NM_001285449, intron 1 of 16)	4342	NM_015027	PDXDC1	protein-coding
ZBTB48_ChIPseq_peak_314707d	44031283	44031288	14.0459	exon (NM_001320869, exon 1 of 5)	123	NM_014297	ETHE1	protein-coding
ZBTB48_ChIPseq_peak_271147	80417101	80417106	14.0459	intron (NM_001083608, intron 1 of 9)	563	NM_012336	NARF	protein-coding
ZBTB48_ChIPseq_peak_524815	98263803	98263808	14.0459	Intergenic	17208	NM_002523	NPTX2	protein-coding
ZBTB48_ChIPseq_peak_64608d	226069646	226069651	14.0459	intron (NM_014698, intron 1 of 24)	772	NM_014698	TMEM63A	protein-coding
ZBTB48_ChIPseq_peak_148772	95281234	95281239	14.0459	Intergenic	53006	NR_036685	KRT19P2	pseudo
ZBTB48_ChIPseq_peak_526585a	100495089	100495094	14.0459	Intergenic	-1337	NM_000665	ACHE	protein-coding
ZBTB48_ChIPseq_peak_18437a	28157231	28157236	14.0459	promoter-TSS (NM_002713)	-19	NM_002713	PPP1R8	protein-coding
ZBTB48_ChIPseq_peak_570645	131487327	131487332	14.0459	promoter-TSS (NM_032799)	588	NR_046240	LOC100506100	ncRNA
ZBTB48_ChIPseq_peak_303901f	30019449	30019454	14.0459	intron (NM_001146339, intron 3 of 4)	1960	NM_001146339	VSTM2B	protein-coding
ZBTB48_ChIPseq_peak_447420	43019211	43019216	14.0459	promoter-TSS (NR_034086)	-300	NR_034085	LOC648987	ncRNA
ZBTB48_ChIPseq_peak_194197	106790989	106790994	14.0459	Intergenic	46722	NR_033375	LINC00226	ncRNA
ZBTB48_ChIPseq_peak_297120d	12945967	12945972	14.0454	promoter-TSS (NM_001270442)	273	NM_031429	RTBDN	protein-coding
ZBTB48_ChIPseq_peak_344224a	232646082	232646087	14.0454	promoter-TSS (NR_110994)	-47	NM_002601	PDE6D	protein-coding
ZBTB48_ChIPseq_peak_183545	74251724	74251729	14.0436	intron (NM_001043318, intron 1 of 11)	2235	NM_194278	ELMSAN1	protein-coding
ZBTB48_ChIPseq_peak_267018b	75883935	75883940	14.0436	Intergenic	-3768	NM_001001685	LINC01973	ncRNA
ZBTB48_ChIPseq_peak_316626a	46406122	46406127	14.0436	promoter-TSS (NM_001012643)	-262	NM_001012643	MYPOP	protein-coding
ZBTB48_ChIPseq_peak_445409a	32710350	32710355	14.0436	promoter-TSS (NM_001204376)	-391	NM_000908	NPR3	protein-coding
ZBTB48_ChIPseq_peak_296364c	11640091	11640096	14.0412	promoter-TSS (NM_001142465)	-106	NM_016581	ECSIT	protein-coding
ZBTB48_ChIPseq_peak_270543a	79847164	79847169	14.0412	exon (NM_005782, exon 3 of 6)	-1500	NM_016476	ANAPC11	protein-coding
ZBTB48_ChIPseq_peak_395991b	43506522	43506527	14.0412	promoter-TSS (NM_001197)	-230	NM_001197	BIK	protein-coding
ZBTB48_ChIPseq_peak_210214	89369122	89369127	14.0412	intron (NM_013227, intron 1 of 17)	22450	NM_001135	ACAN	protein-coding
ZBTB48_ChIPseq_peak_154424a	112343122	112343127	14.0412	Intergenic	6257	NR_036636	ADAM1A	pseudo
ZBTB48_ChIPseq_peak_313608b	42433444	42433449	14.0412	intron (NR_135626, intron 1 of 1)	474	NR_135626	LOC100505585	ncRNA
ZBTB48_ChIPseq_peak_258018b	58241017	58241022	14.0412	intron (NR_137422, intron 8 of 11)	13722	NM_000717	CA4	protein-coding
ZBTB48_ChIPseq_peak_396159a	43650483	43650488	14.0412	intron (NM_173050, intron 6 of 21)	-21463	NR_134582	LOC101927447	ncRNA
ZBTB48_ChIPseq_peak_577517b	139780790	139780795	14.0412	promoter-TSS (NM_021138)	-173	NM_021138	TRAF2	protein-coding
ZBTB48_ChIPseq_peak_404984b	14962840	14962845	14.0412	intron (NM_152536, intron 13 of 19)	26170	NR_046251	FGD5-AS1	ncRNA
ZBTB48_ChIPseq_peak_572324b	133408193	133408198	14.0412	Intergenic	46686	NR_027440	LOC100272217	ncRNA
ZBTB48_ChIPseq_peak_332486a	73115253	73115258	14.0412	intron (NM_003124, intron 1 of 2)	743	NM_003124	SPR	protein-coding
ZBTB48_ChIPseq_peak_431111	49318911	49318916	14.0412	Intergenic	330254	NM_025087	CWH43	protein-coding
ZBTB48_ChIPseq_peak_531650	128466760	128466765	14.0412	Intergenic	-3721	NM_001458	FLNC	protein-coding
ZBTB48_ChIPseq_peak_296954c	12787510	12787515	14.0412	TTS (NR_029375)	4513	NM_001930	DHPS	protein-coding
ZBTB48_ChIPseq_peak_75507	6243860	6243865	14.0412	promoter-TSS (NM_001314063)	-978	NM_004566	PFKFB3	protein-coding
ZBTB48_ChIPseq_peak_303668	29704112	29704117	14.0412	promoter-TSS (NM_006003)	22	NM_006003	UQCRFS1	protein-coding
ZBTB48_ChIPseq_peak_317220	47201080	47201085	14.0412	exon (NM_016457, exon 8 of 18)	11520	NR_036157	MIR320E	ncRNA
ZBTB48_ChIPseq_peak_270694	79992436	79992441	14.0412	TTS (NM_001316307)	2906	NM_005052	RAC3	protein-coding
ZBTB48_ChIPseq_peak_42594a	116996579	116996584	14.0412	intron (NR_125973, intron 3 of 3)	24867	NR_125972	LINC01762	ncRNA
ZBTB48_ChIPseq_peak_488159	34192239	34192244	14.041	Intergenic	-12336	NM_002131	HMGA1	protein-coding
ZBTB48_ChIPseq_peak_485522a	29944379	29944384	14.041	intron (NR_028032, intron 1 of 2)	1489	NM_005844	HCG9	ncRNA
ZBTB48_ChIPseq_peak_307306d	34626300	34626305	14.0368	Intergenic	-37050	NM_015578	LSM14A	protein-coding
ZBTB48_ChIPseq_peak_47767	156084212	156084217	14.025	promoter-TSS (NM_001282626)	-247	NM_005572	LMNA	protein-coding
ZBTB48_ChIPseq_peak_308352a	35994174	35994179	14.025	TTS (NM_001190349)	-1363	NM_033317	DMKN	protein-coding
ZBTB48_ChIPseq_peak_312971	41644742	41644747	14.025	Intergenic	24407	NM_000774	CYP2F1	protein-coding
ZBTB48_ChIPseq_peak_247692b	38225133	38225138	14.025	intron (NM_199334, intron 1 of 8)	6067	NM_003250	THRA	protein-coding
ZBTB48_ChIPseq_peak_351933	25369102	25369107	14.025	intron (NM_001042472, intron 1 of 12)	2514	NM_015600	ABHD12	protein-coding
ZBTB48_ChIPseq_peak_574197	135820088	135820093	14.025	promoter-TSS (NM_004188)	-70	NM_000368	TSC1	protein-coding
ZBTB48_ChIPseq_peak_315555	45408883	45408888	14.025	promoter-TSS (NM_001302688)	-121	NM_000041	APOE	protein-coding
ZBTB48_ChIPseq_peak_247347a	37791013	37791018	14.025	intron (NM_181505, intron 5 of 6)	-2318	NM_006804	STARD3	protein-coding
ZBTB48_ChIPseq_peak_438359a	893527	893532	14.025	promoter-TSS (NM_001317951)	560	NM_004237	TRIP13	protein-coding
ZBTB48_ChIPseq_peak_393277b	39941886	39941891	14.0175	Intergenic	-13028	NM_194326	RPS19BP1	protein-coding
ZBTB48_ChIPseq_peak_528701b	105222000	105222005	14.0175	promoter-TSS (NM_001355526)	-13	NM_001355526	EFCAB10	protein-coding
ZBTB48_ChIPseq_peak_595969b	106692200	106692205	14.0175	Intergenic	-73478	NM_032428	FRMPD3	protein-coding
ZBTB48_ChIPseq_peak_308736b	36344952	36344957	14.0175	Intergenic	-2059	NM_004646	NPHS1	protein-coding
ZBTB48_ChIPseq_peak_591091b	71496973	71496978	14.0092	intron (NM_001007, intron 1 of 6)	166	NM_001007	RPS4X	protein-coding
ZBTB48_ChIPseq_peak_63401	223724854	223724859	13.9852	intron (NM_001143962, intron 10 of 16)	128580	NM_001143962	CAPN8	protein-coding
ZBTB48_ChIPseq_peak_303694	29746252	29746257	13.9846	Intergenic	-42118	NM_006003	UQCRFS1	protein-coding
ZBTB48_ChIPseq_peak_309002e	36604987	36604992	13.9749	promoter-TSS (NM_001281)	-899	NM_001281	TBCB	protein-coding
ZBTB48_ChIPseq_peak_529243	106812109	106812114	13.9724	intron (NM_012257, intron 1 of 10)	2651	NM_012257	HBP1	protein-coding
ZBTB48_ChIPseq_peak_43579	145010318	145010323	13.9698	intron (NM_001198832, intron 3 of 45)	-13209	NM_014644	PDE4DIP	protein-coding
ZBTB48_ChIPseq_peak_43606	145077192	145077197	13.9648	intron (NM_001277444, intron 21 of 25)	-1008	NM_014644	PDE4DIP	protein-coding
ZBTB48_ChIPseq_peak_553039	42912053	42912058	13.9442	intron (NR_033698, intron 1 of 7)	613	NM_002027	FNTA	protein-coding
ZBTB48_ChIPseq_peak_307503b	34849414	34849419	13.944	Intergenic	-6229	NM_000175	GPI	protein-coding
ZBTB48_ChIPseq_peak_64403	225842394	225842399	13.944	Intergenic	-1551	NM_018212	ENAH	protein-coding
ZBTB48_ChIPseq_peak_70816c	236959305	236959310	13.944	intron (NM_000254, intron 1 of 32)	726	NM_000254	MTR	protein-coding
ZBTB48_ChIPseq_peak_67912a	231114788	231114793	13.944	promoter-TSS (NR_144538)	-5	NM_022786	ARV1	protein-coding
ZBTB48_ChIPseq_peak_310933a	39220450	39220455	13.944	TTS (NM_144691)	14662	NM_144691	CAPN12	protein-coding
ZBTB48_ChIPseq_peak_314378e	43531864	43531869	13.9399	Intergenic	-1235	NM_002785	PSG11	protein-coding
ZBTB48_ChIPseq_peak_235368	8539496	8539501	13.9345	Intergenic	-5419	NM_005964	MYH10	protein-coding
ZBTB48_ChIPseq_peak_312294a	40898191	40898196	13.9302	Intergenic	-2065	NM_144685	HIPK4	protein-coding
ZBTB48_ChIPseq_peak_69922	235563119	235563124	13.9302	intron (NM_001287802, intron 2 of 15)	32446	NM_003193	TBCE	protein-coding
ZBTB48_ChIPseq_peak_220232a	29822612	29822617	13.9302	promoter-TSS (NM_145239)	-795	NM_145239	PRRT2	protein-coding
ZBTB48_ChIPseq_peak_96530	90751547	90751552	13.9302	promoter-TSS (NM_001141945)	-395	NM_001613	ACTA2	protein-coding
ZBTB48_ChIPseq_peak_240753a	21307432	21307437	13.9302	intron (NM_021012, intron 1 of 2)	-1014	NM_001194958	KCNJ18	protein-coding
ZBTB48_ChIPseq_peak_311383	39656339	39656344	13.9192	intron (NM_001014832, intron 1 of 8)	-31263	NM_001001414	NCCRP1	protein-coding
ZBTB48_ChIPseq_peak_310763b	39048341	39048346	13.9192	intron (NM_000540, intron 89 of 105)	-38644	NR_134907	LOC105372397	ncRNA
ZBTB48_ChIPseq_peak_66060a	228270845	228270850	13.9192	promoter-TSS (NM_001024228)	-4	NM_001658	ARF1	protein-coding
ZBTB48_ChIPseq_peak_280755	46134079	46134084	13.9176	intron (NM_001142397, intron 2 of 12)	-62890	NR_039897	MIR4743	ncRNA
ZBTB48_ChIPseq_peak_245621c	35288873	35288878	13.9176	TTS (NR_135668)	5085	NR_135668	LHX1-DT	ncRNA
ZBTB48_ChIPseq_peak_441378	9925057	9925062	13.9096	Intergenic	-21123	NR_027112	LINC02112	ncRNA
ZBTB48_ChIPseq_peak_67320b	230162944	230162949	13.9096	Intergenic	24482	NR_135116	LINC01736	ncRNA
ZBTB48_ChIPseq_peak_503148b	117587078	117587083	13.9067	intron (NM_182645, intron 1 of 3)	359	NM_153453	VGLL2	protein-coding
ZBTB48_ChIPseq_peak_311639a	39925716	39925721	13.9018	intron (NM_001321111, intron 2 of 4)	942	NM_001020	RPS16	protein-coding
ZBTB48_ChIPseq_peak_77321	12473359	12473364	13.8875	intron (NM_001351032, intron 3 of 11)	42380	NM_020397	CAMK1D	protein-coding
ZBTB48_ChIPseq_peak_161413b	124990194	124990199	13.8875	intron (NM_001077261, intron 2 of 47)	61814	NM_006312	NCOR2	protein-coding
ZBTB48_ChIPseq_peak_56684	201576391	201576396	13.8875	Intergenic	-41057	NM_020443	NAV1	protein-coding
ZBTB48_ChIPseq_peak_100394b	102511152	102511157	13.8875	intron (NM_000278, intron 3 of 9)	5686	NM_000278	PAX2	protein-coding
ZBTB48_ChIPseq_peak_526791	100797503	100797508	13.8875	promoter-TSS (NM_001283)	-174	NM_001283	AP1S1	protein-coding
ZBTB48_ChIPseq_peak_234167	7168260	7168265	13.8875	Intergenic	-1750	NM_001307	CLDN7	protein-coding
ZBTB48_ChIPseq_peak_225914a	75681613	75681618	13.8875	promoter-TSS (NR_144545)	-20	NM_018975	TERF2IP	protein-coding
ZBTB48_ChIPseq_peak_289190a	2944878	2944883	13.8875	promoter-TSS (NM_021217)	89	NM_021217	ZNF77	protein-coding
ZBTB48_ChIPseq_peak_311696	39989662	39989667	13.8849	exon (NM_016941, exon 1 of 8)	107	NM_016941	DLL3	protein-coding
ZBTB48_ChIPseq_peak_157899a	120666157	120666162	13.8789	intron (NM_001080855, intron 1 of 11)	21805	NM_002859	PXN	protein-coding
ZBTB48_ChIPseq_peak_305829	32919849	32919854	13.8776	intron (NM_001172774, intron 3 of 18)	22829	NM_207325	DPY19L3	protein-coding
ZBTB48_ChIPseq_peak_311605c	39880908	39880913	13.8776	non-coding (NR_046384, exon 2 of 14)	925	NM_019088	PAF1	protein-coding
ZBTB48_ChIPseq_peak_67037b	229644361	229644366	13.8776	promoter-TSS (NM_018230)	186	NR_110630	LOC101927478	ncRNA
ZBTB48_ChIPseq_peak_306789	34012971	34012976	13.8776	promoter-TSS (NM_001166056)	-174	NM_000285	PEPD	protein-coding
ZBTB48_ChIPseq_peak_538322b	150821213	150821218	13.8695	TTS (NM_001308304)	9450	NM_031946	AGAP3	protein-coding
ZBTB48_ChIPseq_peak_492387	42259136	42259141	13.8695	intron (NM_033502, intron 4 of 17)	-73505	NM_018141	MRPS10	protein-coding
ZBTB48_ChIPseq_peak_17245	26704950	26704955	13.8695	Intergenic	-5667	NM_173574	ZNF683	protein-coding
ZBTB48_ChIPseq_peak_201023b	68111136	68111141	13.8695	promoter-TSS (NM_001258024)	-904	NM_001031807	SKOR1	protein-coding
ZBTB48_ChIPseq_peak_439167c	1801836	1801841	13.8695	intron (NM_004553, intron 1 of 3)	342	NM_004553	NDUFS6	protein-coding
ZBTB48_ChIPseq_peak_433750	109090198	109090203	13.8695	promoter-TSS (NM_001130714)	-88	NM_016269	LEF1	protein-coding
ZBTB48_ChIPseq_peak_295626h	10947264	10947269	13.8695	promoter-TSS (NM_006858)	-283	NM_006858	TMED1	protein-coding
ZBTB48_ChIPseq_peak_495031c	52368482	52368487	13.8695	intron (NM_012288, intron 10 of 10)	73378	NM_012288	TRAM2	protein-coding
ZBTB48_ChIPseq_peak_577764c	140023497	140023502	13.8695	Intergenic	-10110	NM_000832	GRIN1	protein-coding
ZBTB48_ChIPseq_peak_253114	46032904	46032909	13.8695	intron (NM_024320, intron 1 of 1)	2337	NM_024320	PRR15L	protein-coding
ZBTB48_ChIPseq_peak_174579b	100637180	100637185	13.8695	intron (NM_007129, intron 1 of 2)	3172	NM_007129	ZIC2	protein-coding
ZBTB48_ChIPseq_peak_524137a	96653291	96653296	13.8695	intron (NM_005221, intron 1 of 2)	850	NM_005221	DLX5	protein-coding
ZBTB48_ChIPseq_peak_287188b	981927	981932	13.8695	Intergenic	-2399	NM_024100	WDR18	protein-coding
ZBTB48_ChIPseq_peak_264074	72772560	72772565	13.8695	promoter-TSS (NM_001305088)	2	NM_015654	NAT9	protein-coding
ZBTB48_ChIPseq_peak_21737	33171507	33171512	13.8695	Intergenic	-3148	NM_030786	SYNC	protein-coding
ZBTB48_ChIPseq_peak_577031a	139305078	139305083	13.8695	promoter-TSS (NM_006643)	-26	NM_006643	ENTR1	protein-coding
ZBTB48_ChIPseq_peak_314556b	43875377	43875382	13.8695	Intergenic	-17384	NM_031451	TEX101	protein-coding
ZBTB48_ChIPseq_peak_65273b	226830537	226830542	13.8695	intron (NM_002221, intron 4 of 7)	32230	NR_103784	ITPKB-IT1	ncRNA
ZBTB48_ChIPseq_peak_10364	16913109	16913114	13.8695	intron (NM_017940, intron 11 of 28)	26989	NM_017940	NBPF1	protein-coding
ZBTB48_ChIPseq_peak_322906a	55972735	55972740	13.8695	intron (NM_001136201, intron 1 of 5)	312	NM_024710	ISOC2	protein-coding
ZBTB48_ChIPseq_peak_44438c	150294031	150294036	13.8695	non-coding (NR_146768, exon 1 of 16)	116	NM_004698	PRPF3	protein-coding
ZBTB48_ChIPseq_peak_72368	243116604	243116609	13.8695	Intergenic	148440	NR_029401	LINC01347	ncRNA
ZBTB48_ChIPseq_peak_56704	201606931	201606936	13.8695	Intergenic	-10517	NM_020443	NAV1	protein-coding
ZBTB48_ChIPseq_peak_158266b	121087127	121087132	13.8695	intron (NM_001033677, intron 1 of 5)	-1181	NM_004276	CABP1	protein-coding
ZBTB48_ChIPseq_peak_291890c	5580487	5580492	13.8695	Intergenic	-12444	NM_153375	TINCR	ncRNA
ZBTB48_ChIPseq_peak_44585b	150504829	150504834	13.8695	Intergenic	16598	NR_051960	FALEC	ncRNA
ZBTB48_ChIPseq_peak_27737a	44780726	44780731	13.8693	intron (NM_001301701, intron 3 of 7)	40223	NM_024066	ERI3	protein-coding
ZBTB48_ChIPseq_peak_306919	34161548	34161553	13.8669	intron (NM_001127895, intron 2 of 4)	-13884	NM_022467	CHST8	protein-coding
ZBTB48_ChIPseq_peak_308143i	35758688	35758693	13.8669	intron (NM_001260489, intron 8 of 8)	-1191	NM_003367	USF2	protein-coding
ZBTB48_ChIPseq_peak_70050	235749683	235749688	13.8669	intron (NM_004485, intron 1 of 2)	63608	NM_004485	GNG4	protein-coding
ZBTB48_ChIPseq_peak_253469a	46651791	46651796	13.8669	promoter-TSS (NM_002146)	17	NM_002146	HOXB3	protein-coding
ZBTB48_ChIPseq_peak_98868a	99052122	99052127	13.8669	intron (NM_001204300, intron 1 of 10)	306	NM_032900	ARHGAP19	protein-coding
ZBTB48_ChIPseq_peak_130109b	3069198	3069203	13.864	5' UTR (NM_003213, exon 2 of 13)	452	NM_003213	TEAD4	protein-coding
ZBTB48_ChIPseq_peak_308995b	36598195	36598200	13.862	Intergenic	-3908	NM_001270948	OVOL3	protein-coding
ZBTB48_ChIPseq_peak_311626	39904750	39904755	13.8579	exon (NM_001351694, exon 2 of 18)	344	NM_022835	PLEKHG2	protein-coding
ZBTB48_ChIPseq_peak_577694b	139958784	139958789	13.856	3' UTR (NM_178448, exon 6 of 6)	6242	NM_178448	SAPCD2	protein-coding
ZBTB48_ChIPseq_peak_304818d	31160553	31160558	13.856	intron (NM_001352260, intron 5 of 5)	297255	NM_014717	ZNF536	protein-coding
ZBTB48_ChIPseq_peak_58239	204120126	204120131	13.856	intron (NM_001297760, intron 1 of 7)	1182	NM_018208	ETNK2	protein-coding
ZBTB48_ChIPseq_peak_230196d	1390261	1390266	13.856	intron (NM_001080779, intron 1 of 31)	-1212	NM_033375	MYO1C	protein-coding
ZBTB48_ChIPseq_peak_178114a	19817554	19817559	13.856	Intergenic	-71830	NR_133911	BMS1P22	pseudo
ZBTB48_ChIPseq_peak_480066	10694113	10694118	13.856	intron (NR_148870, intron 1 of 3)	727	NM_001145020	C6orf52	protein-coding
ZBTB48_ChIPseq_peak_392735b	39402522	39402527	13.856	Intergenic	-7741	NM_014508	APOBEC3C	protein-coding
ZBTB48_ChIPseq_peak_265796b	74525972	74525977	13.856	intron (NM_134268, intron 3 of 3)	2306	NM_001077620	PRCD	protein-coding
ZBTB48_ChIPseq_peak_382346b	20232881	20232886	13.856	intron (NM_023004, intron 1 of 1)	3851	NR_031618	MIR1286	ncRNA
ZBTB48_ChIPseq_peak_288206d	1946129	1946134	13.856	intron (NM_001319, intron 1 of 11)	4970	NM_001319	CSNK1G2	protein-coding
ZBTB48_ChIPseq_peak_356171c	35500169	35500174	13.856	Intergenic	-4353	NM_080628	TLDC2	protein-coding
ZBTB48_ChIPseq_peak_574360c	136018728	136018733	13.856	intron (NM_001042368, intron 1 of 17)	5877	NM_006266	RALGDS	protein-coding
ZBTB48_ChIPseq_peak_280289	45077178	45077183	13.856	intron (NR_147192, intron 1 of 2)	170313	NR_039753	MIR4527	ncRNA
ZBTB48_ChIPseq_peak_575291b	137119488	137119493	13.856	Intergenic	67753	NR_146518	LINC02247	ncRNA
ZBTB48_ChIPseq_peak_63622b	224139648	224139653	13.856	non-coding (NR_132119, exon 11 of 11)	40696	NR_132119	GTF2IP20	pseudo
ZBTB48_ChIPseq_peak_288124	1864382	1864387	13.856	promoter-TSS (NM_031918)	-820	NM_031918	KLF16	protein-coding
ZBTB48_ChIPseq_peak_605400b	153765595	153765600	13.856	intron (NM_000402, intron 2 of 12)	-4858	NM_003639	IKBKG	protein-coding
ZBTB48_ChIPseq_peak_265674b	74407621	74407626	13.856	intron (NM_022066, intron 1 of 17)	26334	NM_021972	SPHK1	protein-coding
ZBTB48_ChIPseq_peak_295059f	10410365	10410370	13.856	Intergenic	9712	NM_003259	ICAM5	protein-coding
ZBTB48_ChIPseq_peak_195948b	41221246	41221251	13.856	promoter-TSS (NM_019074)	-283	NM_019074	DLL4	protein-coding
ZBTB48_ChIPseq_peak_604694f	152934222	152934227	13.856	TTS (NM_001135740)	4519	NM_198452	PNCK	protein-coding
ZBTB48_ChIPseq_peak_327243	27295170	27295175	13.856	promoter-TSS (NM_001134693)	-605	NM_001134693	OST4	protein-coding
ZBTB48_ChIPseq_peak_238459	17399518	17399523	13.856	5' UTR (NM_016084, exon 1 of 2)	189	NM_016084	RASD1	protein-coding
ZBTB48_ChIPseq_peak_531237	127795255	127795260	13.856	Intergenic	-52668	NR_029596	MIR129-1	ncRNA
ZBTB48_ChIPseq_peak_526166b	100085409	100085414	13.856	intron (NM_173564, intron 3 of 6)	3861	NM_173564	NYAP1	protein-coding
ZBTB48_ChIPseq_peak_369644	62899754	62899759	13.856	intron (NM_018257, intron 5 of 5)	12708	NM_018257	PCMTD2	protein-coding
ZBTB48_ChIPseq_peak_604715	152952317	152952322	13.856	Intergenic	-1433	NM_005629	SLC6A8	protein-coding
ZBTB48_ChIPseq_peak_605221a	153589899	153589904	13.856	exon (NM_001456, exon 21 of 47)	13105	NM_001456	FLNA	protein-coding
ZBTB48_ChIPseq_peak_287252	1045074	1045079	13.856	exon (NM_019112, exon 12 of 47)	4974	NM_019112	ABCA7	protein-coding
ZBTB48_ChIPseq_peak_578238a	140507774	140507779	13.856	intron (NM_152285, intron 2 of 7)	5205	NM_032937	ARRDC1-AS1	ncRNA
ZBTB48_ChIPseq_peak_219269	23156499	23156504	13.856	intron (NM_020718, intron 1 of 15)	4090	NM_020718	USP31	protein-coding
ZBTB48_ChIPseq_peak_477384a	3511883	3511888	13.856	Intergenic	-55092	NM_015482	SLC22A23	protein-coding
ZBTB48_ChIPseq_peak_381940b	19861639	19861644	13.856	Intergenic	-19179	NM_053004	GNB1L	protein-coding
ZBTB48_ChIPseq_peak_298077a	14063891	14063896	13.856	intron (NM_138353, intron 1 of 12)	311	NM_024825	PODNL1	protein-coding
ZBTB48_ChIPseq_peak_263698	72302277	72302282	13.856	intron (NM_023036, intron 9 of 13)	-20072	NM_153209	KIF19	protein-coding
ZBTB48_ChIPseq_peak_473688c	176539571	176539576	13.856	Intergenic	-20507	NM_022455	NSD1	protein-coding
ZBTB48_ChIPseq_peak_398073b	46390845	46390850	13.856	Intergenic	-11649	NR_027240	LOC730668	pseudo
ZBTB48_ChIPseq_peak_12379c	19668043	19668048	13.856	intron (NM_001206541, intron 8 of 8)	29305	NM_017765	SLC66A1	protein-coding
ZBTB48_ChIPseq_peak_160523	123846525	123846530	13.856	intron (NM_018183, intron 1 of 31)	2863	NR_107039	MIR8072	ncRNA
ZBTB48_ChIPseq_peak_9850	16302629	16302634	13.856	promoter-TSS (NM_001242884)	-4	NM_003443	ZBTB17	protein-coding
ZBTB48_ChIPseq_peak_287620	1404220	1404225	13.856	Intergenic	-2653	NM_000156	GAMT	protein-coding
ZBTB48_ChIPseq_peak_352418a	30192974	30192979	13.856	promoter-TSS (NM_002165)	-110	NM_002165	ID1	protein-coding
ZBTB48_ChIPseq_peak_402246a	10442335	10442340	13.856	intron (NM_001001331, intron 5 of 22)	-6091	NR_030614	MIR885	ncRNA
ZBTB48_ChIPseq_peak_267355b	76309885	76309890	13.856	Intergenic	-35314	NR_073178	LINC01993	ncRNA
ZBTB48_ChIPseq_peak_495031f	52369424	52369429	13.856	exon (NM_012288, exon 10 of 11)	72436	NM_012288	TRAM2	protein-coding
ZBTB48_ChIPseq_peak_437847b	196029	196034	13.856	3' UTR (NM_001080478, exon 2 of 2)	4405	NM_001080478	LRRC14B	protein-coding
ZBTB48_ChIPseq_peak_255006	48610190	48610195	13.856	5' UTR (NM_017957, exon 1 of 10)	144	NM_017957	EPN3	protein-coding
ZBTB48_ChIPseq_peak_250292	41837577	41837582	13.856	Intergenic	-1423	NM_025237	SOST	protein-coding
ZBTB48_ChIPseq_peak_234249c	7232365	7232370	13.856	exon (NM_032442, exon 1 of 29)	271	NM_032442	NEURL4	protein-coding
ZBTB48_ChIPseq_peak_10386a	16946847	16946852	13.856	intron (NR_026752, intron 5 of 6)	-6749	NM_017940	NBPF1	protein-coding
ZBTB48_ChIPseq_peak_317283b	47260593	47260598	13.856	3' UTR (NM_024301, exon 4 of 4)	-10875	NM_013403	STRN4	protein-coding
ZBTB48_ChIPseq_peak_161854	125424403	125424408	13.856	Intergenic	24312	NR_049820	MIR5188	ncRNA
ZBTB48_ChIPseq_peak_254251c	47647624	47647629	13.856	intron (NR_103773, intron 1 of 2)	3800	NR_103773	LOC100288866	ncRNA
ZBTB48_ChIPseq_peak_13629	21695120	21695125	13.856	Intergenic	-23088	NM_001397	ECE1	protein-coding
ZBTB48_ChIPseq_peak_93424a	79632223	79632228	13.856	intron (NM_004747, intron 1 of 31)	54123	NM_004747	DLG5	protein-coding
ZBTB48_ChIPseq_peak_219044a	22018923	22018928	13.856	promoter-TSS (NM_001164579)	-531	NM_173501	MOSMO	protein-coding
ZBTB48_ChIPseq_peak_190051	100777899	100777904	13.856	Intergenic	3705	NR_029906	MIR345	ncRNA
ZBTB48_ChIPseq_peak_66437	228756880	228756885	13.856	TTS (NR_106988).6	391
ZBTB48_ChIPseq_peak_10469	17176874	17176879	13.856	Intergenic	8640	NR_037446	MIR3675	ncRNA
ZBTB48_ChIPseq_peak_287385b	1180742	1180747	13.856	Intergenic	-6462	NM_014963	SBNO2	protein-coding
ZBTB48_ChIPseq_peak_521969	72395954	72395959	13.856	intron (NM_001257190, intron 4 of 15)	29346	NM_148936	NSUN5P2	pseudo
ZBTB48_ChIPseq_peak_127358b	124492753	124492758	13.856	promoter-TSS (NR_016021)	13	NM_032811	TBRG1	protein-coding
ZBTB48_ChIPseq_peak_604852a	153087053	153087058	13.856	intron (NM_001303512, intron 1 of 7)	8296	NM_032512	PDZD4	protein-coding
ZBTB48_ChIPseq_peak_473218b	175981252	175981257	13.856	intron (NM_017675, intron 1 of 31)	4911	NM_017675	CDHR2	protein-coding
ZBTB48_ChIPseq_peak_21047a	32263019	32263024	13.856	intron (NM_001281987, intron 9 of 15)	18631	NM_144569	SPOCD1	protein-coding
ZBTB48_ChIPseq_peak_244014	30675112	30675117	13.856	Intergenic	-2014	NR_030362	MIR632	ncRNA
ZBTB48_ChIPseq_peak_313987b	42794941	42794946	13.856	exon (NM_015125, exon 10 of 20)	6126	NM_015125	CIC	protein-coding
ZBTB48_ChIPseq_peak_271330	80586584	80586589	13.856	intron (NM_019613, intron 3 of 9)	19825	NM_019613	WDR45B	protein-coding
ZBTB48_ChIPseq_peak_5517	9310218	9310223	13.856	intron (NM_004285, intron 3 of 4)	10317	NM_004285	H6PD	protein-coding
ZBTB48_ChIPseq_peak_311329b	39602885	39602890	13.856	TTS (NM_001004318)	-13533	NM_005884	PAK4	protein-coding
ZBTB48_ChIPseq_peak_247637	38172082	38172087	13.856	exon (NM_001178147, exon 2 of 4)	470	NM_000759	CSF3	protein-coding
ZBTB48_ChIPseq_peak_56736b	201645460	201645465	13.856	intron (NM_020443, intron 1 of 29)	28012	NM_020443	NAV1	protein-coding
ZBTB48_ChIPseq_peak_595859	106172154	106172159	13.856	3' UTR (NM_001171095, exon 2 of 2)	8550	NM_020384	CLDN2	protein-coding
ZBTB48_ChIPseq_peak_391168	37713088	37713093	13.856	Intergenic	34666	NM_013385	CYTH4	protein-coding
ZBTB48_ChIPseq_peak_495351	53409913	53409918	13.856	promoter-TSS (NM_001498)	12	NM_001498	GCLC	protein-coding
ZBTB48_ChIPseq_peak_289311a	3055708	3055713	13.856	exon (NM_001130, exon 5 of 7)	6661	NM_001130	TLE5	protein-coding
ZBTB48_ChIPseq_peak_346729b	799687	799692	13.856	Intergenic	-14651	NM_031424	FAM110A	protein-coding
ZBTB48_ChIPseq_peak_427617	2480728	2480733	13.856	intron (NM_001185009, intron 2 of 8)	9550	NM_002938	RNF4	protein-coding
ZBTB48_ChIPseq_peak_318691a	48896081	48896086	13.856	Intergenic	-1273	NM_006801	KDELR1	protein-coding
ZBTB48_ChIPseq_peak_222876a	57413832	57413837	13.856	intron (NM_002996, intron 2 of 2)	7464	NM_002996	CX3CL1	protein-coding
ZBTB48_ChIPseq_peak_48248a	156644304	156644309	13.856	intron (NM_006617, intron 2 of 3)	2883	NM_006617	NES	protein-coding
ZBTB48_ChIPseq_peak_278360	32735895	32735900	13.856	Intergenic	-85097	NM_032347	ZNF397	protein-coding
ZBTB48_ChIPseq_peak_323401	57049831	57049836	13.856	promoter-TSS (NM_001308440)	-484	NM_020828	ZFP28	protein-coding
ZBTB48_ChIPseq_peak_301484a	18076999	18077004	13.856	intron (NM_002248, intron 2 of 10)	14890	NM_002248	KCNN1	protein-coding
ZBTB48_ChIPseq_peak_206452c	77836095	77836100	13.856	Intergenic	18160	NR_135692	LOC101929457	ncRNA
ZBTB48_ChIPseq_peak_550481c	33448503	33448508	13.856	TTS (NM_001305115)	6810	NM_024025	DUSP26	protein-coding
ZBTB48_ChIPseq_peak_304152	30297220	30297225	13.856	Intergenic	-5679	NM_001238	CCNE1	protein-coding
ZBTB48_ChIPseq_peak_132137b	7023315	7023320	13.856	promoter-TSS (NM_001975)	-297	NM_001975	ENO2	protein-coding
ZBTB48_ChIPseq_peak_465574f	148751741	148751746	13.856	Intergenic	7095	NM_014443	IL17B	protein-coding
ZBTB48_ChIPseq_peak_487213f	33049340	33049345	13.856	promoter-TSS (NM_001242525)	-787	NM_033554	HLA-DPA1	protein-coding
ZBTB48_ChIPseq_peak_303728	29786164	29786169	13.856	intron (NR_040029, intron 9 of 9)	-82030	NM_006003	UQCRFS1	protein-coding
ZBTB48_ChIPseq_peak_399684c	50353436	50353441	13.856	promoter-TSS (NM_001001852)	-705	NM_001001852	PIM3	protein-coding
ZBTB48_ChIPseq_peak_194399a	20561848	20561853	13.856	Intergenic	73853	NR_038836	CHEK2P2	pseudo
ZBTB48_ChIPseq_peak_576358a	138495918	138495923	13.856	Intergenic	29149	NR_034016	LINC01502	ncRNA
ZBTB48_ChIPseq_peak_538781	151439941	151439946	13.856	intron (NM_001040633, intron 3 of 15)	-6543	NM_016203	PRKAG2	protein-coding
ZBTB48_ChIPseq_peak_238837	17746696	17746701	13.856	TTS (NM_001288789)	-6373	NM_004176	SREBF1	protein-coding
ZBTB48_ChIPseq_peak_553723	49033754	49033759	13.856	Intergenic	112761	NM_003350	UBE2V2	protein-coding
ZBTB48_ChIPseq_peak_281866a	48248346	48248351	13.8459	exon (NM_002747, exon 4 of 6)	98086	NM_031939	MRO	protein-coding
ZBTB48_ChIPseq_peak_53899b	181285577	181285582	13.8459	Intergenic	80055	NR_046249	LINC01699	ncRNA
ZBTB48_ChIPseq_peak_301933a	18491372	18491377	13.8459	Intergenic	-5396	NM_004864	GDF15	protein-coding
ZBTB48_ChIPseq_peak_76747	11715800	11715805	13.8459	Intergenic	-62014	NM_014688	USP6NL	protein-coding
ZBTB48_ChIPseq_peak_369042f	62289497	62289502	13.8459	non-coding (NR_037882, exon 1 of 38)	336	NM_016434	RTEL1	protein-coding
ZBTB48_ChIPseq_peak_311281	39562034	39562039	13.8432	Intergenic	-12909	NM_001004318	ACP7	protein-coding
ZBTB48_ChIPseq_peak_312128a	40723131	40723136	13.8432	exon (NM_152479, exon 2 of 3)	1173	NM_152479	TTC9B	protein-coding
ZBTB48_ChIPseq_peak_63481b	223896351	223896356	13.8294	intron (NM_001146068, intron 1 of 20)	-3766	NM_001748	CAPN2	protein-coding
ZBTB48_ChIPseq_peak_71757	240937650	240937655	13.8207	Intergenic	-162190	NM_022469	GREM2	protein-coding
ZBTB48_ChIPseq_peak_503335	118973089	118973094	13.8192	promoter-TSS (NM_001042475)	-71	NM_206921	CEP85L	protein-coding
ZBTB48_ChIPseq_peak_132131b	7014248	7014253	13.8192	intron (NM_001135217, intron 1 of 7)	353	NM_006992	LRRC23	protein-coding
ZBTB48_ChIPseq_peak_304069a	30206515	30206520	13.8192	promoter-TSS (NM_001282931)	-65	NM_031448	C19orf12	protein-coding
ZBTB48_ChIPseq_peak_296961c	12792352	12792357	13.8192	promoter-TSS (NM_001206974)	-329	NM_001930	DHPS	protein-coding
ZBTB48_ChIPseq_peak_312391b	40994892	40994897	13.8192	intron (NM_020971, intron 3 of 35)	21768	NM_020971	SPTBN4	protein-coding
ZBTB48_ChIPseq_peak_59234	205618623	205618628	13.8192	Intergenic	-16625	NM_001973	ELK4	protein-coding
ZBTB48_ChIPseq_peak_7064a	11072586	11072591	13.8192	promoter-TSS (NM_007375)	-91	NM_007375	TARDBP	protein-coding
ZBTB48_ChIPseq_peak_451054	70882360	70882365	13.8192	promoter-TSS (NM_022132)	-753	NM_022132	MCCC2	protein-coding
ZBTB48_ChIPseq_peak_87391b	62492579	62492584	13.8192	intron (NM_001204403, intron 1 of 43)	703	NM_001149	ANK3	protein-coding
ZBTB48_ChIPseq_peak_306930	34169813	34169818	13.8192	intron (NM_001127895, intron 2 of 4)	-5619	NM_022467	CHST8	protein-coding
ZBTB48_ChIPseq_peak_323771	58280956	58280961	13.8192	promoter-TSS (NM_017652)	-62	NM_017652	ZNF586	protein-coding
ZBTB48_ChIPseq_peak_75767	6962160	6962165	13.8192	Intergenic	140602	NR_038291	LINC00707	ncRNA
ZBTB48_ChIPseq_peak_478119b	4974407	4974412	13.8192	Intergenic	-29641	NR_126015	LYRM4-AS1	ncRNA
ZBTB48_ChIPseq_peak_163430b	132440713	132440718	13.8192	intron (NM_015409, intron 1 of 52)	6250	NM_015409	EP400	protein-coding
ZBTB48_ChIPseq_peak_405481a	16306500	16306505	13.8192	promoter-TSS (NM_001352981)	-6	NM_206831	DPH3	protein-coding
ZBTB48_ChIPseq_peak_143964e	57569757	57569762	13.8192	exon (NM_002332, exon 24 of 89)	-18528	NR_031597	MIR1228	ncRNA
ZBTB48_ChIPseq_peak_311561b	39832519	39832524	13.8192	promoter-TSS (NM_018028)	-578	NM_018028	SAMD4B	protein-coding
ZBTB48_ChIPseq_peak_92337	76605771	76605776	13.8192	intron (NM_012330, intron 3 of 17)	19602	NM_012330	KAT6B	protein-coding
ZBTB48_ChIPseq_peak_306709	33921789	33921794	13.8192	intron (NM_001166056, intron 7 of 12)	56361	NM_001806	CEBPG	protein-coding
ZBTB48_ChIPseq_peak_399881c	50625945	50625950	13.8192	intron (NM_025204, intron 1 of 9)	1606	NM_025204	TRABD	protein-coding
ZBTB48_ChIPseq_peak_280942c	46329476	46329481	13.8192	intron (NM_001142397, intron 10 of 12)	132507	NR_039897	MIR4743	ncRNA
ZBTB48_ChIPseq_peak_603378b	149106783	149106788	13.8192	promoter-TSS (NR_027456)	19	NR_027456	LINC00894	ncRNA
ZBTB48_ChIPseq_peak_235077c	8113974	8113979	13.8192	promoter-TSS (NM_001256834)	-32	NM_004217	AURKB	protein-coding
ZBTB48_ChIPseq_peak_545116a	12446991	12446996	13.8192	intron (NR_047662, intron 6 of 8)	76127	NR_047662	LOC729732	ncRNA
ZBTB48_ChIPseq_peak_311397f	39672863	39672868	13.8166	Intergenic	-14739	NM_001001414	NCCRP1	protein-coding
ZBTB48_ChIPseq_peak_168033	44793261	44793266	13.8166	Intergenic	-22927	NR_107046	MIR8079	ncRNA
ZBTB48_ChIPseq_peak_144419a	58166832	58166837	13.8166	promoter-TSS (NM_023033)	451	NM_015433	EEF1AKMT3	protein-coding
ZBTB48_ChIPseq_peak_77247b	12393602	12393607	13.8136	intron (NM_153498, intron 1 of 10)	2062	NM_020397	CAMK1D	protein-coding
ZBTB48_ChIPseq_peak_384339c	24058349	24058354	13.8136	intron (NR_024448, intron 1 of 11)	1259	NR_024448	GUSBP11	pseudo
ZBTB48_ChIPseq_peak_41501	113291228	113291233	13.8136	Intergenic	28041	NM_182759	TAFA3	protein-coding
ZBTB48_ChIPseq_peak_501627	109188911	109188916	13.8136	intron (NM_032131, intron 3 of 17)	19294	NM_032131	ARMC2	protein-coding
ZBTB48_ChIPseq_peak_160545d	123869044	123869049	13.8136	intron (NM_001324505, intron 1 of 6)	383	NM_020382	KMT5A	protein-coding
ZBTB48_ChIPseq_peak_485624	30187238	30187243	13.8136	Intergenic	-5969	NM_003449	TRIM26	protein-coding
ZBTB48_ChIPseq_peak_287600a	1383492	1383497	13.8114	promoter-TSS (NM_024407)	-389	NM_024407	NDUFS7	protein-coding
ZBTB48_ChIPseq_peak_200777a	67433086	67433091	13.8114	intron (NM_001145103, intron 1 of 8)	2729	NM_005902	SMAD3	protein-coding
ZBTB48_ChIPseq_peak_204970d	75019351	75019356	13.8114	Intergenic	-1402	NM_000499	CYP1A1	protein-coding
ZBTB48_ChIPseq_peak_17117b	26561102	26561107	13.8114	intron (NM_001281517, intron 1 of 12)	460	NM_022778	CEP85	protein-coding
ZBTB48_ChIPseq_peak_307503f	34850700	34850705	13.809	Intergenic	-4943	NM_000175	GPI	protein-coding
ZBTB48_ChIPseq_peak_403895b	13326491	13326496	13.8029	Intergenic	135326	NM_024923	NUP210	protein-coding
ZBTB48_ChIPseq_peak_312192	40790566	40790571	13.8019	intron (NM_001626, intron 1 of 13)	734	NM_001626	AKT2	protein-coding
ZBTB48_ChIPseq_peak_247350a	37793366	37793371	13.7997	promoter-TSS (NM_001165938)	35	NM_006804	STARD3	protein-coding
ZBTB48_ChIPseq_peak_246592a	36908804	36908809	13.7997	promoter-TSS (NR_104194)	-160	NM_002795	PSMB3	protein-coding
ZBTB48_ChIPseq_peak_107781c	124714195	124714200	13.7997	promoter-TSS (NM_024942)	-278	NM_024942	C10orf88	protein-coding
ZBTB48_ChIPseq_peak_352632	30467963	30467968	13.7997	intron (NR_148011, intron 2 of 15)	-9418	NM_080611	DUSP15	protein-coding
ZBTB48_ChIPseq_peak_505485	136564745	136564750	13.7986	intron (NM_001099286, intron 3 of 7)	6726	NM_138419	MTFR2	protein-coding
ZBTB48_ChIPseq_peak_370796	30377814	30377819	13.797	TTS (NM_016940)	-12536	NM_015565	LTN1	protein-coding
ZBTB48_ChIPseq_peak_312417	41015855	41015860	13.797	intron (NM_020971, intron 13 of 35)	-20538	NM_020971	SPTBN4	protein-coding
ZBTB48_ChIPseq_peak_240678c	21226014	21226019	13.7856	Intergenic	34668	NM_002756	MAP2K3	protein-coding
ZBTB48_ChIPseq_peak_144418	58165744	58165749	13.7856	promoter-TSS (NM_015433)	168	NM_005371	METTL1	protein-coding
ZBTB48_ChIPseq_peak_66912	229480101	229480106	13.7856	Intergenic	-1415	NM_145257	CCSAP	protein-coding
ZBTB48_ChIPseq_peak_311346a	39617423	39617428	13.7855	intron (NM_001014832, intron 1 of 8)	1005	NM_005884	PAK4	protein-coding
ZBTB48_ChIPseq_peak_66101a	228327456	228327461	13.7817	promoter-TSS (NM_001242839)	-327	NM_000858	GUK1	protein-coding
ZBTB48_ChIPseq_peak_311705b	39997196	39997201	13.7817	intron (NM_203486, intron 6 of 8)	7641	NM_016941	DLL3	protein-coding
ZBTB48_ChIPseq_peak_307511f	34857871	34857876	13.7817	intron (NM_000175, intron 3 of 17)	1848	NM_000175	GPI	protein-coding
ZBTB48_ChIPseq_peak_310904e	39176761	39176766	13.7753	intron (NM_004924, intron 1 of 20)	38507	NM_004924	ACTN4	protein-coding
ZBTB48_ChIPseq_peak_309412a	37178279	37178284	13.7753	promoter-TSS (NM_001322911)	70	NR_110707	LINC01534	ncRNA
ZBTB48_ChIPseq_peak_247200a	37616862	37616867	13.7736	promoter-TSS (NM_016507)	-900	NM_015083	CDK12	protein-coding
ZBTB48_ChIPseq_peak_311371a	39640921	39640926	13.7667	intron (NM_001014832, intron 1 of 8)	24503	NM_005884	PAK4	protein-coding
ZBTB48_ChIPseq_peak_306375b	33553417	33553422	13.766	intron (NM_033103, intron 1 of 14)	2405	NM_033103	RHPN2	protein-coding
ZBTB48_ChIPseq_peak_200475	67056264	67056269	13.7503	intron (NR_027654, intron 4 of 4)	61592	NM_005585	SMAD6	protein-coding
ZBTB48_ChIPseq_peak_445644	34182744	34182749	13.7501	intron (NR_146599, intron 3 of 11)	-58113	NR_037951	C1QTNF3-AMACR	ncRNA
ZBTB48_ChIPseq_peak_315043b	44439708	44439713	13.7501	promoter-TSS (NM_003425)	-299	NM_003425	ZNF45	protein-coding
ZBTB48_ChIPseq_peak_312324	40929831	40929836	13.7477	intron (NM_013376, intron 1 of 1)	2099	NM_013376	SERTAD1	protein-coding
ZBTB48_ChIPseq_peak_311981c	40477037	40477042	13.7466	5' UTR (NM_153001, exon 1 of 11)	127	NM_006503	PSMC4	protein-coding
ZBTB48_ChIPseq_peak_349827	18249885	18249890	13.7466	Intergenic	-18985	NM_003434	ZNF133	protein-coding
ZBTB48_ChIPseq_peak_199387a	65627279	65627284	13.7449	intron (NM_004884, intron 4 of 13)	43097	NM_004884	IGDCC3	protein-coding
ZBTB48_ChIPseq_peak_420213b	172640817	172640822	13.7425	intron (NM_031955, intron 8 of 10)	172077	NM_018098	ECT2	protein-coding
ZBTB48_ChIPseq_peak_544666c	11325142	11325147	13.7425	promoter-TSS (NM_053279)	-868	NM_053279	FAM167A	protein-coding
ZBTB48_ChIPseq_peak_105279b	118925754	118925759	13.7409	intron (NR_121650, intron 1 of 1)	1529	NR_037436	MIR3663	ncRNA
ZBTB48_ChIPseq_peak_403381	12788509	12788514	13.7409	intron (NM_001284406, intron 3 of 11)	12297	NM_018306	TMEM40	protein-coding
ZBTB48_ChIPseq_peak_441745g	10566989	10566994	13.7401	intron (NM_001164440, intron 1 of 3)	2556	NM_001164440	ANKRD33B	protein-coding
ZBTB48_ChIPseq_peak_67644c	230560637	230560642	13.7401	intron (NM_001258311, intron 1 of 6)	1035	NM_024554	PGBD5	protein-coding
ZBTB48_ChIPseq_peak_459570a	131892530	131892535	13.7401	promoter-TSS (NM_005732)	-84	NM_005732	RAD50	protein-coding
ZBTB48_ChIPseq_peak_310989a	39277711	39277716	13.7401	Intergenic	-2137	NM_001042507	LGALS7B	protein-coding
ZBTB48_ChIPseq_peak_311189b	39480770	39480775	13.73	Intergenic	-14319	NM_024907	FBXO17	protein-coding
ZBTB48_ChIPseq_peak_80315b	23216885	23216890	13.7235	promoter-TSS (NM_173081)	-66	NM_173081	ARMC3	protein-coding
ZBTB48_ChIPseq_peak_70651c	236660829	236660834	13.7203	Intergenic	-20683	NM_006499	LGALS8	protein-coding
ZBTB48_ChIPseq_peak_287392b	1189033	1189038	13.7084	Intergenic	-14753	NM_014963	SBNO2	protein-coding
ZBTB48_ChIPseq_peak_73978	1223093	1223098	13.7084	TTS (NM_018702)	17387	NM_001010910	LINC00200	ncRNA
ZBTB48_ChIPseq_peak_312734a	41305989	41305994	13.7084	intron (NM_053046, intron 1 of 5)	657	NM_017555	EGLN2	protein-coding
ZBTB48_ChIPseq_peak_294238a	8503046	8503051	13.7084	intron (NM_001005415, intron 4 of 4)	-6664	NM_005968	HNRNPM	protein-coding
ZBTB48_ChIPseq_peak_291977g	5680967	5680972	13.7084	promoter-TSS (NM_205767)	-62	NM_205767	MICOS13	protein-coding
ZBTB48_ChIPseq_peak_232122b	3908432	3908437	13.7084	3' UTR (NM_015113, exon 55 of 55)	28037	NR_146884	LINC01975	ncRNA
ZBTB48_ChIPseq_peak_22649	35440867	35440872	13.7084	TTS (NR_037869)	3438	NR_037869	LOC653160	ncRNA
ZBTB48_ChIPseq_peak_380880d	18268131	18268136	13.7084	Intergenic	8077	NR_103718	LINC00528	ncRNA
ZBTB48_ChIPseq_peak_577256	139526055	139526060	13.7084	Intergenic	-14424	NR_135288	LINC01451	ncRNA
ZBTB48_ChIPseq_peak_255001	48605238	48605243	13.7084	intron (NM_032133, intron 15 of 18)	-4808	NM_017957	EPN3	protein-coding
ZBTB48_ChIPseq_peak_570620	131463988	131463993	13.7082	promoter-TSS (NM_013355)	-793	NM_013355	PKN3	protein-coding
ZBTB48_ChIPseq_peak_312735c	41309633	41309638	13.6949	intron (NR_037791, intron 8 of 11)	4301	NM_017555	EGLN2	protein-coding
ZBTB48_ChIPseq_peak_443266	16867096	16867101	13.6949	intron (NM_012334, intron 2 of 40)	69287	NM_012334	MYO10	protein-coding
ZBTB48_ChIPseq_peak_304464b	30722374	30722379	13.6935	Intergenic	-140924	NM_014717	ZNF536	protein-coding
ZBTB48_ChIPseq_peak_67090	229718853	229718858	13.6925	Intergenic	-24413	NM_012089	ABCB10	protein-coding
ZBTB48_ChIPseq_peak_307474	34820839	34820844	13.6882	intron (NM_014686, intron 6 of 13)	-34804	NM_000175	GPI	protein-coding
ZBTB48_ChIPseq_peak_380055	47765833	47765838	13.6855	intron (NM_001315529, intron 3 of 46)	21033	NM_006031	PCNT	protein-coding
ZBTB48_ChIPseq_peak_251729a	43450148	43450153	13.6855	Intergenic	52862	NM_174919	ARHGAP27	protein-coding
ZBTB48_ChIPseq_peak_313070c	41737272	41737277	13.6851	intron (NM_001699, intron 6 of 18)	4614	NM_001699	AXL	protein-coding
ZBTB48_ChIPseq_peak_310204	38493626	38493631	13.6837	intron (NM_015073, intron 1 of 21)	95767	NM_015073	SIPA1L3	protein-coding
ZBTB48_ChIPseq_peak_531753b	128568657	128568662	13.6776	Intergenic	-8427	NM_032643	IRF5	protein-coding
ZBTB48_ChIPseq_peak_276518b	20715289	20715294	13.6757	promoter-TSS (NM_001100619)	-436	NM_138375	CABLES1	protein-coding
ZBTB48_ChIPseq_peak_203404a	72465959	72465964	13.6757	intron (NM_001012642, intron 1 of 11)	24175	NM_001012642	GRAMD2A	protein-coding
ZBTB48_ChIPseq_peak_107437a	123923497	123923502	13.6541	exon (NM_206860, exon 1 of 16)	558	NM_006997	TACC2	protein-coding
ZBTB48_ChIPseq_peak_405999a	20082516	20082521	13.6517	intron (NM_003884, intron 1 of 17)	994	NM_003884	KAT2B	protein-coding
ZBTB48_ChIPseq_peak_10430b	17030903	17030908	13.6508	intron (NR_026567, intron 4 of 10)	15747	NR_026567	ESPNP	pseudo
ZBTB48_ChIPseq_peak_371587	33284979	33284984	13.6452	intron (NM_014586, intron 1 of 10)	39353	NM_014586	HUNK	protein-coding
ZBTB48_ChIPseq_peak_230049b	1220892	1220897	13.6452	Intergenic	37937	NM_172367	TRARG1	protein-coding
ZBTB48_ChIPseq_peak_577764e	140024208	140024213	13.6452	Intergenic	-9399	NM_000832	GRIN1	protein-coding
ZBTB48_ChIPseq_peak_591448a	73183069	73183074	13.63	intron (NR_024582, intron 2 of 4)	18912	NR_024582	JPX	ncRNA
ZBTB48_ChIPseq_peak_64402	225841650	225841655	13.6296	promoter-TSS (NM_018212)	-807	NM_018212	ENAH	protein-coding
ZBTB48_ChIPseq_peak_202380	70356766	70356771	13.6254	intron (NM_001105192, intron 8 of 19)	15039	NR_030714	MIR629	ncRNA
ZBTB48_ChIPseq_peak_312719a	41292334	41292339	13.6233	intron (NR_037791, intron 5 of 11)	8212	NR_037791	RAB4B-EGLN2	ncRNA
ZBTB48_ChIPseq_peak_302077	18631890	18631895	13.6229	intron (NM_006532, intron 1 of 11)	1045	NM_006532	ELL	protein-coding
ZBTB48_ChIPseq_peak_473810b	176731567	176731572	13.6229	promoter-TSS (NM_130781)	806	NM_013237	PRELID1	protein-coding
ZBTB48_ChIPseq_peak_389756	35546661	35546666	13.6229	intron (NR_126356, intron 4 of 5)	80386	NR_126356	LINC01399	ncRNA
ZBTB48_ChIPseq_peak_161906	125474266	125474271	13.6229	promoter-TSS (NM_032656)	-601	NM_032656	DHX37	protein-coding
ZBTB48_ChIPseq_peak_139716b	50308325	50308330	13.6229	intron (NR_110048, intron 1 of 5)	2591	NR_110048	LINC02395	ncRNA
ZBTB48_ChIPseq_peak_473864c	176789961	176789966	13.6229	intron (NM_006480, intron 1 of 14)	5119	NM_006480	RGS14	protein-coding
ZBTB48_ChIPseq_peak_89438c	71661587	71661592	13.6229	intron (NM_080800, intron 13 of 37)	99945	NM_005203	COL13A1	protein-coding
ZBTB48_ChIPseq_peak_199436c	65677943	65677948	13.6212	intron (NM_020962, intron 18 of 19)	-7567	NM_004884	IGDCC3	protein-coding
ZBTB48_ChIPseq_peak_70719	236795659	236795664	13.6212	Intergenic	-27820	NM_018072	HEATR1	protein-coding
ZBTB48_ChIPseq_peak_581673b	24073076	24073081	13.6212	promoter-TSS (NM_001415)	13	NM_001415	EIF2S3	protein-coding
ZBTB48_ChIPseq_peak_307637b	34992547	34992552	13.6197	TTS (NM_001080436)	19669	NM_001080436	WTIP	protein-coding
ZBTB48_ChIPseq_peak_504114	126307517	126307522	13.6197	promoter-TSS (NM_001350581)	-57	NM_021820	TRMT11	protein-coding
ZBTB48_ChIPseq_peak_304310a	30541898	30541903	13.6197	Intergenic	108754	NM_003796	URI1	protein-coding
ZBTB48_ChIPseq_peak_188078g	95982535	95982540	13.6146	Intergenic	17429	NR_003002	SCARNA13	ncRNA
ZBTB48_ChIPseq_peak_306044	33194047	33194052	13.6099	intron (NM_001105570, intron 1 of 2)	11182	NM_001105570	NUDT19	protein-coding
ZBTB48_ChIPseq_peak_314798d	44124195	44124200	13.6099	promoter-TSS (NM_182498)	-183	NM_182498	ZNF428	protein-coding
ZBTB48_ChIPseq_peak_307140	34394326	34394331	13.6047	Intergenic	106577	NM_024076	KCTD15	protein-coding
ZBTB48_ChIPseq_peak_63751	224386066	224386071	13.5986	Intergenic	14855	NM_003676	DEGS1	protein-coding
ZBTB48_ChIPseq_peak_549536b	29076708	29076713	13.5979	intron (NM_015254, intron 2 of 39)	43900	NM_015254	KIF13B	protein-coding
ZBTB48_ChIPseq_peak_200355b	66932596	66932601	13.5979	intron (NR_110372, intron 1 of 4)	58070	NR_110372	LINC01169	ncRNA
ZBTB48_ChIPseq_peak_421677e	183146970	183146975	13.5947	promoter-TSS (NM_015078)	-915	NM_015078	MCF2L2	protein-coding
ZBTB48_ChIPseq_peak_349833b	18268882	18268887	13.5939	promoter-TSS (NM_001352462)	12	NM_003434	ZNF133	protein-coding
ZBTB48_ChIPseq_peak_71949	241804068	241804073	13.5939	promoter-TSS (NM_014322)	-369	NM_014322	OPN3	protein-coding
ZBTB48_ChIPseq_peak_240690b	21244707	21244712	13.5939	Intergenic	-34990	NM_021012	KCNJ12	protein-coding
ZBTB48_ChIPseq_peak_311622	39900654	39900659	13.5939	promoter-TSS (NR_039755)	-338	NR_039755	MIR4530	ncRNA
ZBTB48_ChIPseq_peak_308944	36547362	36547367	13.5939	intron (NM_001083961, intron 1 of 31)	1581	NM_173636	WDR62	protein-coding
ZBTB48_ChIPseq_peak_129975b	2922063	2922068	13.5939	promoter-TSS (NR_146318)	25	NR_033958	ITFG2-AS1	ncRNA
ZBTB48_ChIPseq_peak_310422a	38716079	38716084	13.5917	intron (NM_001135156, intron 1 of 11)	-1191	NM_004647	DPF1	protein-coding
ZBTB48_ChIPseq_peak_446372d	37250042	37250047	13.5917	promoter-TSS (NM_023073)	-514	NM_023073	CPLANE1	protein-coding
ZBTB48_ChIPseq_peak_69272	234613774	234613779	13.5899	intron (NM_005646, intron 1 of 29)	1073	NM_005646	TARBP1	protein-coding
ZBTB48_ChIPseq_peak_312191b	40789763	40789768	13.5899	intron (NM_001626, intron 1 of 13)	-1217	NR_030371	MIR641	ncRNA
ZBTB48_ChIPseq_peak_309315b	37019658	37019663	13.5899	promoter-TSS (NM_001166037)	-412	NM_001012756	ZNF260	protein-coding
ZBTB48_ChIPseq_peak_68345	232033339	232033344	13.5889	intron (NM_001164541, intron 9 of 9)	-28239	NR_126441	DISC1-IT1	ncRNA
ZBTB48_ChIPseq_peak_78937b	15902372	15902377	13.5889	5' UTR (NM_001318330, exon 1 of 14)	158	NM_024948	MINDY3	protein-coding
ZBTB48_ChIPseq_peak_319202b	49403708	49403713	13.5811	intron (NM_006184, intron 1 of 12)	403	NM_006184	NUCB1	protein-coding
ZBTB48_ChIPseq_peak_479116f	7262345	7262350	13.5811	Intergenic	51200	NM_003144	SSR1	protein-coding
ZBTB48_ChIPseq_peak_137333	40013232	40013237	13.5811	exon (NM_005164, exon 1 of 10)	609	NM_005164	ABCD2	protein-coding
ZBTB48_ChIPseq_peak_307024g	34269004	34269009	13.5811	Intergenic	-18745	NM_024076	KCTD15	protein-coding
ZBTB48_ChIPseq_peak_36166	78463637	78463642	13.5811	intron (NM_001317100, intron 2 of 3)	-6873	NM_007034	DNAJB4	protein-coding
ZBTB48_ChIPseq_peak_462554a	138089800	138089805	13.5811	promoter-TSS (NR_134245)	-189	NR_134244	LOC105379194	ncRNA
ZBTB48_ChIPseq_peak_51151	168051726	168051731	13.5811	3' UTR (NM_001349635, exon 5 of 5)	53946	NM_007369	GPR161	protein-coding
ZBTB48_ChIPseq_peak_10387d	16948611	16948616	13.577	intron (NR_026752, intron 5 of 6)	-8513	NM_017940	NBPF1	protein-coding
ZBTB48_ChIPseq_peak_39982b	109584335	109584340	13.5735	intron (NM_014969, intron 1 of 14)	513	NM_014969	WDR47	protein-coding
ZBTB48_ChIPseq_peak_31922a	54665242	54665247	13.5735	promoter-TSS (NM_016491)	530	NM_001031672	CYB5RL	protein-coding
ZBTB48_ChIPseq_peak_378301a	45657958	45657963	13.5735	intron (NM_001283050, intron 2 of 6)	2927	NM_015259	ICOSLG	protein-coding
ZBTB48_ChIPseq_peak_298597a	14549515	14549520	13.5735	intron (NM_002741, intron 1 of 21)	-1569	NM_002741	PKN1	protein-coding
ZBTB48_ChIPseq_peak_184516c	77500533	77500538	13.5735	Intergenic	-5493	NM_024496	IRF2BPL	protein-coding
ZBTB48_ChIPseq_peak_526271b	100201702	100201707	13.5735	promoter-TSS (NR_038910)	-43	NR_038910	PCOLCE-AS1	ncRNA
ZBTB48_ChIPseq_peak_308170b	35791812	35791817	13.5735	intron (NM_080600, intron 6 of 11)	8825	NM_002361	MAG	protein-coding
ZBTB48_ChIPseq_peak_91988b	75671356	75671361	13.5674	exon (NM_002658, exon 2 of 11)	499	NM_002658	PLAU	protein-coding
ZBTB48_ChIPseq_peak_68774b	233123007	233123012	13.5674	intron (NM_014801, intron 32 of 33)	36421	NM_032324	NTPCR	protein-coding
ZBTB48_ChIPseq_peak_43452	121355159	121355164	13.5599	Intergenic	94251	NR_003955	EMBP1	pseudo
ZBTB48_ChIPseq_peak_50660c	166134998	166135003	13.5549	intron (NM_001017961, intron 1 of 1)	992	NM_001017961	FAM78B	protein-coding
ZBTB48_ChIPseq_peak_234665b	7637979	7637984	13.5549	exon (NM_020877, exon 7 of 86)	16903	NM_020877	DNAH2	protein-coding
ZBTB48_ChIPseq_peak_305222d	31844954	31844959	13.554	Intergenic	-4525	NM_020856	TSHZ3	protein-coding
ZBTB48_ChIPseq_peak_57702b	203275214	203275219	13.554	promoter-TSS (NR_034150)	552	NM_006763	BTG2	protein-coding
ZBTB48_ChIPseq_peak_298132b	14117884	14117889	13.554	promoter-TSS (NM_002918)	-752	NM_002918	RFX1	protein-coding
ZBTB48_ChIPseq_peak_193348e	105282543	105282548	13.554	Intergenic	-4993	NR_024396	LINC00638	ncRNA
ZBTB48_ChIPseq_peak_473057b	175788699	175788704	13.554	non-coding (NR_109797, exon 1 of 5)	109	NM_020444	KIAA1191	protein-coding
ZBTB48_ChIPseq_peak_306434	33610534	33610539	13.5506	intron (NR_135270, intron 18 of 20)	-12462	NM_173479	WDR88	protein-coding
ZBTB48_ChIPseq_peak_578775b	141820	141825	13.5483	Intergenic	-6882	NR_128715	MIR6724-2	ncRNA
ZBTB48_ChIPseq_peak_605601	59005133	59005138	13.5473	Intergenic	-95268	NM_005840	SPRY3	protein-coding
ZBTB48_ChIPseq_peak_652a	1510315	1510320	13.5473	promoter-TSS (NM_014188)	-55	NM_014188	SSU72	protein-coding
ZBTB48_ChIPseq_peak_2516c	3774254	3774259	13.5473	promoter-TSS (NM_014704)	425	NM_004402	DFFB	protein-coding
ZBTB48_ChIPseq_peak_151837c	108306702	108306707	13.5473	Intergenic	-9156	NR_037629	LOC728739	pseudo
ZBTB48_ChIPseq_peak_539944	155090780	155090785	13.5473	intron (NM_198337, intron 2 of 3)	1300	NM_005542	INSIG1	protein-coding
ZBTB48_ChIPseq_peak_323021b	56098845	56098850	13.5425	Intergenic	-6636	NM_152600	ZNF579	protein-coding
ZBTB48_ChIPseq_peak_479783b	10119088	10119093	13.5425	Intergenic	-285645	NR_145448	TFAP2A-AS2	ncRNA
ZBTB48_ChIPseq_peak_525412	99005744	99005749	13.5425	promoter-TSS (NM_003910)	559	NM_014891	PDAP1	protein-coding
ZBTB48_ChIPseq_peak_66141	228373558	228373563	13.5425	Intergenic	11309	NM_001010867	IBA57	protein-coding
ZBTB48_ChIPseq_peak_591600b	73639811	73639816	13.5425	Intergenic	-1515	NM_006517	SLC16A2	protein-coding
ZBTB48_ChIPseq_peak_291032	4725250	4725255	13.5425	Intergenic	-1397	NM_139159	DPP9	protein-coding
ZBTB48_ChIPseq_peak_242541b	27933580	27933585	13.5409	intron (NM_152345, intron 1 of 14)	11553	NM_032854	CORO6	protein-coding
ZBTB48_ChIPseq_peak_441653	10467498	10467503	13.5305	Intergenic	-10649	NR_106747	MIR6131	ncRNA
ZBTB48_ChIPseq_peak_311472b	39743855	39743860	13.5305	Intergenic	-4361	NM_001276254	IFNL4	protein-coding
ZBTB48_ChIPseq_peak_537136	148638191	148638196	13.5305	Intergenic	-46426	NR_130107	GHET1	ncRNA
ZBTB48_ChIPseq_peak_305153a	31767852	31767857	13.5305	exon (NM_020856, exon 2 of 2)	72577	NM_020856	TSHZ3	protein-coding
ZBTB48_ChIPseq_peak_304823	31164610	31164615	13.5305	intron (NM_001352260, intron 5 of 5)	301312	NM_014717	ZNF536	protein-coding
ZBTB48_ChIPseq_peak_465411d	148206658	148206663	13.5219	exon (NM_000024, exon 1 of 1)	504	NM_000024	ADRB2	protein-coding
ZBTB48_ChIPseq_peak_478057	4858772	4858777	13.5219	intron (NM_001143970, intron 1 of 6)	22442	NM_004824	CDYL	protein-coding
ZBTB48_ChIPseq_peak_309109c	36705592	36705597	13.5134	promoter-TSS (NM_152477)	-19	NM_152477	ZNF565	protein-coding
ZBTB48_ChIPseq_peak_204488c	74511264	74511269	13.5117	Intergenic	-9220	NM_022369	STRA6	protein-coding
ZBTB48_ChIPseq_peak_304067	30205246	30205251	13.5114	intron (NM_001256047, intron 1 of 2)	715	NM_031448	C19orf12	protein-coding
ZBTB48_ChIPseq_peak_9751b	16173678	16173683	13.5061	promoter-TSS (NM_015001)	-679	NM_015001	SPEN	protein-coding
ZBTB48_ChIPseq_peak_538410d	150930001	150930006	13.494	5' UTR (NM_019015, exon 1 of 4)	428	NM_019015	CHPF2	protein-coding
ZBTB48_ChIPseq_peak_55034	186575111	186575116	13.4938	Intergenic	74446	NM_000963	PTGS2	protein-coding
ZBTB48_ChIPseq_peak_7014c	11019460	11019465	13.4938	intron (NM_001170754, intron 5 of 12)	22632	NM_173507	C1orf127	protein-coding
ZBTB48_ChIPseq_peak_359166	43314055	43314060	13.4907	Intergenic	-13677	NM_024049	LINC01260	ncRNA
ZBTB48_ChIPseq_peak_307790b	35340734	35340739	13.4882	Intergenic	-16963	NR_033982	LINC01801	ncRNA
ZBTB48_ChIPseq_peak_304815	31157415	31157420	13.4879	intron (NM_001352260, intron 5 of 5)	294117	NM_014717	ZNF536	protein-coding
ZBTB48_ChIPseq_peak_66732	229230458	229230463	13.4807	Intergenic	80088	NR_039659	MIR4454	ncRNA
ZBTB48_ChIPseq_peak_589889	69261431	69261436	13.4665	3' UTR (NM_001002254, exon 8 of 8)	8355	NM_001002254	AWAT2	protein-coding
ZBTB48_ChIPseq_peak_292221c	5904674	5904679	13.4619	promoter-TSS (NM_175614)	-176	NM_001017921	VMAC	protein-coding
ZBTB48_ChIPseq_peak_353828	32078422	32078427	13.4619	intron (NM_001032999, intron 1 of 10)	496	NM_005093	CBFA2T2	protein-coding
ZBTB48_ChIPseq_peak_105845	120595455	120595460	13.4619	Intergenic	-80699	NM_153810	CACUL1	protein-coding
ZBTB48_ChIPseq_peak_210093b	89164884	89164889	13.4619	intron (NM_022767, intron 1 of 3)	359	NM_022767	AEN	protein-coding
ZBTB48_ChIPseq_peak_43592a	145039454	145039459	13.4606	intron (NM_022359, intron 1 of 6)	507	NR_144516	LOC100996724	pseudo
ZBTB48_ChIPseq_peak_309790b	37834388	37834393	13.4594	intron (NR_138119, intron 2 of 3)	8864	NM_181786	ZNF875	protein-coding
ZBTB48_ChIPseq_peak_255289b	48944576	48944581	13.4583	promoter-TSS (NM_005749)	538	NR_038458	TOB1-AS1	ncRNA
ZBTB48_ChIPseq_peak_63760	224392626	224392631	13.4491	Intergenic	8353	NR_110669	LOC101927143	ncRNA
ZBTB48_ChIPseq_peak_311683	39977149	39977154	13.4423	intron (NM_001001563, intron 8 of 10)	6099	NM_001001563	TIMM50	protein-coding
ZBTB48_ChIPseq_peak_10338	16840075	16840080	13.4418	Intergenic	-20881	NR_023386	CROCCP3	pseudo
ZBTB48_ChIPseq_peak_315139	44646328	44646333	13.4372	intron (NM_006630, intron 1 of 5)	620	NM_006630	ZNF234	protein-coding
ZBTB48_ChIPseq_peak_341980c	208030375	208030380	13.4313	promoter-TSS (NR_106999)	363	NM_003709	KLF7	protein-coding
ZBTB48_ChIPseq_peak_68874	233431035	233431040	13.4297	intron (NM_001328607, intron 1 of 1)	422	NM_014801	PCNX2	protein-coding
ZBTB48_ChIPseq_peak_280180	44547444	44547449	13.4297	intron (NM_001353907, intron 3 of 13)	-2839	NM_001242907	ELOA3D	protein-coding
ZBTB48_ChIPseq_peak_133831b	13044508	13044513	13.4297	5' UTR (NM_003979, exon 1 of 4)	554	NM_003979	GPRC5A	protein-coding
ZBTB48_ChIPseq_peak_359686	44509784	44509789	13.4297	promoter-TSS (NM_080603)	-62	NM_080603	ZSWIM1	protein-coding
ZBTB48_ChIPseq_peak_47834b	156163660	156163665	13.4297	promoter-TSS (NR_104408)	-61	NM_014655	SLC25A44	protein-coding
ZBTB48_ChIPseq_peak_318926c	49140853	49140858	13.4297	promoter-TSS (NR_004401)	-48	NM_001352	DBP	protein-coding
ZBTB48_ChIPseq_peak_70669a	236686664	236686669	13.4297	promoter-TSS (NM_201544)	-73	NM_006499	LGALS8	protein-coding
ZBTB48_ChIPseq_peak_311569	39843741	39843746	13.4297	intron (NM_018028, intron 3 of 15)	10644	NM_018028	SAMD4B	protein-coding
ZBTB48_ChIPseq_peak_70485c	236444768	236444773	13.4297	intron (NM_019891, intron 1 of 15)	569	NM_019891	ERO1B	protein-coding
ZBTB48_ChIPseq_peak_304205a	30348969	30348974	13.4297	Intergenic	46070	NM_001238	CCNE1	protein-coding
ZBTB48_ChIPseq_peak_441685a	10503599	10503604	13.4224	promoter-TSS (NR_104606)	-761	NR_104606	LINC02212	ncRNA
ZBTB48_ChIPseq_peak_311592	39869262	39869267	13.4184	intron (NM_001303614, intron 8 of 12)	12571	NM_019088	PAF1	protein-coding
ZBTB48_ChIPseq_peak_69635b	235125663	235125668	13.4156	Intergenic	-25919	NR_125945	LOC101927851	ncRNA
ZBTB48_ChIPseq_peak_306194b	33367582	33367587	13.4039	Intergenic	-6901	NM_014270	SLC7A9	protein-coding
ZBTB48_ChIPseq_peak_59122d	205464636	205464641	13.4039	Intergenic	-9046	NM_002596	CDK18	protein-coding
ZBTB48_ChIPseq_peak_497386	79573536	79573541	13.4039	Intergenic	-3723	NM_001010844	IRAK1BP1	protein-coding
ZBTB48_ChIPseq_peak_314577	43901303	43901308	13.4026	intron (NM_031451, intron 1 of 8)	8542	NM_031451	TEX101	protein-coding
ZBTB48_ChIPseq_peak_438940a	1516664	1516669	13.4014	intron (NM_024830, intron 1 of 13)	-5695	NR_106723	MIR6075	ncRNA
ZBTB48_ChIPseq_peak_252478	44929523	44929528	13.4014	intron (NM_003396, intron 1 of 3)	573	NM_003396	WNT9B	protein-coding
ZBTB48_ChIPseq_peak_270220	79486948	79486953	13.4014	Intergenic	-7125	NM_001614	ACTG1	protein-coding
ZBTB48_ChIPseq_peak_348034b	3402270	3402275	13.4014	Intergenic	-13963	NM_001009984	C20orf194	protein-coding
ZBTB48_ChIPseq_peak_255019b	48624872	48624877	13.4014	intron (NM_001258372, intron 1 of 15)	424	NM_022827	SPATA20	protein-coding
ZBTB48_ChIPseq_peak_414580	121264845	121264850	13.4014	promoter-TSS (NM_199420)	6	NM_199420	POLQ	protein-coding
ZBTB48_ChIPseq_peak_577824a	140083733	140083738	13.4014	promoter-TSS (NM_013366)	-678	NM_013366	ANAPC2	protein-coding
ZBTB48_ChIPseq_peak_267527	76467383	76467388	13.4014	intron (NM_173628, intron 54 of 80)	-13607	NR_102401	DNAH17-AS1	ncRNA
ZBTB48_ChIPseq_peak_469147a	163342101	163342106	13.4014	Intergenic	409569	NM_013283	MAT2B	protein-coding
ZBTB48_ChIPseq_peak_373c	1210045	1210050	13.4014	promoter-TSS (NM_058167)	-813	NM_058167	UBE2J2	protein-coding
ZBTB48_ChIPseq_peak_369459b	62681578	62681583	13.4014	promoter-TSS (NM_018419)	-601	NM_018419	SOX18	protein-coding
ZBTB48_ChIPseq_peak_371308	32839541	32839546	13.4014	intron (NM_001353691, intron 1 of 29)	91857	NM_003253	TIAM1	protein-coding
ZBTB48_ChIPseq_peak_241752a	26925553	26925558	13.3996	promoter-TSS (NR_040012)	501	NM_006461	SPAG5	protein-coding
ZBTB48_ChIPseq_peak_23453b	36863183	36863188	13.3996	intron (NM_032881, intron 1 of 1)	375	NM_032881	LSM10	protein-coding
ZBTB48_ChIPseq_peak_200574b	67168623	67168628	13.3996	Intergenic	80228	NR_135687	LINC02206	ncRNA
ZBTB48_ChIPseq_peak_307617b	34971550	34971555	13.3958	Intergenic	-1328	NM_001080436	WTIP	protein-coding
ZBTB48_ChIPseq_peak_424348c	192635082	192635087	13.3907	intron (NM_178496, intron 1 of 1)	866	NM_178496	MB21D2	protein-coding
ZBTB48_ChIPseq_peak_307511e	34857604	34857609	13.3899	intron (NM_000175, intron 2 of 17)	1581	NM_000175	GPI	protein-coding
ZBTB48_ChIPseq_peak_447569a	43313432	43313437	13.386	promoter-TSS (NM_001324219)	-35	NM_002130	HMGCS1	protein-coding
ZBTB48_ChIPseq_peak_245647	35339773	35339778	13.3851	intron (NM_012138, intron 4 of 11)	33600	NM_012138	AATF	protein-coding
ZBTB48_ChIPseq_peak_104100	114924670	114924675	13.3717	intron (NM_001198528, intron 14 of 14)	35280	NM_030756	TCF7L2	protein-coding
ZBTB48_ChIPseq_peak_8936b	15253320	15253325	13.3717	intron (NM_001018000, intron 1 of 7)	2697	NM_015209	KAZN	protein-coding
ZBTB48_ChIPseq_peak_311208a	39498424	39498429	13.3651	Intergenic	24810	NM_178820	FBXO27	protein-coding
ZBTB48_ChIPseq_peak_444884a	31893009	31893014	13.3651	intron (NM_178140, intron 2 of 24)	43254	NR_036241	MIR4279	ncRNA
ZBTB48_ChIPseq_peak_551011	37549190	37549195	13.3651	Intergenic	-4077	NM_025069	ZNF703	protein-coding
ZBTB48_ChIPseq_peak_306484a	33653058	33653063	13.3651	intron (NR_135565, intron 8 of 11)	30062	NM_173479	WDR88	protein-coding
ZBTB48_ChIPseq_peak_65004	226521286	226521291	13.3651	Intergenic	-23839	NM_173083	LIN9	protein-coding
ZBTB48_ChIPseq_peak_314777g	44100682	44100687	13.3651	promoter-TSS (NM_001145347)	-54	NM_024327	ZNF576	protein-coding
ZBTB48_ChIPseq_peak_200028	66516783	66516788	13.365	intron (NM_032445, intron 1 of 22)	29290	NM_032445	MEGF11	protein-coding
ZBTB48_ChIPseq_peak_70712	236772120	236772125	13.3645	Intergenic	-4281	NM_018072	HEATR1	protein-coding
ZBTB48_ChIPseq_peak_304584	30865902	30865907	13.3628	intron (NM_001352260, intron 1 of 5)	2604	NM_014717	ZNF536	protein-coding
ZBTB48_ChIPseq_peak_234222	7211871	7211876	13.3627	5' UTR (NM_001143762, exon 1 of 6)	179	NM_001970	EIF5A	protein-coding
ZBTB48_ChIPseq_peak_307629a	34983974	34983979	13.3627	exon (NM_001080436, exon 3 of 8)	11096	NM_001080436	WTIP	protein-coding
ZBTB48_ChIPseq_peak_525165	98739863	98739868	13.3604	intron (NM_181349, intron 1 of 17)	1878	NM_020429	SMURF1	protein-coding
ZBTB48_ChIPseq_peak_213684a	100274011	100274016	13.3525	promoter-TSS (NM_001284419)	-364	NM_152449	LYSMD4	protein-coding
ZBTB48_ChIPseq_peak_307901	35496989	35496994	13.3512	intron (NM_001136199, intron 1 of 17)	5767	NM_020895	GRAMD1A	protein-coding
ZBTB48_ChIPseq_peak_65078	226605208	226605213	13.3512	Intergenic	-9409	NM_001618	PARP1	protein-coding
ZBTB48_ChIPseq_peak_169226b	49822052	49822057	13.3485	promoter-TSS (NM_030911)	7	NM_030911	CDADC1	protein-coding
ZBTB48_ChIPseq_peak_373200b	36236848	36236853	13.3485	intron (NM_001001890, intron 2 of 5)	24137	NM_001754	RUNX1	protein-coding
ZBTB48_ChIPseq_peak_596108	106916186	106916191	13.3485	Intergenic	43523	NM_004089	TSC22D3	protein-coding
ZBTB48_ChIPseq_peak_194299	107241353	107241358	13.3485	Intergenic	17859	NR_049827	MIR5195	ncRNA
ZBTB48_ChIPseq_peak_314136b	42923579	42923584	13.3414	intron (NM_005357, intron 1 of 9)	-4326	NR_073179	LIPE-AS1	ncRNA
ZBTB48_ChIPseq_peak_239039b	17997201	17997206	13.3357	exon (NM_001388, exon 2 of 13)	6022	NM_001388	DRG2	protein-coding
ZBTB48_ChIPseq_peak_545679	17478621	17478626	13.3357	exon (NM_006207, exon 4 of 7)	44681	NM_006207	PDGFRL	protein-coding
ZBTB48_ChIPseq_peak_376684b	43870306	43870311	13.3357	Intergenic	46156	NM_080860	RSPH1	protein-coding
ZBTB48_ChIPseq_peak_527165c	101186346	101186351	13.3357	intron (NM_001278563, intron 5 of 13)	25938	NR_103747	LINC01007	ncRNA
ZBTB48_ChIPseq_peak_395758	43252530	43252535	13.3357	intron (NM_014570, intron 1 of 15)	876	NM_014570	ARFGAP3	protein-coding
ZBTB48_ChIPseq_peak_476166c	180616260	180616265	13.3357	Intergenic	2646	NR_108031	LINC01962	ncRNA
ZBTB48_ChIPseq_peak_250614	42215353	42215358	13.3357	Intergenic	-3915	NM_024032	C17orf53	protein-coding
ZBTB48_ChIPseq_peak_46857b	154934295	154934300	13.3357	promoter-TSS (NM_138300)	-39	NM_138300	PYGO2	protein-coding
ZBTB48_ChIPseq_peak_221205a	30939328	30939333	13.3357	intron (NM_001099784, intron 5 of 10)	3434	NM_019085	FBXL19	protein-coding
ZBTB48_ChIPseq_peak_311694a	39987854	39987859	13.328	Intergenic	-1701	NM_016941	DLL3	protein-coding
ZBTB48_ChIPseq_peak_311322b	39594578	39594583	13.328	intron (NM_001004318, intron 11 of 12)	19635	NM_001004318	ACP7	protein-coding
ZBTB48_ChIPseq_peak_68853	233351968	233351973	13.328	intron (NM_014801, intron 12 of 33)	79489	NM_014801	PCNX2	protein-coding
ZBTB48_ChIPseq_peak_309059a	36661465	36661470	13.328	Intergenic	-17696	NM_001864	COX7A1	protein-coding
ZBTB48_ChIPseq_peak_483393b	21264218	21264223	13.3266	Intergenic	247903	NR_103790	LINC00581	ncRNA
ZBTB48_ChIPseq_peak_377915a	45265078	45265083	13.326	Intergenic	-20036	NM_020132	AGPAT3	protein-coding
ZBTB48_ChIPseq_peak_477704a	3991108	3991113	13.3212	Intergenic	-30459	NM_003913	PRPF4B	protein-coding
ZBTB48_ChIPseq_peak_448014	52083899	52083904	13.3212	promoter-TSS (NM_181501)	127	NM_015946	PELO	protein-coding
ZBTB48_ChIPseq_peak_70035c	235733017	235733022	13.3146	intron (NM_001098722, intron 3 of 3)	56894
ZBTB48_ChIPseq_peak_526642	100609550	100609555	13.312	exon (NM_005960, exon 11 of 15)	-3352	NM_001164462	MUC12	protein-coding
ZBTB48_ChIPseq_peak_483932	24494778	24494783	13.312	promoter-TSS (NM_170740)	-417	NM_001080	ALDH5A1	protein-coding
ZBTB48_ChIPseq_peak_319323	49503194	49503199	13.312	intron (NM_006666, intron 2 of 14)	6491	NM_006666	RUVBL2	protein-coding
ZBTB48_ChIPseq_peak_192324a	103990600	103990605	13.312	Intergenic	-1406	NM_001823	CKB	protein-coding
ZBTB48_ChIPseq_peak_128563b	214330	214335	13.312	intron (NM_015232, intron 2 of 12)	27790	NM_015232	IQSEC3	protein-coding
ZBTB48_ChIPseq_peak_188445b	96830474	96830479	13.312	promoter-TSS (NM_001271904)	-597	NM_016472	GSKIP	protein-coding
ZBTB48_ChIPseq_peak_56890a	201910767	201910772	13.311	intron (NM_012134, intron 1 of 2)	4947	NM_012134	LMOD1	protein-coding
ZBTB48_ChIPseq_peak_377201b	44419345	44419350	13.3086	intron (NM_004571, intron 1 of 10)	24727	NM_004571	PKNOX1	protein-coding
ZBTB48_ChIPseq_peak_314985	44303914	44303919	13.3027	exon (NM_001288763, exon 1 of 4)	265	NM_182573	LYPD5	protein-coding
ZBTB48_ChIPseq_peak_311971	40468397	40468402	13.3027	Intergenic	-8513	NM_006503	PSMC4	protein-coding
ZBTB48_ChIPseq_peak_185359c	90987595	90987600	13.299	Intergenic	-4044	NR_135274	LOC105370619	ncRNA
ZBTB48_ChIPseq_peak_246653e	36982306	36982311	13.299	promoter-TSS (NM_017748)	217	NR_039880	MIR4727	ncRNA
ZBTB48_ChIPseq_peak_3481c	6333211	6333216	13.299	intron (NM_007274, intron 8 of 8)	-12178	NM_207370	GPR153	protein-coding
ZBTB48_ChIPseq_peak_311903	40368807	40368812	13.299	exon (NM_003890, exon 28 of 36)	-31755	NM_001436	FBL	protein-coding
ZBTB48_ChIPseq_peak_379594c	47240336	47240341	13.299	intron (NM_001348243, intron 3 of 15)	15995	NR_038876	LOC100129027	ncRNA
ZBTB48_ChIPseq_peak_1636d	2586114	2586119	13.299	intron (NM_001242672, intron 4 of 6)	-21635	NM_033467	MMEL1	protein-coding
ZBTB48_ChIPseq_peak_538915	151572392	151572397	13.299	intron (NM_016203, intron 1 of 15)	-1733	NR_038926	PRKAG2-AS1	ncRNA
ZBTB48_ChIPseq_peak_401898c	9974836	9974841	13.299	promoter-TSS (NM_015513)	-686	NM_015513	CRELD1	protein-coding
ZBTB48_ChIPseq_peak_72269	242734463	242734468	13.2915	Intergenic	-46467	NM_152666	PLD5	protein-coding
ZBTB48_ChIPseq_peak_259553a	61904784	61904789	13.2915	promoter-TSS (NM_001199163)	16	NM_002805	PSMC5	protein-coding
ZBTB48_ChIPseq_peak_318619b	48823632	48823637	13.2915	promoter-TSS (NM_144577)	-302	NM_144577	CCDC114	protein-coding
ZBTB48_ChIPseq_peak_477208	3279932	3279937	13.2915	intron (NR_104448, intron 10 of 11)	20772	NM_001128591	PSMG4	protein-coding
ZBTB48_ChIPseq_peak_548941	27761727	27761732	13.2915	intron (NM_173833, intron 7 of 8)	-18096	NR_036249	MIR4287	ncRNA
ZBTB48_ChIPseq_peak_267290c	76247160	76247165	13.2915	Intergenic	19771	NM_001145529	TMEM235	protein-coding
ZBTB48_ChIPseq_peak_40698	110755035	110755040	13.2915	intron (NM_001039574, intron 1 of 3)	1701	NM_004978	KCNC4	protein-coding
ZBTB48_ChIPseq_peak_448016	52095507	52095512	13.2915	intron (NM_181501, intron 1 of 28)	11373	NM_181501	ITGA1	protein-coding
ZBTB48_ChIPseq_peak_220824c	30546357	30546362	13.2915	promoter-TSS (NM_001305020)	-68	NM_023931	ZNF747	protein-coding
ZBTB48_ChIPseq_peak_192301	103966337	103966342	13.2915	intron (NM_001128921, intron 15 of 15)	22857	NM_001823	CKB	protein-coding
ZBTB48_ChIPseq_peak_309003a	36606953	36606958	13.2915	promoter-TSS (NM_006233)	225	NM_001281	TBCB	protein-coding
ZBTB48_ChIPseq_peak_202580	70592866	70592871	13.2915	Intergenic	-202612	NM_005078	TLE3	protein-coding
ZBTB48_ChIPseq_peak_445096	32173569	32173574	13.2915	intron (NM_022130, intron 1 of 3)	854	NM_022130	GOLPH3	protein-coding
ZBTB48_ChIPseq_peak_309003b	36607178	36607183	13.2915	promoter-TSS (NM_006233)	450	NM_001281	TBCB	protein-coding
ZBTB48_ChIPseq_peak_157767c	120525392	120525397	13.2915	intron (NM_207311, intron 7 of 8)	29249	NM_006861	RAB35	protein-coding
ZBTB48_ChIPseq_peak_305765b	32814205	32814210	13.2915	Intergenic	-22307	NM_014910	ZNF507	protein-coding
ZBTB48_ChIPseq_peak_295963b	11266492	11266497	13.2915	promoter-TSS (NM_001317033)	-6	NM_182513	SPC24	protein-coding
ZBTB48_ChIPseq_peak_446875	38846392	38846397	13.2915	promoter-TSS (NR_109951)	293	NM_003999	OSMR	protein-coding
ZBTB48_ChIPseq_peak_14933	23495038	23495043	13.2915	intron (NM_033631, intron 1 of 4)	311	NM_033631	LUZP1	protein-coding
ZBTB48_ChIPseq_peak_310976	39268028	39268033	13.2915	Intergenic	-3873	NM_002307	LGALS7	protein-coding
ZBTB48_ChIPseq_peak_374714	39728137	39728142	13.2915	Intergenic	-10141	NR_110545	LINC01423	ncRNA
ZBTB48_ChIPseq_peak_77169d	12306734	12306739	13.2897	Intergenic	-68593	NM_014142	NUDT5	protein-coding
ZBTB48_ChIPseq_peak_317740	47747474	47747479	13.2897	Intergenic	-11453	NM_014417	BBC3	protein-coding
ZBTB48_ChIPseq_peak_205113	75148858	75148863	13.2897	intron (NM_005697, intron 1 of 8)	-13308	NM_001099436	ULK3	protein-coding
ZBTB48_ChIPseq_peak_137c	933192	933197	13.2897	Intergenic	2358	NM_021170	HES4	protein-coding
ZBTB48_ChIPseq_peak_143830	57381520	57381525	13.2897	Intergenic	-6833	NM_007264	GPR182	protein-coding
ZBTB48_ChIPseq_peak_297975c	13973349	13973354	13.2897	intron (NR_146095, intron 1 of 1)	474	NM_001098622	NANOS3	protein-coding
ZBTB48_ChIPseq_peak_250403c	41983818	41983823	13.2897	intron (NM_001278381, intron 1 of 13)	1490	NM_005374	MPP2	protein-coding
ZBTB48_ChIPseq_peak_15760b	24627680	24627685	13.2897	Intergenic	-18130	NM_021180	GRHL3	protein-coding
ZBTB48_ChIPseq_peak_288331b	2051751	2051756	13.2897	promoter-TSS (NM_017572)	-510	NM_017572	MKNK2	protein-coding
ZBTB48_ChIPseq_peak_282816	55466755	55466760	13.2807	intron (NM_005603, intron 1 of 27)	3790	NM_005603	ATP8B1	protein-coding
ZBTB48_ChIPseq_peak_376483b	43638207	43638212	13.2807	intron (NM_207629, intron 1 of 14)	-1058	NM_004915	ABCG1	protein-coding
ZBTB48_ChIPseq_peak_266771	75568365	75568370	13.2807	Intergenic	25344	NR_040050	LOC100507351	ncRNA
ZBTB48_ChIPseq_peak_18276	27929066	27929071	13.2807	intron (NM_001029882, intron 1 of 6)	937	NM_001029882	AHDC1	protein-coding
ZBTB48_ChIPseq_peak_201931b	69672395	69672400	13.2807	intron (NM_017705, intron 4 of 8)	-34188	NM_004856	KIF23	protein-coding
ZBTB48_ChIPseq_peak_393148	39824527	39824532	13.2807	intron (NM_153497, intron 10 of 10)	-3636	NR_040535	LOC100506472	ncRNA
ZBTB48_ChIPseq_peak_313594b	42414889	42414894	13.2807	Intergenic	-18081	NR_135626	LOC100505585	ncRNA
ZBTB48_ChIPseq_peak_288125b	1865094	1865099	13.2807	Intergenic	-1532	NM_031918	KLF16	protein-coding
ZBTB48_ChIPseq_peak_268607	77804762	77804767	13.2807	Intergenic	7513	NR_146504	LINC01977	ncRNA
ZBTB48_ChIPseq_peak_298702a	14646658	14646663	13.2807	intron (NM_138501, intron 1 of 12)	6281	NM_004868	TECR	protein-coding
ZBTB48_ChIPseq_peak_537692e	149472456	149472461	13.2807	promoter-TSS (NM_198455)	-673
ZBTB48_ChIPseq_peak_326635c	25194913	25194918	13.2807	promoter-TSS (NM_001198559)	48	NM_016544	DNAJC27	protein-coding
ZBTB48_ChIPseq_peak_317061a	47016968	47016973	13.2807	intron (NM_001205281, intron 3 of 3)	-17801	NM_020709	PNMA8B	protein-coding
ZBTB48_ChIPseq_peak_310772e	39059670	39059675	13.2807	intron (NM_000540, intron 93 of 105)	-27315	NR_134907	LOC105372397	ncRNA
ZBTB48_ChIPseq_peak_272666	3473657	3473662	13.2807	intron (NR_110429, intron 2 of 2)	7411	NR_110428	GAPLINC	ncRNA
ZBTB48_ChIPseq_peak_246135	36413832	36413837	13.2807	promoter-TSS (NR_036750)	-578	NR_036750	LOC440434	pseudo
ZBTB48_ChIPseq_peak_369355a	62580290	62580295	13.2807	intron (NR_148442, intron 1 of 15)	2235	NM_017859	UCKL1	protein-coding
ZBTB48_ChIPseq_peak_189446c	100028800	100028805	13.2807	intron (NM_001144995, intron 1 of 5)	41925	NM_001144995	CCDC85C	protein-coding
ZBTB48_ChIPseq_peak_294430b	8763809	8763814	13.2807	Intergenic	45369	NM_178525	ACTL9	protein-coding
ZBTB48_ChIPseq_peak_459517	131793327	131793332	13.2807	intron (NM_001207001, intron 3 of 3)	33136	NM_002198	IRF1	protein-coding
ZBTB48_ChIPseq_peak_311051a	39343041	39343046	13.2807	promoter-TSS (NM_001005335)	-64	NM_001533	HNRNPL	protein-coding
ZBTB48_ChIPseq_peak_377902b	45253849	45253854	13.2807	Intergenic	-21403	NM_194310	AATBC	ncRNA
ZBTB48_ChIPseq_peak_451657	73187514	73187519	13.2807	intron (NM_001080479, intron 26 of 36)	78173	NM_001080479	ARHGEF28	protein-coding
ZBTB48_ChIPseq_peak_398106	46427497	46427502	13.2807	Intergenic	13249	NR_027036	LINC00899	ncRNA
ZBTB48_ChIPseq_peak_32447c	55276308	55276313	13.2807	intron (NM_001110533, intron 4 of 9)	4574	NM_152607	LEXM	protein-coding
ZBTB48_ChIPseq_peak_270683c	79981423	79981428	13.2807	promoter-TSS (NM_001271007)	247	NM_144999	LRRC45	protein-coding
ZBTB48_ChIPseq_peak_119160	63685176	63685181	13.2807	promoter-TSS (NM_173587)	-862	NM_173587	RCOR2	protein-coding
ZBTB48_ChIPseq_peak_212364a	93572281	93572286	13.2807	Intergenic	44106	NM_020211	RGMA	protein-coding
ZBTB48_ChIPseq_peak_459381a	131574041	131574046	13.2807	Intergenic	-10487	NM_004199	P4HA2	protein-coding
ZBTB48_ChIPseq_peak_605250b	153625693	153625698	13.2807	promoter-TSS (NM_001256580)	-711	NM_006013	RPL10	protein-coding
ZBTB48_ChIPseq_peak_292670a	6425016	6425021	13.2807	promoter-TSS (NM_003685)	-196	NM_003685	KHSRP	protein-coding
ZBTB48_ChIPseq_peak_311707b	39998267	39998272	13.2786	intron (NM_203486, intron 7 of 8)	-7484	NM_182704	SELENOV	protein-coding
ZBTB48_ChIPseq_peak_574006c	135545821	135545826	13.277	promoter-TSS (NM_022779)	-35	NM_022779	DDX31	protein-coding
ZBTB48_ChIPseq_peak_310430a	38722877	38722882	13.2693	Intergenic	-2525	NM_004647	DPF1	protein-coding
ZBTB48_ChIPseq_peak_246581	36897908	36897913	13.263	intron (NM_007144, intron 2 of 10)	6648	NM_007144	PCGF2	protein-coding
ZBTB48_ChIPseq_peak_270772j	80059545	80059550	13.263	3' UTR (NM_198082, exon 17 of 17)	-3441	NM_004104	FASN	protein-coding
ZBTB48_ChIPseq_peak_525850c	99746409	99746414	13.2564	promoter-TSS (NR_134530)	-111	NM_001008395	LAMTOR4	protein-coding
ZBTB48_ChIPseq_peak_312390a	40992077	40992082	13.2564	intron (NM_020971, intron 2 of 35)	18953	NM_020971	SPTBN4	protein-coding
ZBTB48_ChIPseq_peak_306686	33900198	33900203	13.256	intron (NM_000285, intron 11 of 14)	34770	NM_001806	CEBPG	protein-coding
ZBTB48_ChIPseq_peak_202143	70000184	70000189	13.256	Intergenic	115647	NR_126437	PCAT29	ncRNA
ZBTB48_ChIPseq_peak_238826a	17735911	17735916	13.256	intron (NM_001005291, intron 1 of 19)	4412	NM_004176	SREBF1	protein-coding
ZBTB48_ChIPseq_peak_28737a	46598634	46598639	13.2351	promoter-TSS (NR_125987)	72	NM_003629	PIK3R3	protein-coding
ZBTB48_ChIPseq_peak_177600d	114242094	114242099	13.233	intron (NR_026580, intron 2 of 10)	3040	NM_007111	TFDP1	protein-coding
ZBTB48_ChIPseq_peak_523473	87104570	87104575	13.233	intron (NM_000443, intron 2 of 27)	447	NM_000443	ABCB4	protein-coding
ZBTB48_ChIPseq_peak_311098b	39390106	39390111	13.2289	promoter-TSS (NR_040515)	-232	NM_002503	NFKBIB	protein-coding
ZBTB48_ChIPseq_peak_205608b	75745985	75745990	13.2281	intron (NM_001145357, intron 1 of 20)	-1900	NM_015477	SIN3A	protein-coding
ZBTB48_ChIPseq_peak_66101b	228327754	228327759	13.2281	promoter-TSS (NM_001242839)	-29	NM_000858	GUK1	protein-coding
ZBTB48_ChIPseq_peak_303679e	29717672	29717677	13.2281	Intergenic	-13538	NM_006003	UQCRFS1	protein-coding
ZBTB48_ChIPseq_peak_65849c	227975626	227975631	13.2268	Intergenic	-27790	NM_183062	PRSS38	protein-coding
ZBTB48_ChIPseq_peak_52366	175162419	175162424	13.2172	promoter-TSS (NM_001319230)	-192	NM_014656	KIAA0040	protein-coding
ZBTB48_ChIPseq_peak_447440c	43042686	43042691	13.217	non-coding (NR_015447, exon 1 of 2)	452	NR_015447	LOC153684	ncRNA
ZBTB48_ChIPseq_peak_201192	68491896	68491901	13.204	exon (NM_001286694, exon 2 of 4)	6550	NM_033429	CALML4	protein-coding
ZBTB48_ChIPseq_peak_98965	99158893	99158898	13.204	intron (NM_015179, intron 2 of 33)	2232	NM_015179	RRP12	protein-coding
ZBTB48_ChIPseq_peak_490425e	37593259	37593264	13.2022	Intergenic	-70063	NR_039669	MIR4462	ncRNA
ZBTB48_ChIPseq_peak_603434	149368590	149368595	13.2022	Intergenic	-27647	NR_031748	MIR2114	ncRNA
ZBTB48_ChIPseq_peak_545097b	12410054	12410059	13.1967	intron (NR_047662, intron 8 of 8)	113064	NR_047662	LOC729732	ncRNA
ZBTB48_ChIPseq_peak_312026	40590920	40590925	13.1888	intron (NM_001010880, intron 2 of 5)	5888	NM_001010880	ZNF780A	protein-coding
ZBTB48_ChIPseq_peak_139770a	50360992	50360997	13.1888	Intergenic	-4287	NR_110589	LOC101927318	ncRNA
ZBTB48_ChIPseq_peak_308189c	35811949	35811954	13.1888	Intergenic	-8118	NM_001771	CD22	protein-coding
ZBTB48_ChIPseq_peak_201557d	68966568	68966573	13.1888	intron (NM_001324014, intron 3 of 12)	32728	NM_006091	CORO2B	protein-coding
ZBTB48_ChIPseq_peak_501861a	110012437	110012442	13.1888	promoter-TSS (NM_001145128)	15	NM_014845	FIG4	protein-coding
ZBTB48_ChIPseq_peak_312020d	40562225	40562230	13.1888	promoter-TSS (NM_001005851)	-112	NM_001005851	ZNF780B	protein-coding
ZBTB48_ChIPseq_peak_129365	1800052	1800057	13.1888	promoter-TSS (NM_024551)	-193	NM_024551	ADIPOR2	protein-coding
ZBTB48_ChIPseq_peak_545086	12397024	12397029	13.1888	intron (NR_047662, intron 8 of 8)	102504	NR_040091	LOC100506990	ncRNA
ZBTB48_ChIPseq_peak_211238	90809530	90809535	13.1888	promoter-TSS (NR_102428)	-541	NM_006384	CIB1	protein-coding
ZBTB48_ChIPseq_peak_200545b	67134579	67134584	13.1888	Intergenic	114272	NR_135687	LINC02206	ncRNA
ZBTB48_ChIPseq_peak_596439	108970076	108970081	13.1888	intron (NM_004458, intron 1 of 15)	6543	NM_004458	ACSL4	protein-coding
ZBTB48_ChIPseq_peak_605195	153554094	153554099	13.1888	intron (NM_012253, intron 10 of 12)	20687	NM_012253	TKTL1	protein-coding
ZBTB48_ChIPseq_peak_398148a	46474561	46474566	13.1888	Intergenic	-7314	NM_207477	MIRLET7BHG	ncRNA
ZBTB48_ChIPseq_peak_246543	36860166	36860171	13.1888	Intergenic	-1584	NR_039887	MIR4734	ncRNA
ZBTB48_ChIPseq_peak_205854a	76016164	76016169	13.1888	promoter-TSS (NM_175881)	-153	NM_175881	ODF3L1	protein-coding
ZBTB48_ChIPseq_peak_355290c	34330240	34330245	13.1888	promoter-TSS (NR_136587)	16	NM_004902	RBM39	protein-coding
ZBTB48_ChIPseq_peak_201990b	69768493	69768498	13.1888	Intergenic	23336	NM_001003	RPLP1	protein-coding
ZBTB48_ChIPseq_peak_373508a	37432422	37432427	13.1888	intron (NM_001286752, intron 1 of 11)	238	NM_017438	SETD4	protein-coding
ZBTB48_ChIPseq_peak_63485a	223900879	223900884	13.1888	intron (NM_001748, intron 1 of 20)	762	NM_001748	CAPN2	protein-coding
ZBTB48_ChIPseq_peak_535832	140241557	140241562	13.1888	intron (NM_015689, intron 14 of 19)	60783	NM_015689	DENND2A	protein-coding
ZBTB48_ChIPseq_peak_258200a	58677267	58677272	13.1888	promoter-TSS (NM_003620)	-275	NM_003620	PPM1D	protein-coding
ZBTB48_ChIPseq_peak_200481b	67063370	67063375	13.1888	intron (NR_027654, intron 4 of 4)	68698	NM_005585	SMAD6	protein-coding
ZBTB48_ChIPseq_peak_440784b	6765893	6765898	13.1888	Intergenic	19794	NM_006999	TENT4A	protein-coding
ZBTB48_ChIPseq_peak_145285b	65005222	65005227	13.1796	intron (NM_178169, intron 1 of 4)	931	NM_178169	RASSF3	protein-coding
ZBTB48_ChIPseq_peak_63696	224330505	224330510	13.1796	intron (NM_001136115, intron 3 of 3)	28718	NM_015176	FBXO28	protein-coding
ZBTB48_ChIPseq_peak_271999	399210	399215	13.1795	intron (NM_130386, intron 2 of 9)	101517	NM_030781	COLEC12	protein-coding
ZBTB48_ChIPseq_peak_12495	19792755	19792760	13.1791	intron (NM_001206541, intron 1 of 8)	18444	NM_004930	CAPZB	protein-coding
ZBTB48_ChIPseq_peak_373042	35906935	35906940	13.1766	intron (NM_004414, intron 1 of 3)	-7629	NM_004414	RCAN1	protein-coding
ZBTB48_ChIPseq_peak_310557c	38842756	38842761	13.1742	intron (NM_001330496, intron 7 of 27)	16315	NM_021185	CATSPERG	protein-coding
ZBTB48_ChIPseq_peak_54404c	183155532	183155537	13.1708	exon (NM_018891, exon 1 of 22)	360	NM_005562	LAMC2	protein-coding
ZBTB48_ChIPseq_peak_306531b	33710246	33710251	13.1682	intron (NM_019849, intron 1 of 10)	6508	NM_019849	SLC7A10	protein-coding
ZBTB48_ChIPseq_peak_309315a	37019286	37019291	13.1674	promoter-TSS (NM_001166037)	-40	NM_001012756	ZNF260	protein-coding
ZBTB48_ChIPseq_peak_256780b	55927545	55927550	13.1659	promoter-TSS (NM_016070)	-114	NM_016070	MRPS23	protein-coding
ZBTB48_ChIPseq_peak_314479a	43761690	43761695	13.1659	intron (NM_001301707, intron 4 of 4)	-8894	NR_033888	LOC284344	ncRNA
ZBTB48_ChIPseq_peak_310465b	38756150	38756155	13.1659	intron (NM_001166103, intron 1 of 5)	1054	NM_021102	SPINT2	protein-coding
ZBTB48_ChIPseq_peak_310514a	38806828	38806833	13.1659	promoter-TSS (NM_001145461)	-224	NM_033557	YIF1B	protein-coding
ZBTB48_ChIPseq_peak_590704a	70752772	70752777	13.1659	promoter-TSS (NM_181672)	-138	NM_003605	OGT	protein-coding
ZBTB48_ChIPseq_peak_315043a	44439292	44439297	13.155	5' UTR (NM_003425, exon 1 of 10)	117	NM_003425	ZNF45	protein-coding
ZBTB48_ChIPseq_peak_486635a	31744870	31744875	13.1463	TTS (NM_006295)	236	NM_025258	VWA7	protein-coding
ZBTB48_ChIPseq_peak_531229a	127776129	127776134	13.1463	Intergenic	54218	NR_030324	MIR593	ncRNA
ZBTB48_ChIPseq_peak_285509a	74203809	74203814	13.1463	intron (NR_136504, intron 1 of 1)	203	NR_136504	LOC101927989	ncRNA
ZBTB48_ChIPseq_peak_247686	38219445	38219450	13.1463	intron (NM_199334, intron 1 of 8)	379	NM_003250	THRA	protein-coding
ZBTB48_ChIPseq_peak_49829a	161697199	161697204	13.1463	exon (NM_001288829, exon 6 of 6)	4758	NM_001002901	FCRLB	protein-coding
ZBTB48_ChIPseq_peak_404555b	14361550	14361555	13.1463	Intergenic	32516	NR_110135	LINC01267	ncRNA
ZBTB48_ChIPseq_peak_231809b	3586697	3586702	13.1463	intron (NM_002561, intron 9 of 11)	12999	NM_002561	P2RX5	protein-coding
ZBTB48_ChIPseq_peak_310928b	39216111	39216116	13.1463	intron (NM_004924, intron 16 of 20)	19001	NM_144691	CAPN12	protein-coding
ZBTB48_ChIPseq_peak_387832	30652084	30652089	13.1463	Intergenic	-9246	NM_002309	LIF	protein-coding
ZBTB48_ChIPseq_peak_65952f	228133751	228133756	13.1463	intron (NM_003395, intron 1 of 3)	1878	NM_003395	WNT9A	protein-coding
ZBTB48_ChIPseq_peak_358549	42325480	42325485	13.1463	intron (NM_001278610, intron 5 of 12)	29823	NM_002466	MYBL2	protein-coding
ZBTB48_ChIPseq_peak_484370	26189082	26189087	13.1463	exon (NM_003539, exon 1 of 1)	220	NM_003539	HIST1H4D	protein-coding
ZBTB48_ChIPseq_peak_306568a	33756859	33756864	13.1463	Intergenic	36609	NM_004364	CEBPA	protein-coding
ZBTB48_ChIPseq_peak_10354a	16871503	16871508	13.1463	Intergenic	-3904	NR_037446	MIR3675	ncRNA
ZBTB48_ChIPseq_peak_450763c	68485331	68485336	13.1463	promoter-TSS (NM_022909)	-42	NM_022909	CENPH	protein-coding
ZBTB48_ChIPseq_peak_190177b	100938907	100938912	13.1463	intron (NM_001350948, intron 3 of 6)	95498	NM_020836	BEGAIN	protein-coding
ZBTB48_ChIPseq_peak_323245b	56616973	56616978	13.1463	intron (NM_001002836, intron 1 of 3)	15767	NM_001002836	ZNF787	protein-coding
ZBTB48_ChIPseq_peak_322921a	55988572	55988577	13.1463	intron (NM_033113, intron 1 of 2)	875	NM_033113	ZNF628	protein-coding
ZBTB48_ChIPseq_peak_238834	17743304	17743309	13.1463	Intergenic	-2981	NM_004176	SREBF1	protein-coding
ZBTB48_ChIPseq_peak_194203	106824486	106824491	13.1463	Intergenic	80219	NR_033375	LINC00226	ncRNA
ZBTB48_ChIPseq_peak_385475a	25802040	25802045	13.1463	Intergenic	-24498	NM_182492	LRP5L	protein-coding
ZBTB48_ChIPseq_peak_348511	4115160	4115165	13.1463	Intergenic	-14264	NM_175839	SMOX	protein-coding
ZBTB48_ChIPseq_peak_290753a	4457930	4457935	13.1463	promoter-TSS (NM_025241)	-141	NM_025241	UBXN6	protein-coding
ZBTB48_ChIPseq_peak_395892a	43409702	43409707	13.1463	intron (NM_001349969, intron 1 of 11)	1478	NM_007229	PACSIN2	protein-coding
ZBTB48_ChIPseq_peak_178116	19819233	19819238	13.1463	Intergenic	-70151	NR_133911	BMS1P22	pseudo
ZBTB48_ChIPseq_peak_380270c	48016871	48016876	13.1463	Intergenic	8162	NM_006272	S100B	protein-coding
ZBTB48_ChIPseq_peak_317265	47243962	47243967	13.1463	intron (NM_001039877, intron 1 of 17)	-5339	NM_024301	FKRP	protein-coding
ZBTB48_ChIPseq_peak_552472b	41910276	41910281	13.1463	promoter-TSS (NM_001305878)	-734	NM_006766	KAT6A	protein-coding
ZBTB48_ChIPseq_peak_362751b	49100191	49100196	13.1463	Intergenic	-26665	NM_002827	PTPN1	protein-coding
ZBTB48_ChIPseq_peak_186160	92476692	92476697	13.1463	intron (NM_001321851, intron 9 of 20)	29709	NM_004239	TRIP11	protein-coding
ZBTB48_ChIPseq_peak_247916	38484486	38484491	13.1463	intron (NM_001145301, intron 1 of 8)	10015	NM_000964	RARA	protein-coding
ZBTB48_ChIPseq_peak_270250c	79519962	79519967	13.1463	promoter-TSS (NR_033338)	-535	NM_025161	FAAP100	protein-coding
ZBTB48_ChIPseq_peak_275963c	19180814	19180819	13.1398	promoter-TSS (NM_052911)	-123	NM_052911	ESCO1	protein-coding
ZBTB48_ChIPseq_peak_318630b	48836206	48836211	13.1398	non-coding (NR_130317, exon 6 of 6)	6952	NM_001425	EMP3	protein-coding
ZBTB48_ChIPseq_peak_65793c	227917482	227917487	13.1398	intron (NR_136654, intron 1 of 3)	1265	NM_053052	SNAP47	protein-coding
ZBTB48_ChIPseq_peak_280554	45748693	45748698	13.1398	intron (NM_001318841, intron 2 of 4)	-29977	NM_032362	C18orf12	protein-coding
ZBTB48_ChIPseq_peak_134362b	16035255	16035260	13.1398	promoter-TSS (NM_007178)	-31	NM_007178	STRAP	protein-coding
ZBTB48_ChIPseq_peak_306376	33553914	33553919	13.1363	intron (NM_033103, intron 1 of 14)	1908	NM_033103	RHPN2	protein-coding
ZBTB48_ChIPseq_peak_77247a	12393101	12393106	13.1363	intron (NM_153498, intron 1 of 10)	1561	NM_020397	CAMK1D	protein-coding
ZBTB48_ChIPseq_peak_372771a	35348161	35348166	13.1363	promoter-TSS (NR_134561)	-520	NR_134561	LOC101928126	ncRNA
ZBTB48_ChIPseq_peak_306684c	33890790	33890795	13.1292	intron (NM_000285, intron 12 of 14)	25362	NM_001806	CEBPG	protein-coding
ZBTB48_ChIPseq_peak_330124b	48542789	48542794	13.1268	intron (NM_002158, intron 1 of 6)	996	NM_002158	FOXN2	protein-coding
ZBTB48_ChIPseq_peak_305994d	33143424	33143429	13.1268	intron (NM_032139, intron 2 of 28)	22676	NM_032139	ANKRD27	protein-coding
ZBTB48_ChIPseq_peak_240766f	21326928	21326933	13.1268	Intergenic	18482	NM_001194958	KCNJ18	protein-coding
ZBTB48_ChIPseq_peak_491090b	39330093	39330098	13.1268	intron (NM_001289021, intron 16 of 21)	-39765	NM_032115	KCNK16	protein-coding
ZBTB48_ChIPseq_peak_202796a	70898072	70898077	13.1268	Intergenic	-9812	NR_126481	SALRNA3	ncRNA
ZBTB48_ChIPseq_peak_580999a	20160031	20160036	13.1268	promoter-TSS (NM_001412)	-67	NM_001412	EIF1AX	protein-coding
ZBTB48_ChIPseq_peak_308679	36296608	36296613	13.1268	intron (NM_021232, intron 8 of 10)	7591	NM_021232	PRODH2	protein-coding
ZBTB48_ChIPseq_peak_310324e	38613861	38613866	13.1268	intron (NM_015073, intron 9 of 21)	-39873	NR_145800	SNORD152	snoRNA
ZBTB48_ChIPseq_peak_291988l	5693096	5693101	13.1268	intron (NM_001276479, intron 18 of 18)	2752	NM_015414	RPL36	protein-coding
ZBTB48_ChIPseq_peak_355140a	34129715	34129720	13.1268	promoter-TSS (NM_198398)	-61	NM_015966	ERGIC3	protein-coding
ZBTB48_ChIPseq_peak_319057a	49258733	49258738	13.1268	promoter-TSS (NM_019113)	-81	NM_019113	FGF21	protein-coding
ZBTB48_ChIPseq_peak_304358	30594891	30594896	13.1268	Intergenic	161747	NM_003796	URI1	protein-coding
ZBTB48_ChIPseq_peak_200460c	67043929	67043934	13.1268	intron (NR_027654, intron 4 of 4)	49257	NM_005585	SMAD6	protein-coding
ZBTB48_ChIPseq_peak_307645b	35001311	35001316	13.1268	Intergenic	28433	NM_001080436	WTIP	protein-coding
ZBTB48_ChIPseq_peak_69430b	234856625	234856630	13.1268	Intergenic	-3162	NR_038856	LINC01132	ncRNA
ZBTB48_ChIPseq_peak_298591e	14543651	14543656	13.1268	promoter-TSS (NM_002741)	-513	NM_002741	PKN1	protein-coding
ZBTB48_ChIPseq_peak_320889	51276265	51276270	13.1268	Intergenic	2546	NM_001506	GPR32	protein-coding
ZBTB48_ChIPseq_peak_242044	27278697	27278702	13.1268	promoter-TSS (NM_020889)	-191	NM_020889	PHF12	protein-coding
ZBTB48_ChIPseq_peak_61535	212874477	212874482	13.1268	Intergenic	-1152	NM_018664	BATF3	protein-coding
ZBTB48_ChIPseq_peak_216236a	3073877	3073882	13.1268	promoter-TSS (NM_024339)	-141	NM_024339	THOC6	protein-coding
ZBTB48_ChIPseq_peak_151497b	107350521	107350526	13.1268	promoter-TSS (NM_001319662)	-40	NM_152261	TMEM263	protein-coding
ZBTB48_ChIPseq_peak_276749	21083115	21083120	13.1268	promoter-TSS (NM_013326)	-317	NM_013326	RMC1	protein-coding
ZBTB48_ChIPseq_peak_605050b	153281597	153281602	13.1268	intron (NM_001025243, intron 9 of 12)	3743	NM_001569	IRAK1	protein-coding
ZBTB48_ChIPseq_peak_480789	13013746	13013751	13.1268	promoter-TSS (NM_001322314)	-140	NM_030948	PHACTR1	protein-coding
ZBTB48_ChIPseq_peak_477095b	3140809	3140814	13.1268	intron (NM_004332, intron 6 of 6)	16972	NM_001069	TUBB2A	protein-coding
ZBTB48_ChIPseq_peak_441721c	10535226	10535231	13.1268	Intergenic	-13032	NR_134289	LINC02213	ncRNA
ZBTB48_ChIPseq_peak_324266b	59031526	59031531	13.1268	promoter-TSS (NM_001316979)	-152	NM_032792	ZBTB45	protein-coding
ZBTB48_ChIPseq_peak_510569	158654070	158654075	13.1268	Intergenic	64693	NM_207118	GTF2H5	protein-coding
ZBTB48_ChIPseq_peak_205811a	75974492	75974497	13.1268	intron (NM_001897, intron 8 of 9)	30695	NM_001897	CSPG4	protein-coding
ZBTB48_ChIPseq_peak_308144d	35761432	35761437	13.1268	exon (NM_207291, exon 4 of 9)	1553	NM_003367	USF2	protein-coding
ZBTB48_ChIPseq_peak_288142b	1885767	1885772	13.1268	promoter-TSS (NM_001130111)	-251	NM_031213	ABHD17A	protein-coding
ZBTB48_ChIPseq_peak_312487	41075487	41075492	13.1268	intron (NM_020971, intron 31 of 35)	-7268	NM_138392	SHKBP1	protein-coding
ZBTB48_ChIPseq_peak_259934	63081740	63081745	13.1268	Intergenic	-15188	NR_110801	LOC100507002	ncRNA
[truncated: 731,018+ more rows]
