# Supplementary material for: Recruitment of the m6A/m6Am demethylase FTO to target RNAs by the telomeric zinc finger protein ZBTB48
Source: Genome Biol. 2024 Sep 19;25:246. doi: 10.1186/s13059-024-03392-7 (PMC11414060; doi:10.1186/s13059-024-03392-7)
Supplement: Supplementary file 5 — Additional file 5: Table S4: FTO iCLIP-seq. [file 13059_2024_3392_MOESM5_ESM.xlsx]

## Sheet: TableS4_FTO iCLIP-seq
tx_name	transcripts	exons	promoters	fiveUTRs	introns	cds	threeUTRs	gene_id	gene_name	gene_biotype
ENST00000397906.2	914	10	0	0	904	9	1	ENSG00000100154.10	TTC28	protein_coding
ENST00000602326.1	837	13	0	415	824	11	1	ENSG00000075151.15	EIF4G3	protein_coding
ENST00000344204.4	763	23	2	0	740	23	0	ENSG00000038382.13	TRIO	protein_coding
ENST00000342771.4	638	14	3	4	624	7	3	ENSG00000158321.11	AUTS2	protein_coding
ENST00000379068.3	616	12	0	1	604	10	1	ENSG00000101868.6	POLA1	protein_coding
ENST00000487861.1	593	1	0	2	592	1	0	ENSG00000182185.14	RAD51B	protein_coding
ENST00000400324.4	585	8	0	1	577	7	0	ENSG00000139734.13	DIAPH3	protein_coding
ENST00000396153.2	572	3	0	0	569	1	2	ENSG00000185104.15	FAF1	protein_coding
ENST00000377047.4	550	1	0	0	549	0	1	ENSG00000183098.6	GPC6	protein_coding
ENST00000457616.2	549	13	0	1	536	6	6	ENSG00000073792.11	IGF2BP2	protein_coding
ENST00000373980.4	546	1	0	0	545	1	0	ENSG00000185532.10	PRKG1	protein_coding
ENST00000546231.2	530	9	0	16	521	8	0	ENSG00000082805.15	ERC1	protein_coding
ENST00000374789.3	525	7	0	1	518	6	0	ENSG00000148498.11	PARD3	protein_coding
ENST00000366539.1	486	4	1	9	482	2	2	ENSG00000117020.12	AKT3	protein_coding
ENST00000354725.3	472	2	0	0	470	2	0	ENSG00000197157.6	SND1	protein_coding
ENST00000360264.3	459	11	0	0	448	6	5	ENSG00000257923.5	CUX1	protein_coding
ENST00000393077.2	427	9	0	2	418	3	4	ENSG00000151532.9	VTI1A	protein_coding
ENST00000273739.5	405	2	0	0	403	2	0	ENSG00000145147.15	SLIT2	protein_coding
ENST00000287218.4	403	9	0	1	394	1	7	ENSG00000156639.7	ZFAND3	protein_coding
ENST00000284073.2	398	20	0	3	378	3	25	ENSG00000153944.6	MSI2	protein_coding
ENST00000314191.2	388	6	0	0	382	5	1	ENSG00000253729.3	PRKDC	protein_coding
ENST00000268035.6	375	10	0	2	365	1	7	ENSG00000140443.9	IGF1R	protein_coding
ENST00000324545.8	364	12	3	86	352	9	2	ENSG00000124486.8	USP9X	protein_coding
ENST00000370754.5	360	47	0	0	313	45	2	ENSG00000151914.13	DST	protein_coding
ENST00000371189.4	359	2	0	0	357	1	1	ENSG00000162599.11	NFIA	protein_coding
ENST00000259008.2	350	12	0	8	338	11	0	ENSG00000136492.4	BRIP1	protein_coding
ENST00000301030.4	338	6	0	252	332	3	0	ENSG00000167522.10	ANKRD11	protein_coding
ENST00000474889.1	335	4	2	0	331	2	2	ENSG00000144724.14	PTPRG	protein_coding
ENST00000464233.1	331	6	0	0	325	5	1	ENSG00000169855.15	ROBO1	protein_coding
ENST00000342056.2	330	2	0	0	328	2	0	ENSG00000185760.11	KCNQ5	protein_coding
ENST00000373741.4	329	6	0	0	323	6	0	ENSG00000134644.11	PUM1	protein_coding
ENST00000409544.1	321	24	0	89	297	21	1	ENSG00000075292.14	ZNF638	protein_coding
ENST00000253861.4	319	3	0	0	316	3	0	ENSG00000131558.10	EXOC4	protein_coding
ENST00000357304.4	312	47	1	0	265	29	18	ENSG00000130723.13	PRRC2B	protein_coding
ENST00000400256.3	311	1	0	0	310	1	0	ENSG00000158270.10	COLEC12	protein_coding
ENST00000269445.6	308	2	0	26	306	2	0	ENSG00000141627.9	DYM	protein_coding
ENST00000413366.3	308	7	1	0	301	1	6	ENSG00000154229.7	PRKCA	protein_coding
ENST00000266037.9	306	19	0	0	287	17	2	ENSG00000088538.12	DOCK3	protein_coding
ENST00000369519.3	306	12	0	0	294	8	4	ENSG00000203867.7	RBM20	protein_coding
ENST00000375267.2	306	47	0	0	259	46	1	ENSG00000127481.10	UBR4	protein_coding
ENST00000333274.6	301	3	3	0	298	0	3	ENSG00000184349.8	EFNA5	protein_coding
ENST00000244769.4	295	9	0	286	286	0	6	ENSG00000124788.13	ATXN1	protein_coding
ENST00000274695.4	286	1	0	3	285	1	0	ENSG00000145996.7	CDKAL1	protein_coding
ENST00000406610.2	285	0	0	0	285	0	0	ENSG00000116117.13	PARD3B	protein_coding
ENST00000404771.3	283	4	1	1	279	3	0	ENSG00000156113.16	KCNMA1	protein_coding
ENST00000376109.3	278	8	0	0	270	7	1	ENSG00000135049.11	AGTPBP1	protein_coding
ENST00000286827.3	277	10	0	153	267	5	4	ENSG00000156299.8	TIAM1	protein_coding
ENST00000337907.3	275	5	1	42	270	3	1	ENSG00000142599.13	RERE	protein_coding
ENST00000523189.1	275	5	0	0	270	5	0	ENSG00000204764.8	RANBP17	protein_coding
ENST00000440756.2	270	6	0	1	264	0	5	ENSG00000156011.12	PSD3	protein_coding
ENST00000375643.3	268	9	0	5	259	9	0	ENSG00000196305.13	IARS	protein_coding
ENST00000275034.4	265	20	0	1	245	10	9	ENSG00000146247.13	PHIP	protein_coding
ENST00000358273.4	264	22	0	2	242	12	8	ENSG00000196712.12	NF1	protein_coding
ENST00000346798.3	263	2	0	0	261	2	0	ENSG00000142192.16	APP	protein_coding
ENST00000286621.2	262	0	0	0	262	0	0	ENSG00000156110.9	ADK	protein_coding
ENST00000337343.4	262	12	0	0	250	9	3	ENSG00000102780.12	DGKH	protein_coding
ENST00000306801.3	260	7	0	1	253	4	2	ENSG00000141564.9	RPTOR	protein_coding
ENST00000361642.5	259	3	0	0	256	3	0	ENSG00000148516.17	ZEB1	protein_coding
ENST00000342160.3	258	13	1	34	245	12	0	ENSG00000086758.11	HUWE1	protein_coding
ENST00000252699.2	257	9	0	1	248	5	3	ENSG00000130402.7	ACTN4	protein_coding
ENST00000315985.7	256	6	3	0	250	3	3	ENSG00000221914.4	PPP2R2A	protein_coding
ENST00000354911.4	256	9	5	3	247	3	3	ENSG00000095787.17	WAC	protein_coding
ENST00000275053.4	254	21	0	2	233	6	13	ENSG00000146263.7	MMS22L	protein_coding
ENST00000375587.3	253	1	0	0	252	1	0	ENSG00000188312.9	CENPP	protein_coding
ENST00000426837.2	253	28	0	106	225	18	9	ENSG00000047849.17	MAP4	protein_coding
ENST00000313654.9	252	29	0	0	223	29	0	ENSG00000053747.11	LAMA3	protein_coding
ENST00000336824.4	252	7	1	80	245	3	4	ENSG00000075420.8	FNDC3B	protein_coding
ENST00000346964.2	251	8	0	3	243	2	6	ENSG00000075711.16	DLG1	protein_coding
ENST00000274140.5	249	11	0	1	238	1	9	ENSG00000145495.10	2023-03-06	protein_coding
ENST00000400822.3	245	19	0	0	226	17	2	ENSG00000130396.16	MLLT4	protein_coding
ENST00000511685.1	245	0	1	3	245	0	0	ENSG00000218336.3	TENM3	protein_coding
ENST00000308249.2	244	4	0	0	240	4	0	ENSG00000175175.4	PPM1E	protein_coding
ENST00000372257.2	242	5	0	3	237	0	2	ENSG00000117419.10	ERI3	protein_coding
ENST00000373344.5	241	18	0	0	223	15	3	ENSG00000085224.16	ATRX	protein_coding
ENST00000471389.1	241	9	0	0	232	9	0	ENSG00000140718.14	FTO	protein_coding
ENST00000361690.3	240	8	0	0	232	4	4	ENSG00000096063.10	SRPK1	protein_coding
ENST00000269190.7	239	11	1	83	228	2	15	ENSG00000134769.17	DTNA	protein_coding
ENST00000498165.1	239	5	0	0	234	3	2	ENSG00000163590.9	PPM1L	protein_coding
ENST00000295930.3	238	4	0	4	234	4	0	ENSG00000174891.8	RSRC1	protein_coding
ENST00000430069.1	237	8	4	193	229	1	7	ENSG00000177565.11	TBL1XR1	protein_coding
ENST00000448612.1	237	8	1	9	229	7	0	ENSG00000184465.11	WDR27	protein_coding
ENST00000401878.3	236	52	0	3	184	8	41	ENSG00000184863.6	RBM33	protein_coding
ENST00000266022.4	233	22	0	2	211	21	0	ENSG00000004534.10	RBM6	protein_coding
ENST00000283141.6	232	21	0	2	211	18	13	ENSG00000153157.8	SYCP2L	protein_coding
ENST00000320574.5	232	37	0	0	195	32	5	ENSG00000177084.12	POLE	protein_coding
ENST00000367321.3	231	5	0	0	226	5	6	ENSG00000120254.11	MTHFD1L	protein_coding
ENST00000298047.6	230	7	0	0	223	7	0	ENSG00000165323.11	FAT3	protein_coding
ENST00000341776.2	230	10	0	2	220	7	1	ENSG00000008083.9	JARID2	protein_coding
ENST00000320876.6	229	23	0	1	206	18	4	ENSG00000101596.10	SMCHD1	protein_coding
ENST00000359526.4	229	18	0	0	211	17	1	ENSG00000130816.10	DNMT1	protein_coding
ENST00000262419.6	228	6	0	7	222	5	0	ENSG00000120071.8	KANSL1	protein_coding
ENST00000281928.3	228	16	2	0	212	15	1	ENSG00000123066.3	MED13L	protein_coding
ENST00000357727.2	228	20	1	0	208	4	16	ENSG00000146592.12	CREB5	protein_coding
ENST00000348165.5	227	6	0	1	221	4	1	ENSG00000009335.13	UBE3C	protein_coding
ENST00000394434.2	227	12	0	0	215	10	2	ENSG00000133706.13	LARS	protein_coding
ENST00000327367.4	226	18	0	1	208	3	14	ENSG00000166949.11	SMAD3	protein_coding
ENST00000393651.3	226	5	0	0	221	4	1	ENSG00000135250.12	SRPK2	protein_coding
ENST00000321892.4	223	23	0	0	200	22	1	ENSG00000171634.12	BPTF	protein_coding
ENST00000265069.8	222	3	0	0	219	3	0	ENSG00000056097.11	ZFR	protein_coding
ENST00000303538.8	222	16	0	1	206	10	5	ENSG00000121892.10	PDS5A	protein_coding
ENST00000355193.2	222	26	0	1	196	20	5	ENSG00000055609.13	KMT2C	protein_coding
ENST00000423635.1	222	2	0	1	220	1	23	ENSG00000106554.7	CHCHD3	protein_coding
ENST00000443035.3	221	14	0	87	207	13	1	ENSG00000174485.10	DENND4A	protein_coding
ENST00000317025.8	219	39	0	53	180	14	23	ENSG00000147548.12	WHSC1L1	protein_coding
ENST00000480294.1	219	13	0	2	206	0	129	ENSG00000272162.1	RP11-637O19.3	protein_coding
ENST00000333229.2	218	28	0	0	190	22	6	ENSG00000185658.9	BRWD1	protein_coding
ENST00000530271.2	218	15	1	0	203	15	0	ENSG00000060237.12	WNK1	protein_coding
ENST00000257177.4	217	8	1	7	209	8	0	ENSG00000134744.9	ZCCHC11	protein_coding
ENST00000310430.6	216	15	0	0	201	5	10	ENSG00000173273.11	TNKS	protein_coding
ENST00000310775.7	216	22	0	16	194	18	4	ENSG00000140525.13	FANCI	protein_coding
ENST00000376747.3	216	8	0	0	208	8	0	ENSG00000102595.14	UGGT2	protein_coding
ENST00000542441.2	216	3	0	0	213	1	2	ENSG00000105176.13	URI1	protein_coding
ENST00000268712.3	214	31	0	3	183	17	13	ENSG00000141027.16	NCOR1	protein_coding
ENST00000368655.4	214	24	0	164	190	7	17	ENSG00000143614.7	GATAD2B	protein_coding
ENST00000523207.1	213	0	0	0	213	0	0	ENSG00000182674.5	KCNB2	protein_coding
ENST00000511367.2	212	12	0	6	200	10	0	ENSG00000113360.12	DROSHA	protein_coding
ENST00000353139.5	208	14	0	1	194	10	3	ENSG00000132142.15	ACACA	protein_coding
ENST00000438423.2	208	2	0	1	206	1	1	ENSG00000140262.13	TCF12	protein_coding
ENST00000258229.9	206	7	0	0	199	7	0	ENSG00000135749.14	PCNXL2	protein_coding
ENST00000252934.5	205	3	0	0	202	2	1	ENSG00000130638.11	ATXN10	protein_coding
ENST00000262013.7	205	23	0	1	182	16	6	ENSG00000008294.16	SPAG9	protein_coding
ENST00000346618.3	204	12	3	1	192	5	6	ENSG00000112242.10	E2F3	protein_coding
ENST00000588462.1	204	3	0	0	201	2	1	ENSG00000141376.16	BCAS3	protein_coding
ENST00000307729.7	203	6	0	0	197	4	2	ENSG00000078403.12	MLLT10	protein_coding
ENST00000514667.1	203	3	0	0	200	3	0	ENSG00000273217.1	CTC-432M15.3	protein_coding
ENST00000334218.5	202	23	1	5	179	13	5	ENSG00000143776.14	CDC42BPA	protein_coding
ENST00000310298.4	201	11	0	4	190	10	1	ENSG00000073417.10	PDE8A	protein_coding
ENST00000531901.1	201	2	1	5	199	2	0	ENSG00000112319.13	EYA4	protein_coding
ENST00000262719.5	200	10	0	2	190	7	1	ENSG00000081913.9	PHLPP1	protein_coding
ENST00000342788.4	200	5	2	3	195	1	1	ENSG00000178568.9	ERBB4	protein_coding
ENST00000380682.1	200	0	0	0	200	0	0	ENSG00000169933.8	FRMPD4	protein_coding
ENST00000403766.3	200	3	0	0	197	3	0	ENSG00000134882.11	UBAC2	protein_coding
ENST00000296702.5	199	20	0	1	179	18	1	ENSG00000113649.7	TCERG1	protein_coding
ENST00000354650.3	198	4	0	93	194	2	1	ENSG00000010810.13	FYN	protein_coding
ENST00000436978.1	198	8	0	51	190	8	0	ENSG00000163629.8	PTPN13	protein_coding
ENST00000343067.4	197	11	0	95	186	5	6	ENSG00000159023.14	EPB41	protein_coding
ENST00000366577.5	197	23	0	2	174	7	14	ENSG00000116984.8	MTR	protein_coding
ENST00000389301.3	197	8	0	0	189	7	1	ENSG00000187741.10	FANCA	protein_coding
ENST00000389840.5	197	21	0	0	176	21	0	ENSG00000187775.12	DNAH17	protein_coding
ENST00000567887.1	196	23	1	0	173	23	0	ENSG00000127603.19	MACF1	protein_coding
ENST00000366541.3	195	7	0	0	188	6	1	ENSG00000054282.11	SDCCAG8	protein_coding
ENST00000382998.4	194	9	0	25	185	6	3	ENSG00000134030.9	CTIF	protein_coding
ENST00000354926.4	192	15	0	3	177	7	5	ENSG00000146963.13	C7orf55-LUC7L2	protein_coding
ENST00000394800.2	192	9	0	105	183	7	2	ENSG00000015479.13	MATR3	protein_coding
ENST00000460843.1	192	5	0	0	187	5	0	ENSG00000181090.13	EHMT1	protein_coding
ENST00000539345.2	192	11	0	0	181	11	0	ENSG00000141556.16	TBCD	protein_coding
ENST00000398571.2	191	16	0	0	175	15	1	ENSG00000115464.10	USP34	protein_coding
ENST00000222345.6	189	1	0	127	188	1	0	ENSG00000105738.6	SIPA1L3	protein_coding
ENST00000541515.3	189	6	0	0	183	6	0	ENSG00000269955.2	LUC7L2	protein_coding
ENST00000233078.4	188	16	0	0	172	6	10	ENSG00000071626.12	DAZAP1	protein_coding
ENST00000375759.3	188	10	2	1	178	7	2	ENSG00000065526.6	SPEN	protein_coding
ENST00000578794.1	188	7	8	2	181	2	3	ENSG00000266086.1	RP11-159D12.5	protein_coding
ENST00000333577.4	186	32	0	3	154	29	3	ENSG00000183495.9	EP400	protein_coding
ENST00000340116.7	186	7	0	0	179	6	1	ENSG00000132199.14	ENOSF1	protein_coding
ENST00000400345.3	186	3	1	0	183	2	1	ENSG00000049759.12	NEDD4L	protein_coding
ENST00000517887.1	186	9	2	0	177	8	1	ENSG00000169398.15	PTK2	protein_coding
ENST00000375370.5	185	2	0	3	183	2	0	ENSG00000198176.8	TFDP1	protein_coding
ENST00000040877.1	184	20	0	0	164	20	0	ENSG00000059588.5	TARBP1	protein_coding
ENST00000272427.6	184	2	0	0	182	1	1	ENSG00000144036.10	EXOC6B	protein_coding
ENST00000358602.4	184	12	0	0	172	12	0	ENSG00000132466.13	ANKRD17	protein_coding
ENST00000373719.3	184	39	0	1	145	16	22	ENSG00000147162.9	OGT	protein_coding
ENST00000395965.3	184	2	0	7	182	0	2	ENSG00000113391.12	FAM172A	protein_coding
ENST00000399396.3	184	3	0	0	181	3	1	ENSG00000244754.4	N4BP2L2	protein_coding
ENST00000421745.2	184	13	0	0	171	13	0	ENSG00000115760.9	BIRC6	protein_coding
ENST00000430092.1	184	5	0	21	179	3	0	ENSG00000185842.10	DNAH14	protein_coding
ENST00000441493.2	184	8	0	37	176	4	4	ENSG00000243156.3	MICAL3	protein_coding
ENST00000494292.1	183	1	1	0	182	1	0	ENSG00000085276.13	MECOM	protein_coding
ENST00000217026.4	182	8	0	1	174	7	0	ENSG00000101057.11	MYBL2	protein_coding
ENST00000303635.7	182	3	0	2	179	1	0	ENSG00000171735.14	CAMTA1	protein_coding
ENST00000389759.3	182	3	1	120	179	3	0	ENSG00000144283.17	PKP4	protein_coding
ENST00000261427.5	181	7	0	0	174	2	5	ENSG00000078140.9	UBE2K	protein_coding
ENST00000370453.5	181	2	0	4	179	0	106	ENSG00000271949.1	RP11-302M6.4	protein_coding
ENST00000361204.4	180	3	0	0	177	2	1	ENSG00000198911.7	SREBF2	protein_coding
ENST00000371733.3	179	10	0	0	169	5	5	ENSG00000085832.12	EPS15	protein_coding
ENST00000288602.6	178	5	0	1	173	4	0	ENSG00000157764.8	BRAF	protein_coding
ENST00000550722.1	178	16	0	68	162	13	2	ENSG00000173064.6	HECTD4	protein_coding
ENST00000374385.5	176	12	0	0	164	6	6	ENSG00000101019.17	UQCC1	protein_coding
ENST00000348070.1	175	8	0	0	167	6	2	ENSG00000140479.12	PCSK6	protein_coding
ENST00000378204.2	175	6	0	3	169	2	1	ENSG00000182197.6	EXT1	protein_coding
ENST00000382895.3	175	22	2	9	153	17	5	ENSG00000109685.13	WHSC1	protein_coding
ENST00000337338.5	174	3	0	172	171	2	0	ENSG00000171492.10	LRRC8D	protein_coding
ENST00000394196.4	174	25	1	5	149	19	3	ENSG00000173575.14	CHD2	protein_coding
ENST00000356219.3	173	14	0	2	159	13	1	ENSG00000196498.9	NCOR2	protein_coding
ENST00000358835.3	173	8	0	1	165	7	0	ENSG00000009413.11	REV3L	protein_coding
ENST00000392038.2	173	28	0	67	145	1	27	ENSG00000105221.12	AKT2	protein_coding
ENST00000422945.2	173	7	0	0	166	4	3	ENSG00000078304.15	PPP2R5C	protein_coding
ENST00000246548.4	172	2	0	1	170	1	0	ENSG00000126261.8	UBA2	protein_coding
ENST00000369747.3	172	1	0	0	171	1	0	ENSG00000118420.12	UBE3D	protein_coding
ENST00000375741.2	172	9	0	1	163	5	3	ENSG00000102606.13	ARHGEF7	protein_coding
ENST00000376573.4	172	1	0	0	171	1	0	ENSG00000150867.9	PIP4K2A	protein_coding
ENST00000434536.1	172	5	0	0	167	2	3	ENSG00000130227.12	XPO7	protein_coding
ENST00000261726.6	171	1	0	0	170	1	0	ENSG00000111249.9	CUX2	protein_coding
ENST00000357668.1	171	8	0	0	163	6	2	ENSG00000153317.10	ASAP1	protein_coding
ENST00000450189.1	171	1	0	0	170	0	1	ENSG00000048740.13	CELF2	protein_coding
ENST00000359568.5	170	17	0	2	153	15	0	ENSG00000160299.12	PCNT	protein_coding
ENST00000262903.4	169	11	0	2	158	4	5	ENSG00000085382.7	HACE1	protein_coding
ENST00000262915.3	168	3	0	7	165	3	0	ENSG00000126091.15	ST3GAL3	protein_coding
ENST00000297135.3	168	4	0	0	164	4	0	ENSG00000164597.9	COG5	protein_coding
ENST00000429238.1	168	3	1	0	165	3	0	ENSG00000249209.1	AP000304.12	protein_coding
ENST00000349780.4	167	16	0	1	151	15	0	ENSG00000136861.13	CDK5RAP2	protein_coding
ENST00000379887.4	167	18	0	2	149	6	10	ENSG00000166233.8	ARIH1	protein_coding
ENST00000518338.2	167	0	0	0	167	0	0	ENSG00000171530.9	TBCA	protein_coding
ENST00000255882.6	166	12	0	0	154	12	0	ENSG00000241973.6	PI4KA	protein_coding
ENST00000320356.2	166	7	0	50	159	6	1	ENSG00000106462.6	EZH2	protein_coding
ENST00000331320.7	166	11	0	2	155	8	1	ENSG00000182979.13	MTA1	protein_coding
ENST00000605528.1	166	2	0	0	164	2	0	ENSG00000270800.1	RPS10-NUDT3	protein_coding
ENST00000254508.5	165	9	0	0	156	8	1	ENSG00000132182.7	NUP210	protein_coding
ENST00000332707.5	165	17	0	15	148	3	13	ENSG00000184575.7	XPOT	protein_coding
ENST00000261716.3	164	11	1	101	153	3	8	ENSG00000160551.5	TAOK1	protein_coding
ENST00000269141.3	164	2	0	0	162	1	1	ENSG00000170558.4	CDH2	protein_coding
ENST00000355537.3	164	11	0	32	153	10	1	ENSG00000198597.4	ZNF536	protein_coding
ENST00000397786.2	164	11	1	0	153	10	1	ENSG00000108510.5	MED13	protein_coding
ENST00000438737.2	164	12	0	3	152	6	3	ENSG00000139746.11	RBM26	protein_coding
ENST00000319725.9	163	9	0	1	154	8	0	ENSG00000107164.15	FUBP3	protein_coding
ENST00000373664.3	163	20	0	0	143	12	8	ENSG00000080839.7	RBL1	protein_coding
ENST00000328090.5	162	10	0	94	152	8	1	ENSG00000108021.15	FAM208B	protein_coding
ENST00000520539.1	162	24	0	3	138	21	0	ENSG00000104517.8	UBR5	protein_coding
ENST00000254480.5	161	9	0	0	152	5	4	ENSG00000173473.6	SMARCC1	protein_coding
ENST00000312678.8	161	3	0	1	158	3	0	ENSG00000006125.12	AP2B1	protein_coding
ENST00000322213.4	161	40	0	0	121	6	34	ENSG00000072501.13	SMC1A	protein_coding
ENST00000504924.1	161	1	0	1	160	0	0	ENSG00000185305.6	ARL15	protein_coding
ENST00000178640.5	160	3	0	1	157	2	0	ENSG00000137764.15	MAP2K5	protein_coding
ENST00000270225.7	160	3	0	0	157	1	2	ENSG00000142230.7	SAE1	protein_coding
ENST00000284563.6	160	11	1	0	149	10	1	ENSG00000154380.12	ENAH	protein_coding
ENST00000306107.5	160	3	0	1	157	2	2	ENSG00000170017.8	ALCAM	protein_coding
ENST00000357115.3	160	8	0	1	152	7	1	ENSG00000198589.6	LRBA	protein_coding
ENST00000359863.4	160	17	0	3	143	16	0	ENSG00000196367.8	TRRAP	protein_coding
ENST00000376705.2	160	1	2	0	159	1	0	ENSG00000185352.7	HS6ST3	protein_coding
ENST00000421999.2	160	2	0	0	158	2	0	ENSG00000184220.6	CMSS1	protein_coding
ENST00000502732.1	160	14	1	1	146	4	9	ENSG00000143322.15	ABL2	protein_coding
ENST00000355630.3	159	7	0	99	152	4	2	ENSG00000196588.10	MKL1	protein_coding
ENST00000368346.3	159	26	0	12	133	20	4	ENSG00000116539.6	ASH1L	protein_coding
ENST00000380752.5	159	12	0	85	147	3	8	ENSG00000139514.8	SLC7A1	protein_coding
ENST00000255194.6	158	3	0	0	155	3	0	ENSG00000132842.9	AP3B1	protein_coding
ENST00000366994.3	158	5	0	0	153	2	3	ENSG00000143493.8	INTS7	protein_coding
ENST00000333479.7	157	29	0	1	128	27	2	ENSG00000184445.7	KNTC1	protein_coding
ENST00000381786.3	157	6	0	0	151	2	4	ENSG00000163009.4	C2orf48	protein_coding
ENST00000438796.2	157	17	0	0	140	8	15	ENSG00000186001.8	LRCH3	protein_coding
ENST00000607273.1	157	3	0	0	154	3	2	ENSG00000146143.13	PRIM2	protein_coding
ENST00000293872.8	155	7	0	1	148	6	0	ENSG00000007392.12	LUC7L	protein_coding
ENST00000314646.5	155	13	0	2	142	7	4	ENSG00000079805.12	DNM2	protein_coding
ENST00000325083.8	155	17	0	16	138	16	1	ENSG00000078674.13	PCM1	protein_coding
ENST00000264183.3	154	7	0	5	147	4	1	ENSG00000054267.16	ARID4B	protein_coding
ENST00000280886.6	154	4	0	0	150	3	1	ENSG00000151240.11	DIP2C	protein_coding
ENST00000367463.4	154	1	0	0	153	0	1	ENSG00000111962.7	UST	protein_coding
ENST00000414423.2	154	41	5	3	113	10	28	ENSG00000162923.10	WDR26	protein_coding
ENST00000407969.1	153	29	2	0	124	16	13	ENSG00000168137.11	SETD5	protein_coding
ENST00000541407.1	153	2	0	103	151	1	0	ENSG00000012660.9	ELOVL5	protein_coding
ENST00000209875.4	152	91	0	42	61	4	82	ENSG00000094916.9	CBX5	protein_coding
ENST00000352689.6	152	19	0	0	133	4	15	ENSG00000128585.13	MKLN1	protein_coding
ENST00000375436.4	152	15	0	5	137	3	10	ENSG00000179051.9	RCC2	protein_coding
ENST00000424560.1	152	9	0	57	143	5	0	ENSG00000066933.11	MYO9A	protein_coding
ENST00000552197.1	152	3	2	47	149	1	0	ENSG00000111371.11	SLC38A1	protein_coding
ENST00000253363.6	151	7	1	1	144	5	2	ENSG00000131051.16	RBM39	protein_coding
ENST00000262650.6	151	6	0	18	145	6	0	ENSG00000078747.8	ITCH	protein_coding
ENST00000306357.4	151	0	0	0	151	0	0	ENSG00000170310.10	STX8	protein_coding
ENST00000378536.4	151	10	2	0	141	6	4	ENSG00000157933.9	SKI	protein_coding
ENST00000397843.2	151	9	1	0	142	6	3	ENSG00000196914.4	ARHGEF12	protein_coding
ENST00000560371.1	151	4	0	108	147	2	2	ENSG00000131323.10	TRAF3	protein_coding
ENST00000265872.6	150	10	0	2	140	9	1	ENSG00000060339.9	CCAR1	protein_coding
ENST00000265990.6	150	27	0	1	123	22	4	ENSG00000095564.9	BTAF1	protein_coding
ENST00000335102.5	150	3	3	0	147	3	0	ENSG00000075413.13	MARK3	protein_coding
ENST00000394854.3	150	6	0	3	144	1	2	ENSG00000138814.12	PPP3CA	protein_coding
ENST00000396703.1	150	0	0	0	150	0	0	ENSG00000182247.5	UBE2E2	protein_coding
ENST00000417098.1	150	5	1	1	145	4	0	ENSG00000119042.12	SATB2	protein_coding
ENST00000301280.5	149	14	0	0	135	13	1	ENSG00000167670.11	CHAF1A	protein_coding
ENST00000369485.4	149	1	0	0	148	0	1	ENSG00000111880.11	RNGTT	protein_coding
ENST00000393799.2	149	8	0	55	141	1	6	ENSG00000110075.10	PPP6R3	protein_coding
ENST00000438146.2	149	3	2	0	146	3	0	ENSG00000100320.18	RBFOX2	protein_coding
ENST00000565468.1	149	7	0	0	142	0	7	ENSG00000261115.1	TMEM178B	protein_coding
ENST00000318711.7	148	22	0	0	126	18	4	ENSG00000160305.13	DIP2A	protein_coding
ENST00000367549.3	148	9	0	8	139	8	1	ENSG00000135829.12	DHX9	protein_coding
ENST00000368207.3	148	1	0	1	147	0	0	ENSG00000152894.10	PTPRK	protein_coding
ENST00000372394.1	148	6	0	29	142	3	1	ENSG00000130707.13	ASS1	protein_coding
ENST00000382899.4	148	10	1	0	138	10	0	ENSG00000147050.10	KDM6A	protein_coding
ENST00000261182.8	147	9	0	41	138	4	5	ENSG00000187109.9	NAP1L1	protein_coding
ENST00000282516.8	147	11	0	39	136	10	1	ENSG00000164190.12	NIPBL	protein_coding
ENST00000317147.5	147	7	0	41	140	5	2	ENSG00000125107.12	CNOT1	protein_coding
ENST00000522212.2	147	6	0	0	141	1	6	ENSG00000259024.2	TVP23C-CDRT4	protein_coding
ENST00000529637.1	147	6	0	1	141	5	0	ENSG00000090686.11	USP48	protein_coding
ENST00000588240.1	147	12	0	0	135	11	1	ENSG00000172660.7	TAF15	protein_coding
ENST00000245838.8	146	18	0	0	128	16	11	ENSG00000125676.15	THOC2	protein_coding
ENST00000261745.4	146	15	0	0	131	8	7	ENSG00000111300.5	NAA25	protein_coding
ENST00000360982.2	146	13	0	3	133	9	1	ENSG00000061676.10	NCKAP1	protein_coding
ENST00000366630.1	146	8	0	11	138	7	1	ENSG00000116991.6	SIPA1L2	protein_coding
ENST00000371079.1	146	1	0	0	145	1	0	ENSG00000185483.7	ROR1	protein_coding
ENST00000398339.1	146	3	0	0	143	3	0	ENSG00000196628.9	TCF4	protein_coding
ENST00000401500.2	146	12	0	0	134	12	0	ENSG00000075702.12	WDR62	protein_coding
ENST00000405460.2	146	23	0	1	123	22	0	ENSG00000164199.11	GPR98	protein_coding
ENST00000607016.1	146	31	0	1	115	2	28	ENSG00000272325.1	NUDT3	protein_coding
ENST00000367148.1	145	6	0	0	139	6	0	ENSG00000049618.17	ARID1B	protein_coding
ENST00000416569.2	145	4	0	0	141	4	0	ENSG00000171044.6	XKR6	protein_coding
ENST00000454319.1	145	19	0	36	126	6	13	ENSG00000186017.10	ZNF566	protein_coding
ENST00000506447.1	145	26	0	8	119	26	0	ENSG00000101639.14	CEP192	protein_coding
ENST00000544216.3	145	0	0	0	145	0	0	ENSG00000257103.4	LSM14A	protein_coding
ENST00000545552.1	145	8	0	1	137	7	0	ENSG00000111731.8	C2CD5	protein_coding
ENST00000606320.1	145	23	0	1	122	12	11	ENSG00000051825.10	MPHOSPH9	protein_coding
ENST00000360416.3	144	11	0	2	133	10	1	ENSG00000133026.8	MYH10	protein_coding
ENST00000371460.1	144	2	0	87	142	1	1	ENSG00000196284.9	SUPT3H	protein_coding
ENST00000393630.3	144	23	0	3	121	17	3	ENSG00000061987.10	MON2	protein_coding
ENST00000424459.3	144	4	0	25	140	3	1	ENSG00000062194.11	GPBP1	protein_coding
ENST00000370950.3	143	7	0	24	136	5	2	ENSG00000116754.9	SRSF11	protein_coding
ENST00000389641.4	143	11	0	0	132	11	0	ENSG00000176155.14	CCDC57	protein_coding
ENST00000404826.2	143	2	1	0	141	2	0	ENSG00000146555.14	SDK1	protein_coding
ENST00000458659.2	143	8	2	2	135	6	0	ENSG00000102804.10	TSC22D1	protein_coding
ENST00000541286.1	143	10	0	0	133	10	0	ENSG00000061936.5	SFSWAP	protein_coding
ENST00000218089.9	142	4	0	56	138	4	0	ENSG00000101972.14	STAG2	protein_coding
ENST00000256190.8	142	1	0	0	141	1	0	ENSG00000133812.10	SBF2	protein_coding
ENST00000361170.2	142	35	1	0	107	28	7	ENSG00000183856.6	IQGAP3	protein_coding
ENST00000458649.2	142	3	1	43	139	2	0	ENSG00000110497.10	AMBRA1	protein_coding
ENST00000526115.1	142	7	0	39	135	4	3	ENSG00000205531.8	NAP1L4	protein_coding
ENST00000606793.1	142	3	0	119	139	1	0	ENSG00000259316.3	CTD-2116N17.1	protein_coding
ENST00000370014.3	141	6	1	0	135	5	1	ENSG00000112701.13	SENP6	protein_coding
ENST00000393238.3	141	1	0	9	140	1	0	ENSG00000172765.12	TMCC1	protein_coding
ENST00000566780.1	141	0	0	0	141	0	0	ENSG00000186153.12	WWOX	protein_coding
ENST00000316157.3	140	12	0	0	128	5	7	ENSG00000107929.10	LARP4B	protein_coding
ENST00000334553.6	140	14	0	5	126	12	2	ENSG00000126214.16	KLC1	protein_coding
ENST00000373191.4	140	24	0	0	116	3	21	ENSG00000126070.14	AGO3	protein_coding
ENST00000381125.4	140	9	0	0	131	9	0	ENSG00000067057.12	PFKP	protein_coding
ENST00000392078.3	140	12	0	28	128	12	0	ENSG00000117523.11	PRRC2C	protein_coding
ENST00000396432.2	140	21	0	2	119	19	0	ENSG00000107863.12	ARHGAP21	protein_coding
ENST00000474524.1	140	3	0	0	137	2	1	ENSG00000144893.8	MED12L	protein_coding
ENST00000216639.3	139	2	0	84	137	2	0	ENSG00000100749.3	VRK1	protein_coding
ENST00000262982.2	139	1	0	31	138	1	0	ENSG00000124207.12	CSE1L	protein_coding
ENST00000356847.4	139	13	0	2	126	10	1	ENSG00000144674.12	GOLGA4	protein_coding
ENST00000369016.4	139	1	0	0	138	1	0	ENSG00000143420.13	ENSA	protein_coding
ENST00000372923.3	139	14	0	0	125	11	3	ENSG00000106976.14	DNM1	protein_coding
ENST00000357479.5	138	4	0	0	134	4	0	ENSG00000196792.7	STRN3	protein_coding
ENST00000402135.3	138	2	0	0	136	2	0	ENSG00000115392.7	FANCL	protein_coding
ENST00000607537.1	138	3	1	70	135	2	0	ENSG00000169118.11	CSNK1G1	protein_coding
ENST00000297183.6	137	21	0	1	116	20	0	ENSG00000131503.16	ANKHD1	protein_coding
ENST00000304658.5	137	7	0	2	130	5	0	ENSG00000169180.7	XPO6	protein_coding
ENST00000370440.1	137	8	2	64	129	6	1	ENSG00000122482.16	ZNF644	protein_coding
ENST00000487099.2	137	2	0	0	135	2	0	ENSG00000148200.12	NR6A1	protein_coding
ENST00000488653.2	137	18	0	0	119	14	4	ENSG00000175455.10	CCDC14	protein_coding
ENST00000351989.3	136	28	0	32	108	22	3	ENSG00000128191.9	DGCR8	protein_coding
ENST00000357388.3	136	11	0	15	125	8	1	ENSG00000113810.11	SMC4	protein_coding
ENST00000372037.3	136	7	0	104	129	2	4	ENSG00000107779.7	BMPR1A	protein_coding
ENST00000437685.2	136	10	0	0	126	10	5	ENSG00000093009.5	CDC45	protein_coding
ENST00000510461.1	136	0	0	0	136	0	0	ENSG00000217128.7	FNIP1	protein_coding
ENST00000532219.1	136	20	1	0	116	20	0	ENSG00000254996.1	ANKHD1-EIF4EBP3	protein_coding
ENST00000039989.4	135	9	0	0	126	7	2	ENSG00000052841.10	TTC17	protein_coding
ENST00000369466.4	135	38	0	0	97	10	28	ENSG00000116830.7	TTF2	protein_coding
ENST00000474759.1	135	2	0	0	133	2	0	ENSG00000157445.10	CACNA2D3	protein_coding
ENST00000291574.4	134	14	0	0	120	12	2	ENSG00000160218.8	TRAPPC10	protein_coding
ENST00000298139.5	134	8	0	4	126	5	3	ENSG00000165392.5	WRN	protein_coding
ENST00000334344.6	134	9	0	1	125	6	2	ENSG00000189079.11	ARID2	protein_coding
ENST00000373233.3	134	16	0	44	118	15	1	ENSG00000124177.10	CHD6	protein_coding
ENST00000379672.5	134	2	0	0	132	1	1	ENSG00000006740.12	ARHGAP44	protein_coding
ENST00000394780.3	134	9	0	0	125	7	2	ENSG00000101901.6	ALG13	protein_coding
ENST00000337526.6	133	19	0	1	114	15	3	ENSG00000115310.13	RTN4	protein_coding
ENST00000356080.4	133	1	0	103	132	0	1	ENSG00000148700.9	ADD3	protein_coding
ENST00000361565.4	133	41	0	0	92	14	27	ENSG00000198700.5	IPO9	protein_coding
ENST00000370706.4	132	3	0	1	129	2	0	ENSG00000112200.12	ZNF451	protein_coding
ENST00000375687.4	132	26	1	2	106	17	7	ENSG00000171456.12	ASXL1	protein_coding
ENST00000395568.2	132	7	0	7	125	4	3	ENSG00000134283.13	PPHLN1	protein_coding
ENST00000398174.3	132	1	0	0	131	1	0	ENSG00000101294.12	HM13	protein_coding
ENST00000404260.3	132	2	0	0	130	2	0	ENSG00000069020.14	MAST4	protein_coding
ENST00000555265.1	132	3	0	0	129	3	0	ENSG00000100629.12	CEP128	protein_coding
ENST00000229195.3	131	5	0	52	126	3	2	ENSG00000111596.7	CNOT2	protein_coding
ENST00000294383.6	131	16	1	0	115	11	5	ENSG00000162402.8	USP24	protein_coding
ENST00000443185.2	131	14	0	15	117	8	5	ENSG00000101493.6	ZNF516	protein_coding
ENST00000255674.6	130	11	0	1	119	10	0	ENSG00000176225.8	RTTN	protein_coding
ENST00000320084.7	130	6	0	69	124	1	5	ENSG00000092199.13	HNRNPC	protein_coding
ENST00000321990.4	130	32	0	2	98	25	5	ENSG00000176208.4	ATAD5	protein_coding
ENST00000355995.4	130	5	1	1	125	3	1	ENSG00000148737.11	TCF7L2	protein_coding
ENST00000371097.4	130	8	0	122	122	2	5	ENSG00000196233.7	LCOR	protein_coding
ENST00000382869.3	130	15	0	38	115	8	5	ENSG00000121741.12	ZMYM2	protein_coding
ENST00000225388.4	129	70	0	0	59	13	57	ENSG00000108256.4	NUFIP2	protein_coding
ENST00000299413.5	129	12	0	0	117	6	6	ENSG00000166326.5	TRIM44	protein_coding
ENST00000326270.9	129	8	1	5	121	4	0	ENSG00000146872.13	TLK2	protein_coding
ENST00000361985.2	129	8	0	1	121	1	7	ENSG00000187079.10	TEAD1	protein_coding
ENST00000401558.2	129	5	0	14	124	1	2	ENSG00000082898.12	XPO1	protein_coding
ENST00000449580.1	129	20	0	0	109	13	7	ENSG00000147133.11	TAF1	protein_coding
ENST00000216181.5	128	10	0	38	118	9	1	ENSG00000100345.16	MYH9	protein_coding
ENST00000322313.4	128	3	0	19	125	3	0	ENSG00000136709.7	WDR33	protein_coding
ENST00000328194.3	128	12	0	1	116	10	1	ENSG00000184014.3	DENND5A	protein_coding
ENST00000336498.3	128	1	0	0	127	1	0	ENSG00000071205.7	ARHGAP10	protein_coding
ENST00000369239.5	128	51	0	31	77	27	22	ENSG00000132424.10	PNISR	protein_coding
ENST00000394219.3	128	1	0	0	127	1	0	ENSG00000119522.11	DENND1A	protein_coding
ENST00000608999.1	128	16	0	0	112	5	11	ENSG00000077157.16	PPP1R12B	protein_coding
ENST00000247026.5	127	5	0	0	122	4	1	ENSG00000126653.11	NSRP1	protein_coding
ENST00000371710.3	127	2	0	0	125	0	2	ENSG00000117859.14	OSBPL9	protein_coding
ENST00000298767.5	126	7	0	9	119	6	0	ENSG00000062650.13	WAPAL	protein_coding
ENST00000304743.2	126	10	0	0	116	9	1	ENSG00000100731.11	PCNX	protein_coding
ENST00000342179.5	126	2	0	1	124	1	1	ENSG00000178904.14	DPY19L3	protein_coding
ENST00000360790.5	126	8	1	4	118	7	1	ENSG00000101773.12	RBBP8	protein_coding
ENST00000439151.2	126	13	0	0	113	9	4	ENSG00000165671.14	NSD1	protein_coding
ENST00000511689.1	126	0	0	16	126	0	0	ENSG00000113648.12	H2AFY	protein_coding
ENST00000252015.2	125	19	0	0	106	11	8	ENSG00000100991.7	TRPC4AP	protein_coding
ENST00000266679.8	125	5	0	0	120	4	31	ENSG00000111605.12	CPSF6	protein_coding
ENST00000345496.2	125	21	0	1	104	1	19	ENSG00000184787.14	UBE2G2	protein_coding
ENST00000369393.3	125	20	0	0	105	19	1	ENSG00000112159.7	MDN1	protein_coding
ENST00000392903.2	125	6	0	0	119	6	0	ENSG00000187164.13	KIAA1598	protein_coding
ENST00000399262.2	125	6	1	1	119	5	0	ENSG00000171988.13	JMJD1C	protein_coding
ENST00000471181.2	125	10	0	5	115	10	0	ENSG00000012048.15	BRCA1	protein_coding
ENST00000580168.1	125	7	0	10	118	6	0	ENSG00000198265.7	HELZ	protein_coding
ENST00000274498.4	124	5	1	0	119	1	4	ENSG00000145819.11	ARHGAP26	protein_coding
ENST00000354817.3	124	12	0	34	112	4	8	ENSG00000197601.8	FAR1	protein_coding
ENST00000397708.1	124	12	0	2	112	12	0	ENSG00000160294.6	MCM3AP	protein_coding
ENST00000439040.1	124	16	0	22	108	10	5	ENSG00000133657.10	ATP13A3	protein_coding
ENST00000503731.1	124	0	0	0	124	0	31	ENSG00000104723.16	TUSC3	protein_coding
ENST00000521489.1	124	0	0	0	124	0	0	ENSG00000171004.13	HS6ST2	protein_coding
ENST00000205061.5	123	6	0	0	117	6	0	ENSG00000090863.7	GLG1	protein_coding
ENST00000258729.3	123	3	0	1	120	0	2	ENSG00000136231.9	IGF2BP3	protein_coding
ENST00000302516.5	123	10	0	9	113	4	6	ENSG00000189091.8	SF3B3	protein_coding
ENST00000337273.5	123	15	0	0	108	5	19	ENSG00000083312.13	TNPO1	protein_coding
ENST00000358757.5	123	0	0	0	123	0	38	ENSG00000258677.2	RP11-463D19.2	protein_coding
ENST00000361956.3	123	1	0	0	122	1	0	ENSG00000198732.6	SMOC1	protein_coding
ENST00000394184.3	123	2	0	29	121	1	0	ENSG00000117569.14	PTBP2	protein_coding
ENST00000407727.1	123	0	0	0	123	0	0	ENSG00000182901.11	RGS7	protein_coding
ENST00000423270.1	123	5	0	0	118	4	1	ENSG00000181827.10	RFX7	protein_coding
ENST00000254579.6	122	34	0	6	88	33	0	ENSG00000179532.8	DNHD1	protein_coding
ENST00000276440.7	122	9	1	0	113	6	3	ENSG00000147459.13	DOCK5	protein_coding
ENST00000320672.4	122	4	0	0	118	2	2	ENSG00000145687.11	SSBP2	protein_coding
ENST00000325495.4	122	5	0	0	117	5	0	ENSG00000099783.7	HNRNPM	protein_coding
ENST00000402939.2	122	1	0	0	121	1	0	ENSG00000151276.19	MAGI1	protein_coding
ENST00000257821.4	121	4	0	7	117	1	3	ENSG00000135365.11	PHF21A	protein_coding
ENST00000278886.6	121	7	0	54	114	5	2	ENSG00000101004.10	NINL	protein_coding
ENST00000340578.6	121	3	0	0	118	2	1	ENSG00000031823.10	RANBP3	protein_coding
ENST00000367186.4	121	13	0	0	108	12	1	ENSG00000213079.5	SCAF8	protein_coding
ENST00000367942.3	121	10	0	0	111	1	9	ENSG00000118217.5	ATF6	protein_coding
ENST00000375630.2	121	9	1	0	112	3	6	ENSG00000068650.14	ATP11A	protein_coding
ENST00000399312.2	121	5	0	3	116	1	1	ENSG00000243927.1	MRPS6	protein_coding
ENST00000545237.1	121	7	2	6	114	2	0	ENSG00000033800.9	PIAS1	protein_coding
ENST00000570191.1	121	3	0	10	118	1	0	ENSG00000103194.11	USP10	protein_coding
ENST00000353487.2	120	1	0	0	119	1	0	ENSG00000157837.11	SPPL3	protein_coding
ENST00000391854.2	120	8	0	106	112	0	8	ENSG00000168243.6	GNG4	protein_coding
ENST00000451288.2	120	2	0	0	118	2	0	ENSG00000109184.10	DCUN1D4	protein_coding
ENST00000261366.5	119	5	0	3	114	2	0	ENSG00000113368.7	LMNB1	protein_coding
ENST00000263635.6	119	2	0	4	117	2	0	ENSG00000115183.9	TANC1	protein_coding
ENST00000264990.6	119	10	0	0	109	6	4	ENSG00000240303.3	ACAD11	protein_coding
ENST00000266070.4	119	10	0	49	109	10	0	ENSG00000101191.12	DIDO1	protein_coding
ENST00000342295.1	119	5	0	0	114	4	1	ENSG00000168214.16	RBPJ	protein_coding
ENST00000354618.5	119	12	0	64	107	8	3	ENSG00000054118.9	THRAP3	protein_coding
ENST00000359947.4	119	5	0	12	114	5	0	ENSG00000142949.12	PTPRF	protein_coding
ENST00000361464.3	119	22	4	4	97	10	8	ENSG00000198408.9	MGEA5	protein_coding
ENST00000371332.4	119	3	0	0	116	3	0	ENSG00000119969.10	HELLS	protein_coding
ENST00000392133.3	119	1	0	0	118	1	0	ENSG00000079246.11	XRCC5	protein_coding
ENST00000405709.2	119	1	0	5	118	0	0	ENSG00000184903.5	IMMP2L	protein_coding
ENST00000428931.1	119	8	0	20	111	3	5	ENSG00000143569.14	UBAP2L	protein_coding
ENST00000480058.1	119	42	0	1	77	16	29	ENSG00000112739.12	PRPF4B	protein_coding
ENST00000252744.5	118	6	0	0	112	4	2	ENSG00000130449.5	ZSWIM6	protein_coding
ENST00000361752.3	118	4	0	0	114	1	3	ENSG00000112531.12	QKI	protein_coding
ENST00000300648.6	117	19	0	1	98	16	2	ENSG00000089154.6	GCN1L1	protein_coding
ENST00000357559.4	117	6	0	0	111	4	2	ENSG00000114416.13	FXR1	protein_coding
ENST00000391905.3	117	5	2	13	112	5	0	ENSG00000054392.8	HHAT	protein_coding
ENST00000393227.2	117	23	0	0	94	19	4	ENSG00000108848.11	LUC7L3	protein_coding
ENST00000397239.3	117	8	0	0	109	3	5	ENSG00000124795.10	DEK	protein_coding
ENST00000409546.1	117	1	0	1	116	0	0	ENSG00000138430.11	OLA1	protein_coding
ENST00000245934.7	116	12	0	33	104	10	1	ENSG00000125755.14	SYMPK	protein_coding
ENST00000264335.8	116	0	0	0	116	0	0	ENSG00000108953.12	YWHAE	protein_coding
ENST00000265107.4	116	3	0	0	113	3	0	ENSG00000082068.4	WDR70	protein_coding
ENST00000287394.5	116	11	0	2	105	5	4	ENSG00000156802.8	ATAD2	protein_coding
ENST00000355105.3	116	14	0	61	102	4	2	ENSG00000159592.6	GPBP1L1	protein_coding
ENST00000373477.4	116	7	0	0	109	4	3	ENSG00000134684.6	YARS	protein_coding
ENST00000374023.3	116	8	0	1	108	1	6	ENSG00000196821.5	C6orf106	protein_coding
ENST00000374747.5	116	16	0	1	100	3	12	ENSG00000182446.9	NPLOC4	protein_coding
ENST00000395198.3	116	3	0	7	113	3	0	ENSG00000148634.11	HERC4	protein_coding
ENST00000400060.4	116	4	1	0	112	4	0	ENSG00000173482.12	PTPRM	protein_coding
ENST00000455418.3	116	1	1	0	115	1	4	ENSG00000180957.13	PITPNB	protein_coding
ENST00000475622.1	116	5	0	0	111	3	2	ENSG00000153395.5	LPCAT1	protein_coding
ENST00000539276.2	116	1	2	0	115	1	0	ENSG00000174437.12	ATP2A2	protein_coding
ENST00000562767.1	116	2	0	0	114	1	1	ENSG00000260007.1	RP11-315D16.2	protein_coding
ENST00000262477.6	115	6	0	1	109	5	0	ENSG00000029725.12	RABEP1	protein_coding
ENST00000306627.3	115	0	0	1	115	0	0	ENSG00000170142.7	UBE2E1	protein_coding
ENST00000336755.5	115	3	0	7	112	3	0	ENSG00000147905.13	ZCCHC7	protein_coding
ENST00000337137.4	115	1	0	0	114	1	0	ENSG00000054611.9	TBC1D22A	protein_coding
ENST00000354505.4	115	0	0	0	115	0	0	ENSG00000105983.15	LMBR1	protein_coding
ENST00000361972.4	115	5	0	1	110	2	3	ENSG00000198879.7	SFMBT2	protein_coding
ENST00000372412.4	115	12	0	4	103	8	4	ENSG00000105426.10	PTPRS	protein_coding
ENST00000401990.1	115	4	0	39	111	0	0	ENSG00000168385.13	2023-09-02	protein_coding
ENST00000508628.2	115	26	0	4	89	24	1	ENSG00000173821.15	RNF213	protein_coding
ENST00000537253.1	115	6	4	0	109	6	0	ENSG00000124789.7	NUP153	protein_coding
ENST00000243326.5	114	20	0	2	94	8	10	ENSG00000080345.13	RIF1	protein_coding
ENST00000328827.4	114	15	0	3	99	2	11	ENSG00000177425.6	PAWR	protein_coding
ENST00000336314.4	114	5	0	0	109	4	1	ENSG00000155506.12	LARP1	protein_coding
ENST00000356253.5	114	0	0	0	114	0	0	ENSG00000153956.11	CACNA2D1	protein_coding
ENST00000366600.3	114	6	0	0	108	6	0	ENSG00000162885.8	B3GALNT2	protein_coding
ENST00000366672.4	114	4	0	0	110	1	3	ENSG00000143641.8	GALNT2	protein_coding
ENST00000367182.3	114	49	0	8	65	4	45	ENSG00000198625.8	MDM4	protein_coding
ENST00000367669.3	114	0	0	0	114	0	0	ENSG00000143207.15	RFWD2	protein_coding
ENST00000370033.4	114	10	0	14	104	3	6	ENSG00000120029.8	C10orf76	protein_coding
ENST00000379310.3	114	1	0	0	113	1	0	ENSG00000102763.11	VWA8	protein_coding
ENST00000379388.2	114	5	0	0	109	5	0	ENSG00000095951.12	HIVEP1	protein_coding
ENST00000379565.3	114	14	0	1	100	3	10	ENSG00000177189.8	RPS6KA3	protein_coding
ENST00000402904.2	114	10	4	10	104	6	3	ENSG00000010803.12	SCMH1	protein_coding
ENST00000468888.2	114	2	0	0	112	1	1	ENSG00000163539.11	CLASP2	protein_coding
ENST00000559929.1	114	3	5	0	111	0	3	ENSG00000140332.11	TLE3	protein_coding
ENST00000342725.5	113	11	0	0	102	8	3	ENSG00000088881.16	EBF4	protein_coding
ENST00000398022.2	113	5	0	0	109	3	2	ENSG00000101337.11	TM9SF4	protein_coding
ENST00000407775.2	113	1	0	1	112	0	0	ENSG00000169946.9	ZFPM2	protein_coding
ENST00000423902.2	113	9	0	70	104	7	0	ENSG00000171316.7	CHD7	protein_coding
ENST00000590592.1	113	2	0	0	111	2	0	ENSG00000134775.11	FHOD3	protein_coding
ENST00000232978.8	112	33	0	0	79	22	11	ENSG00000114857.13	NKTR	protein_coding
ENST00000358026.2	112	12	0	8	100	11	0	ENSG00000127616.13	SMARCA4	protein_coding
ENST00000361297.2	112	17	0	1	95	16	0	ENSG00000086015.16	MAST2	protein_coding
ENST00000370521.3	112	4	0	2	108	1	1	ENSG00000065243.14	PKN2	protein_coding
ENST00000373647.4	112	10	0	4	102	7	3	ENSG00000011454.12	RABGAP1	protein_coding
ENST00000407578.2	112	10	0	0	102	10	0	ENSG00000005810.13	MYCBP2	protein_coding
ENST00000289422.7	111	0	0	0	111	0	0	ENSG00000158458.15	NRG2	protein_coding
ENST00000305135.5	111	19	0	3	92	9	9	ENSG00000163872.11	YEATS2	protein_coding
ENST00000317357.5	111	5	0	1	106	3	8	ENSG00000112320.7	SOBP	protein_coding
ENST00000331768.5	111	2	0	5	109	2	0	ENSG00000183576.8	SETD3	protein_coding
ENST00000338910.4	111	6	0	0	105	5	1	ENSG00000121390.13	PSPC1	protein_coding
ENST00000358731.4	111	14	0	0	97	11	3	ENSG00000145734.14	BDP1	protein_coding
ENST00000380122.5	111	10	0	0	101	5	5	ENSG00000086712.8	TXLNG	protein_coding
ENST00000398519.5	111	5	0	0	106	5	0	ENSG00000141551.10	CSNK1D	protein_coding
ENST00000452510.2	111	16	0	1	95	13	2	ENSG00000145833.11	DDX46	protein_coding
ENST00000600029.1	111	3	0	12	108	2	92	ENSG00000269545.1	CTD-3138B18.4	protein_coding
ENST00000263205.7	110	6	0	0	104	3	3	ENSG00000099917.13	MED15	protein_coding
ENST00000314607.6	110	7	1	0	103	4	3	ENSG00000146463.7	ZMYM4	protein_coding
ENST00000327441.7	110	3	0	5	107	1	1	ENSG00000151338.14	MIPOL1	protein_coding
ENST00000334121.6	110	26	0	0	84	12	14	ENSG00000153914.11	SREK1	protein_coding
ENST00000369002.4	110	5	0	2	105	2	1	ENSG00000025796.9	SEC63	protein_coding
ENST00000444075.1	110	13	0	80	97	2	10	ENSG00000147421.13	HMBOX1	protein_coding
ENST00000453514.1	110	8	0	14	102	5	2	ENSG00000164329.9	PAPD4	protein_coding
ENST00000281474.5	109	3	1	2	106	1	0	ENSG00000151746.9	BICD1	protein_coding
ENST00000296782.5	109	10	0	0	99	8	2	ENSG00000164327.8	RICTOR	protein_coding
ENST00000341928.2	109	6	0	49	103	6	3	ENSG00000082397.11	EPB41L3	protein_coding
ENST00000358025.3	109	20	0	5	89	20	0	ENSG00000054654.11	SYNE2	protein_coding
ENST00000358654.2	109	8	0	11	101	7	69	ENSG00000258555.2	SPECC1L-ADORA2A	protein_coding
ENST00000360388.4	109	2	0	0	107	2	0	ENSG00000196376.6	SLC35F1	protein_coding
ENST00000373566.3	109	13	0	29	96	7	5	ENSG00000204120.10	GIGYF2	protein_coding
ENST00000378609.4	109	5	0	46	104	1	3	ENSG00000078369.13	GNB1	protein_coding
ENST00000406869.1	109	6	0	1	103	5	0	ENSG00000002822.11	MAD1L1	protein_coding
ENST00000303694.5	108	1	0	0	107	0	1	ENSG00000171310.6	CHST11	protein_coding
ENST00000357056.2	108	3	0	0	105	2	1	ENSG00000165914.10	TTC7B	protein_coding
ENST00000361101.4	108	4	0	0	104	0	4	ENSG00000108669.12	CYTH1	protein_coding
ENST00000372572.1	108	14	0	5	94	7	7	ENSG00000198815.4	FOXJ3	protein_coding
ENST00000404338.3	108	7	0	0	101	5	2	ENSG00000160007.13	ARHGAP35	protein_coding
ENST00000431794.3	108	8	0	4	100	6	2	ENSG00000141140.12	MYO19	protein_coding
ENST00000506030.1	108	4	4	26	104	4	0	ENSG00000112851.10	ERBB2IP	protein_coding
ENST00000225576.3	107	4	0	0	103	3	1	ENSG00000175106.12	TVP23C	protein_coding
ENST00000314471.6	107	10	0	43	97	4	3	ENSG00000179134.10	SAMD4B	protein_coding
ENST00000361078.2	107	9	2	0	98	5	4	ENSG00000055917.11	PUM2	protein_coding
ENST00000361510.2	107	10	0	1	97	6	4	ENSG00000198836.4	OPA1	protein_coding
ENST00000366582.3	107	10	0	0	97	8	2	ENSG00000119285.6	HEATR1	protein_coding
ENST00000369577.3	107	6	0	0	101	4	2	ENSG00000188994.8	ZNF292	protein_coding
ENST00000371953.3	107	5	0	1	102	1	3	ENSG00000171862.5	PTEN	protein_coding
ENST00000377669.2	107	12	0	0	95	1	11	ENSG00000118922.12	KLF12	protein_coding
ENST00000395412.1	107	6	0	30	101	2	2	ENSG00000151292.13	CSNK1G3	protein_coding
ENST00000425967.3	107	18	0	7	89	14	4	ENSG00000077782.15	FGFR1	protein_coding
ENST00000436985.2	107	13	0	0	94	13	0	ENSG00000107890.12	ANKRD26	protein_coding
ENST00000456758.2	107	8	0	0	99	6	2	ENSG00000164828.13	SUN1	protein_coding
ENST00000290341.3	106	11	0	0	95	0	11	ENSG00000159217.5	IGF2BP1	protein_coding
ENST00000299687.5	106	2	0	0	104	2	0	ENSG00000215421.5	ZNF407	protein_coding
ENST00000312239.5	106	11	2	19	95	3	8	ENSG00000127483.13	HP1BP3	protein_coding
ENST00000312675.4	106	23	0	54	83	1	20	ENSG00000145012.8	LPP	protein_coding
ENST00000314328.9	106	14	0	11	92	7	6	ENSG00000100014.15	SPECC1L	protein_coding
ENST00000339686.3	106	8	0	0	98	3	5	ENSG00000161249.16	DMKN	protein_coding
ENST00000372621.4	106	11	0	8	95	7	18	ENSG00000171793.9	CTPS1	protein_coding
ENST00000377617.3	106	8	0	0	98	6	2	ENSG00000204842.10	ATXN2	protein_coding
ENST00000380916.4	106	34	0	24	72	4	28	ENSG00000175893.7	ZDHHC21	protein_coding
ENST00000395799.3	106	11	0	0	95	10	1	ENSG00000090905.13	TNRC6A	protein_coding
ENST00000439730.2	106	1	0	0	105	1	0	ENSG00000108433.11	GOSR2	protein_coding
ENST00000571841.1	106	1	0	0	105	1	0	ENSG00000262633.1	RP11-156P1.2	protein_coding
ENST00000259351.5	105	2	0	2	103	0	2	ENSG00000136828.14	RALGPS1	protein_coding
ENST00000297423.4	105	3	0	0	102	3	0	ENSG00000164808.12	SPIDR	protein_coding
ENST00000308370.7	105	20	0	0	85	19	1	ENSG00000090006.13	LTBP4	protein_coding
ENST00000360359.3	105	10	0	2	95	7	1	ENSG00000064999.12	ANKS1A	protein_coding
ENST00000389794.3	105	21	0	36	84	17	1	ENSG00000143669.9	LYST	protein_coding
ENST00000401917.3	105	0	0	0	105	0	0	ENSG00000169760.13	NLGN1	protein_coding
ENST00000449870.1	105	20	0	28	85	10	9	ENSG00000129351.13	ILF3	protein_coding
ENST00000216277.8	104	4	0	0	100	2	2	ENSG00000090060.13	PAPOLA	protein_coding
ENST00000355451.7	104	7	0	0	97	1	6	ENSG00000015676.13	NUDCD3	protein_coding
ENST00000373433.4	104	8	0	3	96	2	3	ENSG00000101413.7	RPRD1B	protein_coding
ENST00000397098.3	104	3	0	5	101	1	0	ENSG00000146540.10	C7orf50	protein_coding
ENST00000415083.2	104	7	0	0	97	5	2	ENSG00000141380.9	SS18	protein_coding
ENST00000591680.1	104	3	0	0	101	3	0	ENSG00000186566.7	GPATCH8	protein_coding
ENST00000261483.4	103	4	0	1	99	3	0	ENSG00000112893.5	MAN2A1	protein_coding
ENST00000264935.5	103	16	0	0	87	15	1	ENSG00000112877.6	CEP72	protein_coding
ENST00000286835.7	103	16	2	3	87	13	0	ENSG00000156304.10	SCAF4	protein_coding
ENST00000299163.6	103	79	0	0	24	5	74	ENSG00000166135.9	HIF1AN	protein_coding
ENST00000361570.3	103	1	0	0	102	1	12	ENSG00000147889.12	CDKN2A	protein_coding
ENST00000373493.5	103	34	0	0	69	3	31	ENSG00000162521.14	RBBP4	protein_coding
ENST00000376980.3	103	1	0	0	102	1	0	ENSG00000136770.6	DNAJC1	protein_coding
ENST00000377081.1	103	11	0	0	92	8	3	ENSG00000054523.12	KIF1B	protein_coding
ENST00000398092.4	103	1	1	20	102	1	0	ENSG00000272822.1	RP11-302B13.5	protein_coding
ENST00000467963.1	103	13	0	2	90	10	1	ENSG00000028310.13	BRD9	protein_coding
ENST00000515768.1	103	2	0	0	101	2	0	ENSG00000113712.12	CSNK1A1	protein_coding
ENST00000588991.2	103	0	0	0	103	0	0	ENSG00000105220.10	GPI	protein_coding
ENST00000261819.3	102	5	0	0	97	5	0	ENSG00000089053.8	ANAPC5	protein_coding
ENST00000263377.2	102	12	0	2	90	9	3	ENSG00000141867.13	BRD4	protein_coding
ENST00000331923.4	102	19	0	0	83	18	1	ENSG00000159086.10	PAXBP1	protein_coding
ENST00000355413.4	102	4	0	2	98	3	1	ENSG00000006530.11	AGK	protein_coding
ENST00000358465.2	102	4	0	0	98	1	3	ENSG00000197323.6	TRIM33	protein_coding
ENST00000361507.4	102	1	0	0	101	1	0	ENSG00000033327.8	GAB2	protein_coding
ENST00000366835.3	102	19	0	20	83	15	4	ENSG00000196187.7	TMEM63A	protein_coding
ENST00000367090.3	102	14	0	0	88	5	9	ENSG00000146433.8	TMEM181	protein_coding
ENST00000378454.3	102	2	0	0	100	1	1	ENSG00000146038.7	DCDC2	protein_coding
ENST00000381554.3	102	12	0	7	90	6	5	ENSG00000205758.7	CRYZL1	protein_coding
ENST00000398063.2	102	10	0	51	92	3	7	ENSG00000160216.14	AGPAT3	protein_coding
ENST00000433834.1	102	1	1	0	101	1	0	ENSG00000077549.13	CAPZB	protein_coding
ENST00000524665.1	102	4	0	0	98	4	0	ENSG00000149294.12	NCAM1	protein_coding
ENST00000543491.1	102	2	1	0	100	2	0	ENSG00000169851.11	PCDH7	protein_coding
ENST00000246194.3	101	4	0	87	97	3	0	ENSG00000125970.7	RALY	protein_coding
ENST00000261497.4	101	7	0	1	94	2	4	ENSG00000124422.7	USP22	protein_coding
ENST00000324219.4	101	2	0	0	99	2	0	ENSG00000071054.11	MAP4K4	protein_coding
ENST00000324324.7	101	19	0	0	82	8	11	ENSG00000104177.13	MYEF2	protein_coding
ENST00000358746.2	101	8	0	14	93	8	0	ENSG00000198677.6	TTC37	protein_coding
ENST00000360614.3	101	16	0	0	85	16	0	ENSG00000196365.7	LONP1	protein_coding
ENST00000392521.2	101	6	0	1	95	4	1	ENSG00000122966.9	CIT	protein_coding
ENST00000396832.1	101	8	0	17	93	1	14	ENSG00000213923.6	CSNK1E	protein_coding
ENST00000397195.5	101	16	1	26	85	4	10	ENSG00000007168.8	PAFAH1B1	protein_coding
ENST00000495893.2	101	38	0	0	63	9	29	ENSG00000173889.11	PHC3	protein_coding
ENST00000545908.1	101	4	0	0	97	4	0	ENSG00000100714.11	MTHFD1	protein_coding
ENST00000594684.1	101	1	0	0	100	1	0	ENSG00000269026.2	AC003006.7	protein_coding
ENST00000261396.3	100	12	0	1	88	10	1	ENSG00000069248.9	NUP133	protein_coding
ENST00000287647.3	100	11	0	1	89	11	0	ENSG00000144554.6	FANCD2	protein_coding
ENST00000325722.3	100	8	0	1	92	5	2	ENSG00000142687.13	KIAA0319L	protein_coding
ENST00000335350.6	100	22	0	2	78	5	15	ENSG00000107731.8	UNC5B	protein_coding
ENST00000373539.3	100	9	0	0	91	9	0	ENSG00000067177.10	PHKA1	protein_coding
ENST00000377191.3	100	2	0	0	98	2	0	ENSG00000088930.6	XRN2	protein_coding
ENST00000409792.3	100	12	0	0	88	12	0	ENSG00000181555.15	SETD2	protein_coding
ENST00000414183.2	100	3	0	0	97	3	0	ENSG00000182944.13	EWSR1	protein_coding
ENST00000551659.1	100	0	0	0	100	0	0	ENSG00000133687.11	TMTC1	protein_coding
ENST00000580732.2	100	5	0	1	95	5	0	ENSG00000141449.10	GREB1L	protein_coding
ENST00000259335.4	99	16	0	0	83	14	2	ENSG00000136813.10	KIAA0368	protein_coding
ENST00000264710.4	99	3	0	2	96	0	1	ENSG00000084733.6	RAB10	protein_coding
ENST00000265113.4	99	5	0	2	94	3	1	ENSG00000079215.9	SLC1A3	protein_coding
ENST00000265343.5	99	10	0	25	89	4	5	ENSG00000072364.8	AFF4	protein_coding
ENST00000325718.7	99	40	2	0	59	15	25	ENSG00000108292.12	MLLT6	protein_coding
ENST00000351677.2	99	7	0	0	92	1	7	ENSG00000179295.11	PTPN11	protein_coding
ENST00000355272.6	99	13	0	0	86	10	3	ENSG00000065000.11	AP3D1	protein_coding
ENST00000381151.3	99	63	1	40	36	14	45	ENSG00000198743.5	SLC5A3	protein_coding
ENST00000393245.1	99	5	0	3	94	2	6	ENSG00000064419.9	TNPO3	protein_coding
ENST00000398960.2	99	6	2	0	93	6	0	ENSG00000157540.15	DYRK1A	protein_coding
ENST00000399022.4	99	6	0	1	93	2	3	ENSG00000141425.13	RPRD1A	protein_coding
ENST00000409296.3	99	4	4	1	95	3	0	ENSG00000086200.12	IPO11	protein_coding
ENST00000546837.1	99	1	0	0	98	1	0	ENSG00000257390.1	RP11-762I7.5	protein_coding
ENST00000608209.1	99	63	1	40	36	14	45	ENSG00000272962.1	SLC5A3	protein_coding
ENST00000323460.5	98	21	0	16	77	1	20	ENSG00000119231.6	SENP5	protein_coding
ENST00000366794.5	98	7	0	0	91	7	0	ENSG00000143799.8	PARP1	protein_coding
ENST00000371158.2	98	4	0	17	94	3	1	ENSG00000132849.14	INADL	protein_coding
ENST00000409587.1	98	2	0	62	96	1	0	ENSG00000105223.14	PLD3	protein_coding
ENST00000425918.2	98	1	0	22	97	1	0	ENSG00000132670.16	PTPRA	protein_coding
ENST00000539869.2	98	5	3	0	93	4	1	ENSG00000112541.9	PDE10A	protein_coding
ENST00000260665.7	97	5	0	0	92	3	2	ENSG00000138095.14	LRPPRC	protein_coding
ENST00000264233.5	97	21	0	0	76	19	2	ENSG00000051341.9	POLQ	protein_coding
ENST00000267890.6	97	19	0	4	78	4	15	ENSG00000128881.12	TTBK2	protein_coding
ENST00000284049.3	97	8	1	0	89	7	1	ENSG00000153922.6	CHD1	protein_coding
ENST00000290158.4	97	13	0	2	84	2	9	ENSG00000108424.5	KPNB1	protein_coding
ENST00000292852.4	97	9	1	59	88	2	6	ENSG00000269190.1	FBXO17	protein_coding
ENST00000295006.5	97	11	0	0	86	11	0	ENSG00000162909.13	CAPN2	protein_coding
ENST00000310380.6	97	1	0	0	96	1	0	ENSG00000173950.11	XXYLT1	protein_coding
ENST00000369151.3	97	11	0	1	86	3	7	ENSG00000151893.10	CACUL1	protein_coding
ENST00000370345.3	97	33	2	9	64	21	10	ENSG00000075826.12	SEC31B	protein_coding
ENST00000370793.1	97	10	0	16	87	6	4	ENSG00000077254.10	USP33	protein_coding
ENST00000374316.5	97	22	0	0	75	22	0	ENSG00000096433.6	ITPR3	protein_coding
ENST00000377577.5	97	6	0	0	91	3	3	ENSG00000007923.11	DNAJC11	protein_coding
ENST00000389044.4	97	7	0	34	90	6	0	ENSG00000153827.9	TRIP12	protein_coding
ENST00000493662.2	97	23	0	4	74	9	16	ENSG00000255152.4	MSH5-SAPCD1	protein_coding
ENST00000515799.1	97	4	0	3	93	3	0	ENSG00000039560.9	RAI14	protein_coding
ENST00000534153.4	97	23	0	4	74	9	16	ENSG00000204410.10	MSH5	protein_coding
ENST00000204726.3	96	24	0	14	72	9	13	ENSG00000090615.8	GOLGA3	protein_coding
ENST00000274031.3	96	21	0	0	75	4	17	ENSG00000145391.9	SETD7	protein_coding
ENST00000298048.2	96	2	0	2	94	2	0	ENSG00000165304.3	MELK	protein_coding
ENST00000298912.4	96	8	0	0	88	3	5	ENSG00000165959.7	CLMN	protein_coding
ENST00000302763.7	96	3	0	35	93	3	0	ENSG00000044115.16	CTNNA1	protein_coding
ENST00000337057.3	96	8	0	19	88	5	6	ENSG00000079819.12	EPB41L2	protein_coding
ENST00000342988.3	96	12	0	42	84	5	7	ENSG00000141646.9	SMAD4	protein_coding
ENST00000356554.3	96	3	1	1	93	1	1	ENSG00000198162.8	MAN1A2	protein_coding
ENST00000367595.3	96	0	0	0	96	0	0	ENSG00000135847.5	ACBD6	protein_coding
ENST00000380084.4	96	5	4	2	91	2	1	ENSG00000102054.13	RBBP7	protein_coding
ENST00000407008.3	96	8	1	2	88	4	2	ENSG00000087095.8	NLK	protein_coding
ENST00000494792.1	96	1	0	0	95	1	49	ENSG00000258539.1	RP11-12J10.3	protein_coding
ENST00000570535.1	96	16	1	1	80	5	10	ENSG00000185722.12	ANKFY1	protein_coding
ENST00000263208.5	95	5	0	1	90	3	1	ENSG00000100084.10	HIRA	protein_coding
ENST00000267339.2	95	6	0	0	89	5	1	ENSG00000088448.10	ANKRD10	protein_coding
ENST00000287546.4	95	3	0	6	92	3	0	ENSG00000156931.11	VPS8	protein_coding
ENST00000358544.2	95	2	0	0	93	2	0	ENSG00000132549.14	VPS13B	protein_coding
ENST00000370187.3	95	3	0	0	92	0	3	ENSG00000166167.13	BTRC	protein_coding
ENST00000376887.4	95	5	0	1	90	3	1	ENSG00000125257.9	ABCC4	protein_coding
ENST00000435030.1	95	15	0	1	80	7	13	ENSG00000168280.12	KIF5C	protein_coding
ENST00000436586.2	95	10	0	0	85	10	0	ENSG00000162613.12	FUBP1	protein_coding
ENST00000520810.1	95	9	0	0	86	8	1	ENSG00000104365.9	IKBKB	protein_coding
ENST00000556710.1	95	10	0	0	85	10	0	ENSG00000258465.2	DCAF8	protein_coding
ENST00000608310.1	95	10	0	0	85	10	0	ENSG00000132716.14	DCAF8	protein_coding
ENST00000227756.4	94	1	0	0	93	1	0	ENSG00000110328.5	GALNT18	protein_coding
ENST00000262198.4	94	23	0	2	71	14	8	ENSG00000101544.4	ADNP2	protein_coding
ENST00000262238.4	94	13	2	0	81	1	12	ENSG00000100811.6	YY1	protein_coding
ENST00000265351.7	94	6	0	0	88	5	1	ENSG00000124571.13	XPO5	protein_coding
ENST00000281419.3	94	2	0	0	92	2	0	ENSG00000151693.5	ASAP2	protein_coding
ENST00000323959.4	94	5	0	1	89	3	1	ENSG00000176102.7	CSTF3	protein_coding
ENST00000324198.6	94	13	0	0	81	2	11	ENSG00000100077.10	ADRBK2	protein_coding
ENST00000335523.7	94	5	2	0	89	4	1	ENSG00000187135.7	VSTM2B	protein_coding
ENST00000336812.4	94	8	0	2	86	6	0	ENSG00000109606.8	DHX15	protein_coding
ENST00000355394.4	94	5	0	1	89	3	1	ENSG00000136754.12	ABI1	protein_coding
ENST00000383767.2	94	1	0	1	93	0	0	ENSG00000144642.16	RBMS3	protein_coding
ENST00000552080.1	94	2	0	0	92	1	1	ENSG00000205323.4	SARNP	protein_coding
ENST00000261537.6	93	13	2	0	80	5	8	ENSG00000101752.7	MIB1	protein_coding
ENST00000263773.5	93	19	0	0	74	16	3	ENSG00000109920.8	FNBP4	protein_coding
ENST00000265077.3	93	14	0	0	79	12	2	ENSG00000038427.11	VCAN	protein_coding
ENST00000311117.3	93	5	0	36	88	3	1	ENSG00000005483.15	KMT2E	protein_coding
ENST00000335255.5	93	6	0	1	87	1	4	ENSG00000141568.15	FOXK2	protein_coding
ENST00000338042.6	93	7	0	24	86	2	3	ENSG00000068305.13	MEF2A	protein_coding
ENST00000340635.6	93	1	0	0	92	0	1	ENSG00000113448.12	PDE4D	protein_coding
ENST00000345330.4	93	3	0	0	90	3	0	ENSG00000156642.12	NPTN	protein_coding
ENST00000347108.3	93	10	2	6	83	4	5	ENSG00000134874.13	DZIP1	protein_coding
ENST00000355072.5	93	9	0	0	84	7	2	ENSG00000197386.6	HTT	protein_coding
ENST00000359864.2	93	2	0	44	91	1	0	ENSG00000197905.4	TEAD4	protein_coding
ENST00000370801.3	93	6	0	36	87	4	1	ENSG00000036549.8	ZZZ3	protein_coding
ENST00000371547.4	93	3	0	0	90	3	0	ENSG00000138190.12	EXOC6	protein_coding
ENST00000404914.3	93	10	0	0	83	7	3	ENSG00000168397.12	ATG4B	protein_coding
ENST00000445177.1	93	6	0	0	87	5	2	ENSG00000160584.11	SIK3	protein_coding
ENST00000528395.1	93	2	0	0	91	2	4	ENSG00000254462.1	TMX2-CTNND1	protein_coding
ENST00000577399.1	93	3	0	0	90	3	0	ENSG00000108306.7	FBXL20	protein_coding
ENST00000591340.1	93	24	2	2	69	7	17	ENSG00000186020.8	ZNF529	protein_coding
ENST00000175506.4	92	9	0	27	83	4	0	ENSG00000070669.12	ASNS	protein_coding
ENST00000220849.5	92	1	0	0	91	1	0	ENSG00000104408.5	EIF3E	protein_coding
ENST00000250894.4	92	14	0	0	78	10	4	ENSG00000138834.8	MAPK8IP3	protein_coding
ENST00000261574.5	92	1	0	0	91	1	0	ENSG00000065150.14	IPO5	protein_coding
ENST00000263073.6	92	6	1	0	86	6	0	ENSG00000070366.9	SMG6	protein_coding
ENST00000308158.5	92	7	0	0	85	5	10	ENSG00000175309.10	PHYKPL	protein_coding
ENST00000322954.6	92	16	0	1	76	13	2	ENSG00000137831.10	UACA	protein_coding
ENST00000367545.3	92	9	0	0	83	9	0	ENSG00000152818.14	UTRN	protein_coding
ENST00000369705.3	92	4	0	0	88	4	0	ENSG00000065833.7	ME1	protein_coding
ENST00000392650.3	92	2	1	0	90	1	1	ENSG00000069188.12	SDK2	protein_coding
ENST00000396821.3	92	21	0	0	71	7	14	ENSG00000100201.14	DDX17	protein_coding
ENST00000398319.2	92	1	0	8	91	1	0	ENSG00000099991.12	CABIN1	protein_coding
ENST00000400445.3	92	11	0	3	81	8	0	ENSG00000172915.14	NBEA	protein_coding
ENST00000514747.1	92	15	1	0	77	14	8	ENSG00000146067.11	FAM193B	protein_coding
ENST00000540801.1	92	2	0	0	90	2	0	ENSG00000141298.13	SSH2	protein_coding
ENST00000293218.3	91	9	0	0	82	2	7	ENSG00000132478.5	UNK	protein_coding
ENST00000344683.5	91	3	0	0	88	2	1	ENSG00000147316.8	MCPH1	protein_coding
ENST00000360689.5	91	0	0	67	91	0	0	ENSG00000033170.12	FUT8	protein_coding
ENST00000369536.5	91	1	0	0	90	1	0	ENSG00000146282.13	RARS2	protein_coding
ENST00000374616.3	91	6	0	6	85	6	0	ENSG00000125944.14	HNRNPR	protein_coding
ENST00000375440.4	91	7	1	0	84	7	0	ENSG00000139842.10	CUL4A	protein_coding
ENST00000394126.1	91	16	0	1	75	14	1	ENSG00000008838.13	MED24	protein_coding
ENST00000396679.1	91	2	0	36	89	0	2	ENSG00000123219.8	CENPK	protein_coding
ENST00000541284.1	91	2	0	25	89	1	0	ENSG00000080802.14	CNOT4	protein_coding
ENST00000545279.1	91	20	0	38	71	3	15	ENSG00000113658.12	SMAD5	protein_coding
ENST00000601627.1	91	3	3	0	88	3	0	ENSG00000268797.1	CTC-490E21.12	protein_coding
ENST00000230859.6	90	8	2	40	82	2	5	ENSG00000112941.8	PAPD7	protein_coding
ENST00000296328.4	90	35	0	0	55	7	28	ENSG00000163960.7	UBXN7	protein_coding
ENST00000324266.5	90	3	0	4	87	2	0	ENSG00000171853.11	TRAPPC12	protein_coding
ENST00000338037.6	90	2	0	0	88	2	0	ENSG00000182621.12	PLCB1	protein_coding
ENST00000342505.4	90	1	0	72	89	1	0	ENSG00000162434.7	JAK1	protein_coding
ENST00000352766.7	90	3	0	0	87	3	0	ENSG00000248405.5	PRR5-ARHGAP8	protein_coding
ENST00000366535.3	90	2	0	0	88	1	1	ENSG00000035687.9	ADSS	protein_coding
ENST00000372159.3	90	4	0	0	86	3	1	ENSG00000125485.13	DDX31	protein_coding
ENST00000391910.3	90	16	0	0	74	11	5	ENSG00000090372.10	STRN4	protein_coding
ENST00000397256.1	90	14	0	0	76	8	6	ENSG00000250151.5	ARPC4-TTLL3	protein_coding
ENST00000407793.2	90	14	0	11	76	8	6	ENSG00000013573.12	DDX11	protein_coding
ENST00000429001.3	90	13	0	1	77	5	7	ENSG00000161813.16	LARP4	protein_coding
ENST00000434748.2	90	11	0	0	79	11	0	ENSG00000112787.8	FBRSL1	protein_coding
ENST00000439343.2	90	2	0	0	88	0	41	ENSG00000259040.3	BLOC1S5-TXNDC5	protein_coding
ENST00000450536.2	90	4	0	2	86	1	1	ENSG00000135597.14	REPS1	protein_coding
ENST00000472726.2	90	13	0	0	77	10	7	ENSG00000256500.5	RP11-73M18.2	protein_coding
ENST00000517296.3	90	3	0	0	87	3	0	ENSG00000241484.5	ARHGAP8	protein_coding
ENST00000293328.3	89	10	0	60	79	4	6	ENSG00000173757.5	STAT5B	protein_coding
ENST00000333936.5	89	3	0	0	86	3	0	ENSG00000048828.12	FAM120A	protein_coding
ENST00000334256.4	89	17	0	2	72	4	11	ENSG00000186432.4	KPNA4	protein_coding
ENST00000359462.5	89	6	2	16	83	0	2	ENSG00000197111.11	PCBP2	protein_coding
ENST00000367409.4	89	15	0	2	74	13	0	ENSG00000066279.12	ASPM	protein_coding
ENST00000367649.3	89	3	0	3	86	0	0	ENSG00000075391.12	RASAL2	protein_coding
ENST00000371142.4	89	0	0	0	89	0	0	ENSG00000077147.10	TM9SF3	protein_coding
ENST00000371975.4	89	10	0	4	79	6	0	ENSG00000085999.7	RAD54L	protein_coding
ENST00000373795.4	89	10	0	0	79	10	0	ENSG00000116350.11	SRSF4	protein_coding
ENST00000398812.2	89	2	0	0	87	0	2	ENSG00000106070.13	GRB10	protein_coding
ENST00000439617.2	89	3	0	0	86	1	2	ENSG00000162946.16	DISC1	protein_coding
ENST00000449022.2	89	1	0	0	88	1	0	ENSG00000081803.11	CADPS2	protein_coding
ENST00000216122.4	88	16	0	0	72	12	4	ENSG00000100297.11	MCM5	protein_coding
ENST00000262738.3	88	8	0	0	80	7	1	ENSG00000075275.12	CELSR1	protein_coding
ENST00000263274.7	88	13	0	4	75	11	0	ENSG00000105486.9	LIG1	protein_coding
ENST00000302640.8	88	5	0	5	83	4	1	ENSG00000150995.13	ITPR1	protein_coding
ENST00000366661.4	88	7	0	0	81	7	0	ENSG00000143643.8	TTC13	protein_coding
ENST00000367142.4	88	5	0	0	83	0	5	ENSG00000069275.12	NUCKS1	protein_coding
ENST00000375213.3	88	0	0	0	88	0	0	ENSG00000091436.12	MLTK	protein_coding
ENST00000380338.4	88	1	0	0	87	1	0	ENSG00000171843.11	MLLT3	protein_coding
ENST00000434316.2	88	5	0	2	83	3	0	ENSG00000150403.13	TMCO3	protein_coding
ENST00000438444.1	88	5	0	50	83	2	16	ENSG00000106603.13	COA1	protein_coding
ENST00000451030.1	88	14	0	1	74	13	0	ENSG00000126883.12	NUP214	protein_coding
ENST00000465139.2	88	3	0	1	85	2	0	ENSG00000140350.11	ANP32A	protein_coding
ENST00000472487.1	88	30	0	0	58	9	21	ENSG00000162601.5	MYSM1	protein_coding
ENST00000565299.1	88	0	0	0	88	0	0	ENSG00000074696.8	PTPLAD1	protein_coding
ENST00000228862.2	87	4	0	21	83	2	1	ENSG00000111266.4	DUSP16	protein_coding
ENST00000237530.6	87	0	0	0	87	0	0	ENSG00000118705.12	RPN2	protein_coding
ENST00000246957.5	87	1	0	0	86	1	0	ENSG00000126602.6	TRAP1	protein_coding
ENST00000250559.9	87	0	0	65	87	0	5	ENSG00000127314.13	RAP1B	protein_coding
ENST00000253811.6	87	5	0	0	82	3	2	ENSG00000131504.11	DIAPH1	protein_coding
ENST00000262304.4	87	57	0	2	30	51	4	ENSG00000008710.13	PKD1	protein_coding
ENST00000264448.6	87	4	0	0	83	4	0	ENSG00000116127.13	ALMS1	protein_coding
ENST00000287727.3	87	6	0	58	81	5	0	ENSG00000157077.10	ZFYVE9	protein_coding
ENST00000306329.11	87	7	0	0	80	7	0	ENSG00000168502.13	SOGA2	protein_coding
ENST00000313833.4	87	0	0	87	87	0	0	ENSG00000178974.5	FBXO34	protein_coding
ENST00000324194.6	87	6	0	1	81	4	1	ENSG00000114120.7	SLC25A36	protein_coding
ENST00000324411.4	87	13	4	26	74	8	3	ENSG00000181666.13	HKR1	protein_coding
ENST00000331581.6	87	0	0	0	87	0	0	ENSG00000182985.12	CADM1	protein_coding
ENST00000340736.6	87	17	0	11	70	12	5	ENSG00000072071.12	LPHN1	protein_coding
ENST00000358204.4	87	1	0	0	86	0	1	ENSG00000135269.13	TES	protein_coding
ENST00000361445.4	87	12	1	0	75	12	0	ENSG00000198793.8	MTOR	protein_coding
ENST00000366548.3	87	15	0	12	72	9	0	ENSG00000174371.12	EXO1	protein_coding
ENST00000374586.3	87	10	0	1	77	1	8	ENSG00000106771.8	TMEM245	protein_coding
ENST00000376588.3	87	5	0	0	82	4	1	ENSG00000135069.9	PSAT1	protein_coding
ENST00000392006.3	87	0	1	0	87	0	0	ENSG00000105323.12	HNRNPUL1	protein_coding
ENST00000392067.3	87	8	1	0	79	1	7	ENSG00000020577.9	SAMD4A	protein_coding
ENST00000402363.3	87	8	0	5	79	8	0	ENSG00000132780.12	NASP	protein_coding
ENST00000446176.2	87	7	0	0	80	3	4	ENSG00000187239.12	FNBP1	protein_coding
ENST00000456324.1	87	6	0	83	81	0	4	ENSG00000167635.7	ZNF146	protein_coding
ENST00000473835.2	87	9	0	0	78	8	1	ENSG00000163714.13	U2SURP	protein_coding
ENST00000481273.1	87	2	0	0	85	2	0	ENSG00000112655.11	PTK7	protein_coding
ENST00000526495.1	87	26	0	29	61	11	14	ENSG00000100697.10	DICER1	protein_coding
ENST00000550746.1	87	7	0	0	80	1	6	ENSG00000121749.11	TBC1D15	protein_coding
ENST00000229179.4	86	6	0	1	80	5	0	ENSG00000111581.5	NUP107	protein_coding
ENST00000265070.6	86	1	0	0	85	1	0	ENSG00000113384.9	GOLPH3	protein_coding
ENST00000316626.5	86	3	1	1	83	2	0	ENSG00000082701.10	GSK3B	protein_coding
ENST00000323373.6	86	6	0	36	80	6	0	ENSG00000177463.11	NR2C2	protein_coding
ENST00000357529.3	86	31	0	4	55	5	24	ENSG00000166532.11	RIMKLB	protein_coding
ENST00000389797.3	86	5	0	0	81	2	3	ENSG00000136141.10	LRCH1	protein_coding
ENST00000398093.3	86	11	0	0	75	11	0	ENSG00000187240.9	DYNC2H1	protein_coding
ENST00000399017.2	86	10	1	8	76	2	2	ENSG00000182670.9	TTC3	protein_coding
ENST00000455217.2	86	5	0	1	81	4	0	ENSG00000113407.9	TARS	protein_coding
ENST00000511664.1	86	2	0	0	84	1	1	ENSG00000145349.12	CAMK2D	protein_coding
ENST00000545588.1	86	29	3	35	57	3	2	ENSG00000058673.11	ZC3H11A	protein_coding
ENST00000599564.1	86	5	0	0	81	5	0	ENSG00000089351.10	GRAMD1A	protein_coding
ENST00000242848.4	85	12	0	14	73	11	1	ENSG00000123200.12	ZC3H13	protein_coding
ENST00000302190.4	85	0	0	0	85	0	0	ENSG00000169439.7	SDC2	protein_coding
ENST00000308497.4	85	5	0	1	80	0	4	ENSG00000173320.5	STOX2	protein_coding
ENST00000338891.7	85	4	0	0	81	4	0	ENSG00000111879.14	FAM184A	protein_coding
ENST00000356107.6	85	6	0	0	79	6	0	ENSG00000104067.12	TJP1	protein_coding
ENST00000367879.4	85	8	0	0	77	8	0	ENSG00000143179.8	UCK2	protein_coding
ENST00000371663.4	85	10	1	2	75	5	3	ENSG00000196642.11	RABL6	protein_coding
ENST00000372391.2	85	6	0	0	79	5	1	ENSG00000151208.12	DLG5	protein_coding
ENST00000376300.2	85	15	0	0	70	3	12	ENSG00000125633.6	CCDC93	protein_coding
ENST00000393695.3	85	17	1	44	68	15	1	ENSG00000137497.13	NUMA1	protein_coding
ENST00000396029.3	85	5	0	70	80	2	2	ENSG00000101126.11	ADNP	protein_coding
ENST00000398333.3	85	5	0	0	80	3	2	ENSG00000250021.3	C15orf38-AP3S2	protein_coding
ENST00000498729.2	85	13	0	3	72	8	5	ENSG00000130294.10	KIF1A	protein_coding
ENST00000540432.1	85	0	0	0	85	0	0	ENSG00000116729.9	WLS	protein_coding
ENST00000596288.1	85	13	0	0	72	12	1	ENSG00000112118.13	MCM3	protein_coding
ENST00000261880.5	84	10	0	1	74	4	5	ENSG00000103591.8	AAGAB	protein_coding
ENST00000263253.7	84	13	0	5	71	7	1	ENSG00000100393.9	EP300	protein_coding
ENST00000272793.5	84	7	0	0	77	6	1	ENSG00000144357.12	UBR3	protein_coding
ENST00000281513.5	84	5	0	0	79	5	0	ENSG00000151779.8	NBAS	protein_coding
ENST00000285968.6	84	3	0	0	81	3	0	ENSG00000155561.10	NUP205	protein_coding
ENST00000286548.4	84	3	1	2	81	0	1	ENSG00000156052.6	GNAQ	protein_coding
ENST00000289968.6	84	4	0	0	80	4	0	ENSG00000140750.12	ARHGAP17	protein_coding
ENST00000294016.3	84	2	0	0	82	2	0	ENSG00000162104.5	ADCY9	protein_coding
ENST00000319080.7	84	11	0	0	73	4	7	ENSG00000175727.9	MLXIP	protein_coding
ENST00000355112.3	84	11	0	8	73	11	0	ENSG00000197299.6	BLM	protein_coding
ENST00000360184.4	84	16	0	0	68	15	1	ENSG00000197102.6	DYNC1H1	protein_coding
ENST00000369130.3	84	6	0	0	78	2	4	ENSG00000136631.8	VPS45	protein_coding
ENST00000370298.4	84	10	0	0	74	6	4	ENSG00000143033.13	MTF2	protein_coding
ENST00000373475.5	84	11	0	17	73	3	8	ENSG00000116497.13	S100PBP	protein_coding
ENST00000373812.3	84	8	0	1	76	7	0	ENSG00000198492.10	YTHDF2	protein_coding
ENST00000382751.3	84	13	0	0	71	8	5	ENSG00000142207.5	URB1	protein_coding
ENST00000383202.2	84	1	0	37	83	1	0	ENSG00000118007.8	STAG1	protein_coding
ENST00000399408.2	84	3	0	0	81	3	0	ENSG00000103222.14	ABCC1	protein_coding
ENST00000531224.1	84	22	0	22	62	7	15	ENSG00000029363.11	BCLAF1	protein_coding
ENST00000542802.3	84	18	0	7	66	8	10	ENSG00000055483.15	USP36	protein_coding
ENST00000251507.4	83	4	0	47	79	3	0	ENSG00000152061.17	RABGAP1L	protein_coding
ENST00000260327.4	83	3	0	8	80	0	3	ENSG00000137770.9	CTDSPL2	protein_coding
ENST00000274376.6	83	6	0	1	77	5	0	ENSG00000145715.10	RASA1	protein_coding
ENST00000321680.6	83	1	0	0	82	1	0	ENSG00000164506.10	STXBP5	protein_coding
ENST00000331366.5	83	4	0	0	79	1	3	ENSG00000139117.9	CPNE8	protein_coding
ENST00000351593.5	83	0	2	0	83	0	0	ENSG00000066044.9	ELAVL1	protein_coding
ENST00000357389.3	83	5	0	1	78	3	1	ENSG00000183087.10	GAS6	protein_coding
ENST00000361337.2	83	2	0	0	81	1	1	ENSG00000198900.5	TOP1	protein_coding
ENST00000369068.4	83	3	0	0	80	3	0	ENSG00000163125.11	RPRD2	protein_coding
ENST00000372169.2	83	15	0	2	68	12	3	ENSG00000107290.9	SETX	protein_coding
ENST00000373871.3	83	15	0	30	68	8	6	ENSG00000158161.11	EYA3	protein_coding
ENST00000374399.4	83	5	0	8	78	3	0	ENSG00000001461.12	NIPAL3	protein_coding
ENST00000398208.2	83	16	0	2	67	6	8	ENSG00000160193.7	WDR4	protein_coding
ENST00000398665.3	83	11	0	0	72	9	2	ENSG00000104885.13	DOT1L	protein_coding
ENST00000400181.4	83	5	0	0	78	5	0	ENSG00000004487.11	KDM1A	protein_coding
ENST00000436874.1	83	7	0	1	76	4	2	ENSG00000028203.13	VEZT	protein_coding
ENST00000468189.1	83	1	0	39	82	0	1	ENSG00000189283.5	FHIT	protein_coding
ENST00000539935.1	83	0	0	0	83	0	0	ENSG00000182389.14	CACNB4	protein_coding
ENST00000544627.1	83	13	0	0	70	10	3	ENSG00000171681.8	ATF7IP	protein_coding
ENST00000557943.1	83	2	0	0	81	2	0	ENSG00000140374.11	ETFA	protein_coding
ENST00000314358.5	82	17	0	0	65	12	5	ENSG00000120733.9	KDM3B	protein_coding
ENST00000320717.3	82	2	0	2	80	0	0	ENSG00000115419.8	GLS	protein_coding
ENST00000324817.1	82	9	1	0	73	8	1	ENSG00000180182.6	MED14	protein_coding
ENST00000328908.5	82	7	0	0	75	6	1	ENSG00000153046.13	CDYL	protein_coding
ENST00000358951.2	82	8	0	0	74	4	4	ENSG00000118873.11	RAB3GAP2	protein_coding
ENST00000359933.4	82	11	0	0	71	10	1	ENSG00000066739.7	ATG2B	protein_coding
ENST00000360280.3	82	14	0	0	68	7	7	ENSG00000197969.7	VPS13A	protein_coding
ENST00000369258.4	82	7	0	0	75	7	0	ENSG00000131778.13	CHD1L	protein_coding
ENST00000380733.4	82	6	0	2	76	3	1	ENSG00000164985.10	PSIP1	protein_coding
ENST00000396720.3	82	1	0	76	81	1	0	ENSG00000063169.6	GLTSCR1	protein_coding
ENST00000405094.1	82	0	1	0	82	0	0	ENSG00000057935.9	MTA3	protein_coding
ENST00000428239.1	82	13	4	2	69	5	7	ENSG00000097046.8	CDC7	protein_coding
ENST00000447431.2	82	12	0	0	70	12	0	ENSG00000133226.12	SRRM1	protein_coding
ENST00000465127.1	82	1	0	8	81	1	0	ENSG00000250349.3	TM4SF2	protein_coding
ENST00000503039.1	82	4	0	0	78	4	14	ENSG00000113761.7	ZNF346	protein_coding
ENST00000181839.4	81	5	0	1	76	4	0	ENSG00000065883.10	CDK13	protein_coding
ENST00000221455.3	81	14	0	3	67	12	0	ENSG00000104859.10	CLASRP	protein_coding
ENST00000281701.6	81	5	0	0	76	5	0	ENSG00000143748.13	NVL	protein_coding
ENST00000316562.4	81	6	0	0	75	4	2	ENSG00000125779.17	PANK2	protein_coding
ENST00000322875.4	81	6	0	0	75	2	4	ENSG00000117335.14	CD46	protein_coding
ENST00000339362.5	81	2	0	0	79	2	0	ENSG00000067141.12	NEO1	protein_coding
ENST00000355628.5	81	9	0	0	72	9	0	ENSG00000163946.9	FAM208A	protein_coding
ENST00000369329.3	81	5	0	0	76	3	2	ENSG00000135341.13	MAP3K7	protein_coding
ENST00000369409.4	81	4	0	0	77	4	0	ENSG00000092621.7	PHGDH	protein_coding
ENST00000397809.5	81	1	0	8	80	0	1	ENSG00000173588.10	CCDC41	protein_coding
ENST00000398564.1	81	9	0	0	72	9	0	ENSG00000104728.11	ARHGEF10	protein_coding
ENST00000429027.2	81	1	0	0	80	1	6	ENSG00000052126.10	PLEKHA5	protein_coding
ENST00000430046.2	81	3	0	0	78	2	1	ENSG00000157107.9	FCHO2	protein_coding
ENST00000472836.1	81	1	0	0	80	1	80	ENSG00000265264.1	TIMM10B	protein_coding
ENST00000542996.2	81	9	0	36	72	2	1	ENSG00000128595.12	CALU	protein_coding
ENST00000221419.5	80	3	1	0	77	3	0	ENSG00000104824.12	HNRNPL	protein_coding
ENST00000253144.9	80	26	0	65	54	9	4	ENSG00000130844.12	ZNF331	protein_coding
ENST00000261254.3	80	20	0	3	60	0	17	ENSG00000118971.3	CCND2	protein_coding
ENST00000279873.7	80	1	0	0	79	1	0	ENSG00000150347.10	ARID5B	protein_coding
ENST00000295851.5	80	12	0	0	68	2	10	ENSG00000138443.11	ABI2	protein_coding
ENST00000299505.6	80	13	0	36	67	7	6	ENSG00000166398.8	KIAA0355	protein_coding
ENST00000319540.4	80	5	0	0	75	2	3	ENSG00000145284.7	SCD5	protein_coding
ENST00000322611.3	80	1	0	79	79	1	0	ENSG00000176788.7	BASP1	protein_coding
ENST00000334379.5	80	4	0	1	76	3	0	ENSG00000066651.13	TRMT11	protein_coding
ENST00000339151.4	80	10	1	47	70	8	0	ENSG00000186185.9	KIF18B	protein_coding
ENST00000340951.4	80	4	0	2	76	4	0	ENSG00000187609.11	EXD3	protein_coding
ENST00000356692.5	80	7	0	0	73	2	5	ENSG00000163605.10	PPP4R2	protein_coding
ENST00000370377.3	80	3	0	0	77	1	2	ENSG00000102181.15	CD99L2	protein_coding
ENST00000371347.5	80	14	0	1	66	5	8	ENSG00000153291.11	SLC25A27	protein_coding
ENST00000376586.2	80	3	0	5	77	2	1	ENSG00000152767.11	FARP1	protein_coding
ENST00000399788.2	80	19	0	1	61	5	13	ENSG00000073614.7	KDM5A	protein_coding
ENST00000401950.2	80	10	0	25	70	4	4	ENSG00000100330.11	MTMR3	protein_coding
ENST00000507166.1	80	2	0	0	78	2	0	ENSG00000145216.11	FIP1L1	protein_coding
ENST00000531206.1	80	0	0	0	80	0	0	ENSG00000004897.7	CDC27	protein_coding
ENST00000033079.3	79	16	0	10	63	7	8	ENSG00000031003.6	FAM13B	protein_coding
ENST00000315127.4	79	1	0	24	78	1	0	ENSG00000179151.7	EDC3	protein_coding
ENST00000317502.6	79	6	0	0	73	5	1	ENSG00000148824.14	MTG1	protein_coding
ENST00000324896.4	79	2	0	41	77	1	0	ENSG00000077809.8	GTF2I	protein_coding
ENST00000358689.4	79	23	0	13	56	8	15	ENSG00000197217.8	ENTPD4	protein_coding
ENST00000367800.4	79	8	0	12	71	7	0	ENSG00000135541.16	AHI1	protein_coding
ENST00000374704.4	79	1	0	1	78	0	0	ENSG00000108100.13	CCNY	protein_coding
ENST00000417257.1	79	1	0	1	78	0	0	ENSG00000171877.15	FRMD5	protein_coding
ENST00000426016.1	79	3	0	1	76	2	1	ENSG00000115904.8	SOS1	protein_coding
ENST00000454349.2	79	16	0	1	63	10	5	ENSG00000100354.16	TNRC6B	protein_coding
ENST00000492622.2	79	3	0	4	76	1	2	ENSG00000102531.12	FNDC3A	protein_coding
ENST00000496391.1	79	6	0	28	73	1	4	ENSG00000128563.9	PRKRIP1	protein_coding
ENST00000504811.1	79	7	0	0	72	7	0	ENSG00000133835.10	HSD17B4	protein_coding
ENST00000507469.1	79	4	0	0	75	4	0	ENSG00000116698.16	SMG7	protein_coding
ENST00000531839.1	79	5	13	0	74	5	0	ENSG00000258472.4	RP11-192H23.4	protein_coding
ENST00000543237.1	79	0	0	0	79	0	0	ENSG00000171723.11	GPHN	protein_coding
ENST00000550785.1	79	13	0	1	66	8	5	ENSG00000186815.8	TPCN1	protein_coding
ENST00000259050.4	78	9	0	30	69	6	3	ENSG00000136536.10	2023-03-07	protein_coding
ENST00000280333.6	78	2	0	0	76	1	1	ENSG00000150760.8	DOCK1	protein_coding
ENST00000300896.4	78	2	0	1	76	1	0	ENSG00000170832.8	USP32	protein_coding
ENST00000328046.8	78	9	0	39	69	1	7	ENSG00000174010.9	KLHL15	protein_coding
ENST00000340473.6	78	2	0	0	76	1	1	ENSG00000188342.7	GTF2F2	protein_coding
ENST00000370944.4	78	1	0	0	77	1	0	ENSG00000118454.8	ANKRD13C	protein_coding
ENST00000371621.3	78	4	0	0	74	0	4	ENSG00000196396.5	PTPN1	protein_coding
ENST00000381831.3	78	5	0	0	73	5	0	ENSG00000159131.12	GART	protein_coding
ENST00000394105.2	78	4	0	35	74	1	1	ENSG00000165219.17	GAPVD1	protein_coding
ENST00000407426.3	78	3	0	0	75	2	1	ENSG00000163811.7	WDR43	protein_coding
ENST00000412916.2	78	3	2	0	75	2	1	ENSG00000067955.9	CBFB	protein_coding
ENST00000420463.3	78	1	0	0	77	1	0	ENSG00000063046.13	EIF4B	protein_coding
ENST00000436008.2	78	6	0	2	72	2	2	ENSG00000137266.10	SLC22A23	protein_coding
ENST00000468317.2	78	5	0	0	73	5	0	ENSG00000254536.1	RP11-108K14.8	protein_coding
ENST00000486880.2	78	8	0	0	70	5	3	ENSG00000011295.11	TTC19	protein_coding
ENST00000536340.1	78	3	0	0	75	3	0	ENSG00000101040.15	ZMYND8	protein_coding
ENST00000540557.1	78	0	1	0	78	0	75	ENSG00000255872.3	RP11-613M10.9	protein_coding
ENST00000223023.4	77	6	0	0	71	2	4	ENSG00000106299.7	WASL	protein_coding
ENST00000231498.3	77	2	0	1	75	0	1	ENSG00000113569.11	NUP155	protein_coding
ENST00000251691.4	77	13	0	0	64	5	8	ENSG00000112379.8	KIAA1244	protein_coding
ENST00000258840.6	77	6	0	0	71	5	2	ENSG00000174373.11	RALGAPA1	protein_coding
ENST00000261601.7	77	3	0	0	74	2	1	ENSG00000101557.10	USP14	protein_coding
ENST00000261965.3	77	7	0	1	70	6	0	ENSG00000126216.8	TUBGCP3	protein_coding
ENST00000262518.4	77	17	0	6	60	17	0	ENSG00000080603.12	SRCAP	protein_coding
ENST00000263346.8	77	3	0	0	74	3	0	ENSG00000141002.14	TCF25	protein_coding
ENST00000265465.3	77	8	0	1	69	5	2	ENSG00000014138.4	POLA2	protein_coding
ENST00000310924.2	77	8	0	13	69	3	5	ENSG00000167291.11	TBC1D16	protein_coding
ENST00000322753.6	77	1	0	0	76	0	1	ENSG00000173436.9	MINOS1	protein_coding
ENST00000327668.7	77	18	1	8	59	13	4	ENSG00000198040.6	ZNF84	protein_coding
ENST00000339594.4	77	10	1	2	67	8	2	ENSG00000009954.6	BAZ1B	protein_coding
ENST00000361205.4	77	1	0	62	76	0	0	ENSG00000168675.14	LDLRAD4	protein_coding
ENST00000371856.2	77	6	0	29	71	3	3	ENSG00000124214.15	STAU1	protein_coding
ENST00000373549.4	77	1	0	0	76	1	0	ENSG00000173611.13	SCAI	protein_coding
ENST00000407364.3	77	2	0	0	75	1	1	ENSG00000169519.15	METTL15	protein_coding
ENST00000415402.1	77	12	0	6	65	12	0	ENSG00000175216.10	CKAP5	protein_coding
ENST00000468030.1	77	1	0	10	76	0	8	ENSG00000255168.1	RP11-458D21.5	protein_coding
ENST00000524300.1	77	0	0	46	77	0	0	ENSG00000040341.13	STAU2	protein_coding
ENST00000602662.1	77	0	0	77	77	0	0	ENSG00000270136.1	MINOS1-NBL1	protein_coding
ENST00000246505.5	76	4	0	0	72	4	0	ENSG00000126226.17	PCID2	protein_coding
ENST00000260947.4	76	4	0	0	72	3	1	ENSG00000138376.6	BARD1	protein_coding
ENST00000261667.3	76	2	0	0	74	2	0	ENSG00000102753.5	KPNA3	protein_coding
ENST00000263035.4	76	13	0	0	63	8	5	ENSG00000181192.7	DHTKD1	protein_coding
ENST00000268070.4	76	1	0	1	75	0	0	ENSG00000140470.9	ADAMTS17	protein_coding
ENST00000291565.4	76	33	0	0	43	2	31	ENSG00000160209.14	PDXK	protein_coding
ENST00000298556.7	76	3	0	0	73	2	1	ENSG00000165704.10	HPRT1	protein_coding
ENST00000300128.4	76	21	0	0	55	8	13	ENSG00000166881.5	TMEM194A	protein_coding
ENST00000368069.3	76	16	0	1	60	11	4	ENSG00000122218.10	COPA	protein_coding
ENST00000371100.4	76	1	0	0	75	1	0	ENSG00000087460.19	GNAS	protein_coding
ENST00000391975.1	76	8	0	7	68	2	6	ENSG00000115677.12	HDLBP	protein_coding
ENST00000421089.2	76	0	0	60	76	0	0	ENSG00000070831.11	CDC42	protein_coding
ENST00000425232.2	76	15	0	2	61	15	0	ENSG00000197603.9	C5orf42	protein_coding
ENST00000436886.2	76	1	0	0	75	0	31	ENSG00000160844.6	GATS	protein_coding
ENST00000437048.2	76	17	0	0	59	6	11	ENSG00000141252.15	VPS53	protein_coding
ENST00000443272.2	76	6	0	0	70	6	0	ENSG00000141905.13	NFIC	protein_coding
ENST00000449592.2	76	17	0	0	59	0	17	ENSG00000188735.8	TMEM120B	protein_coding
ENST00000578121.1	76	1	0	0	75	1	0	ENSG00000141384.7	TAF4B	protein_coding
ENST00000217244.3	75	6	0	25	69	1	5	ENSG00000101266.12	CSNK2A1	protein_coding
ENST00000261772.8	75	7	0	8	68	6	0	ENSG00000090861.11	AARS	protein_coding
ENST00000265960.3	75	1	0	30	74	0	0	ENSG00000119487.12	MAPKAP1	protein_coding
ENST00000269829.4	75	14	0	12	61	7	7	ENSG00000198131.9	ZNF544	protein_coding
ENST00000291552.4	75	4	0	1	71	3	0	ENSG00000160201.7	U2AF1	protein_coding
ENST00000325680.7	75	21	0	0	54	18	4	ENSG00000119596.13	YLPM1	protein_coding
ENST00000341698.2	75	7	0	0	68	2	5	ENSG00000124208.16	TMEM189-UBE2V1	protein_coding
ENST00000342232.4	75	1	0	0	74	1	0	ENSG00000104369.4	JPH1	protein_coding
ENST00000354476.3	75	1	1	0	74	1	0	ENSG00000049323.11	LTBP1	protein_coding
ENST00000357997.5	75	9	0	0	66	7	2	ENSG00000176915.10	ANKLE2	protein_coding
ENST00000361682.6	75	1	0	59	74	0	0	ENSG00000093010.7	COMT	protein_coding
ENST00000366977.3	75	1	0	0	74	0	1	ENSG00000117697.10	NSL1	protein_coding
ENST00000367456.1	75	3	1	22	72	1	1	ENSG00000055208.13	TAB2	protein_coding
ENST00000371092.3	75	0	0	0	75	0	11	ENSG00000142856.12	ITGB3BP	protein_coding
ENST00000375592.3	75	8	0	20	67	4	3	ENSG00000037637.6	FBXO42	protein_coding
ENST00000377636.3	75	0	0	0	75	0	0	ENSG00000136111.8	TBC1D4	protein_coding
ENST00000379333.1	75	9	0	4	66	5	4	ENSG00000089057.10	SLC23A2	protein_coding
ENST00000383777.1	75	6	2	0	69	3	3	ENSG00000206560.6	ANKRD28	protein_coding
ENST00000394703.5	75	6	0	17	69	3	2	ENSG00000135164.14	DMTF1	protein_coding
ENST00000396930.3	75	8	0	0	67	6	2	ENSG00000083168.5	KAT6A	protein_coding
ENST00000397238.2	75	5	0	0	70	5	0	ENSG00000133612.14	AGAP3	protein_coding
ENST00000397456.2	75	0	0	0	75	0	29	ENSG00000265818.1	EEF1E1-BLOC1S5	protein_coding
ENST00000399132.1	75	5	0	1	70	3	1	ENSG00000188517.10	COL25A1	protein_coding
ENST00000406818.3	75	1	0	1	74	1	0	ENSG00000138101.14	DTNB	protein_coding
ENST00000436636.2	75	8	0	1	67	2	5	ENSG00000154310.12	TNIK	protein_coding
ENST00000451292.1	75	16	0	0	59	14	2	ENSG00000070814.13	TCOF1	protein_coding
ENST00000502978.1	75	1	0	0	74	0	1	ENSG00000251349.3	MSANTD3-TMEFF1	protein_coding
ENST00000557021.1	75	7	0	0	68	2	5	ENSG00000240849.6	TMEM189	protein_coding
ENST00000261530.7	74	24	0	5	50	0	23	ENSG00000089916.13	GPATCH2L	protein_coding
ENST00000261712.3	74	11	0	1	63	4	6	ENSG00000108671.5	PSMD11	protein_coding
ENST00000261973.7	74	12	0	2	62	11	1	ENSG00000119707.9	RBM25	protein_coding
ENST00000280154.7	74	12	0	15	62	8	4	ENSG00000150593.11	PDCD4	protein_coding
ENST00000310826.5	74	12	0	62	62	4	8	ENSG00000173276.9	ZBTB21	protein_coding
ENST00000327423.6	74	17	0	24	57	8	8	ENSG00000183530.9	PRR14L	protein_coding
ENST00000332231.5	74	2	0	0	72	2	0	ENSG00000183020.9	AP2A2	protein_coding
ENST00000347869.3	74	13	0	0	61	12	1	ENSG00000003756.12	RBM5	protein_coding
ENST00000358220.1	74	2	0	24	72	1	1	ENSG00000047056.10	WDR37	protein_coding
ENST00000359314.5	74	5	0	2	69	3	0	ENSG00000198087.7	CD2AP	protein_coding
ENST00000366624.3	74	6	0	0	68	3	3	ENSG00000143674.6	MLK4	protein_coding
ENST00000366991.4	74	8	0	0	66	3	5	ENSG00000143476.13	DTL	protein_coding
ENST00000367478.4	74	15	0	0	59	13	2	ENSG00000047410.9	TPR	protein_coding
ENST00000378163.1	74	2	0	1	72	1	0	ENSG00000147044.16	CASK	protein_coding
ENST00000380249.1	74	6	0	7	68	4	1	ENSG00000188352.8	FOCAD	protein_coding
ENST00000392687.4	74	3	0	0	71	0	3	ENSG00000172292.10	CERS6	protein_coding
ENST00000426895.4	74	11	2	0	63	11	0	ENSG00000214021.11	TTLL3	protein_coding
ENST00000457159.1	74	5	0	0	69	4	1	ENSG00000090565.11	RAB11FIP3	protein_coding
ENST00000531066.1	74	2	0	0	72	2	0	ENSG00000166689.10	PLEKHA7	protein_coding
ENST00000591325.1	74	15	3	0	59	1	73	ENSG00000267216.1	AC010642.1	protein_coding
ENST00000211998.4	73	9	0	0	64	5	4	ENSG00000035403.12	VCL	protein_coding
ENST00000225577.4	73	5	0	0	68	1	4	ENSG00000108443.9	RPS6KB1	protein_coding
ENST00000261609.7	73	16	0	0	57	16	0	ENSG00000128731.11	HERC2	protein_coding
ENST00000264187.6	73	9	0	0	64	7	2	ENSG00000116962.10	NID1	protein_coding
ENST00000271715.2	73	12	0	28	61	11	1	ENSG00000143442.17	POGZ	protein_coding
ENST00000277632.3	73	2	0	0	71	1	1	ENSG00000148481.9	FAM188A	protein_coding
ENST00000284268.6	73	12	1	0	61	2	10	ENSG00000154122.8	ANKH	protein_coding
ENST00000313050.7	73	21	1	0	52	18	3	ENSG00000148396.14	SEC16A	protein_coding
ENST00000319622.6	73	1	0	25	72	1	0	ENSG00000067225.13	PKM	protein_coding
ENST00000324932.7	73	11	0	4	62	8	2	ENSG00000110713.11	NUP98	protein_coding
ENST00000334304.5	73	6	0	0	67	6	0	ENSG00000152990.9	GPR125	protein_coding
ENST00000338825.4	73	1	0	0	72	1	0	ENSG00000187840.4	EIF4EBP1	protein_coding
ENST00000352035.2	73	6	0	10	67	6	0	ENSG00000131473.12	ACLY	protein_coding
ENST00000355202.4	73	11	0	17	62	5	4	ENSG00000198182.8	ZNF607	protein_coding
ENST00000355387.2	73	2	0	0	71	2	0	ENSG00000187147.13	RNF220	protein_coding
ENST00000361131.4	73	2	0	0	71	1	1	ENSG00000198729.4	PPP1R14C	protein_coding
ENST00000368888.4	73	5	0	3	68	2	0	ENSG00000143398.15	PIP5K1A	protein_coding
ENST00000370276.1	73	4	0	0	69	4	0	ENSG00000122483.13	CCDC18	protein_coding
ENST00000374879.4	73	1	0	0	72	0	1	ENSG00000241697.3	TMEFF1	protein_coding
ENST00000376387.4	73	1	0	0	72	1	0	ENSG00000125304.8	TM9SF2	protein_coding
ENST00000376447.3	73	8	0	0	65	5	3	ENSG00000165105.9	RASEF	protein_coding
ENST00000377219.2	73	4	0	22	69	3	0	ENSG00000087206.12	UIMC1	protein_coding
ENST00000379719.3	73	4	0	0	69	3	1	ENSG00000205339.5	IPO7	protein_coding
ENST00000381527.3	73	1	0	0	72	1	0	ENSG00000132964.7	CDK8	protein_coding
ENST00000381809.3	73	5	0	0	68	0	5	ENSG00000147853.12	AK3	protein_coding
ENST00000389063.2	73	15	0	0	58	0	15	ENSG00000172795.11	DCP2	protein_coding
ENST00000400288.2	73	8	0	0	65	8	0	ENSG00000198089.10	SFI1	protein_coding
ENST00000406360.1	73	3	2	1	70	0	11	ENSG00000118689.10	FOXO3	protein_coding
ENST00000412359.3	73	8	0	3	65	4	1	ENSG00000156970.8	BUB1B	protein_coding
ENST00000448461.1	73	20	0	0	53	7	44	ENSG00000164048.9	ZNF589	protein_coding
ENST00000593690.1	73	3	0	57	70	3	0	ENSG00000130669.13	PAK4	protein_coding
ENST00000005260.8	72	4	0	0	68	3	1	ENSG00000006453.9	BAIAP2L1	protein_coding
ENST00000215832.6	72	9	0	0	63	0	19	ENSG00000100030.10	MAPK1	protein_coding
ENST00000223073.2	72	41	0	0	31	6	35	ENSG00000106344.4	RBM28	protein_coding
ENST00000256398.8	72	3	0	0	69	2	1	ENSG00000134014.12	ELP3	protein_coding
ENST00000257915.5	72	9	1	4	63	3	2	ENSG00000135457.5	TFCP2	protein_coding
ENST00000264065.7	72	17	0	3	55	4	11	ENSG00000077232.12	DNAJC10	protein_coding
ENST00000302538.5	72	13	0	0	59	7	6	ENSG00000159842.10	ABR	protein_coding
ENST00000318066.2	72	4	0	0	68	0	4	ENSG00000177889.5	UBE2N	protein_coding
ENST00000319653.9	72	7	0	2	65	5	0	ENSG00000155816.15	FMN2	protein_coding
ENST00000321105.5	72	12	0	1	60	10	1	ENSG00000177302.10	TOP3A	protein_coding
ENST00000366923.3	72	7	0	2	65	5	0	ENSG00000136628.13	EPRS	protein_coding
ENST00000367635.3	72	4	0	48	68	1	2	ENSG00000116191.13	RALGPS2	protein_coding
ENST00000369367.3	72	4	0	9	68	4	0	ENSG00000139218.13	SCAF11	protein_coding
ENST00000369981.3	72	17	0	5	55	7	10	ENSG00000196586.9	MYO6	protein_coding
ENST00000376285.1	72	1	0	0	71	1	0	ENSG00000175198.10	PCCA	protein_coding
ENST00000381318.3	72	6	0	27	66	5	0	ENSG00000205726.9	ITSN1	protein_coding
ENST00000409134.3	72	5	0	0	67	3	2	ENSG00000164904.11	ALDH7A1	protein_coding
ENST00000524767.1	72	3	1	0	69	3	0	ENSG00000158636.12	C11orf30	protein_coding
ENST00000537664.1	72	5	0	0	67	5	0	ENSG00000112584.9	FAM120B	protein_coding
ENST00000541176.2	72	5	1	0	67	3	46	ENSG00000272897.1	RP1-309K20.6	protein_coding
ENST00000575882.1	72	4	0	0	68	4	0	ENSG00000141198.9	TOM1L1	protein_coding
ENST00000578681.1	72	8	0	9	64	5	2	ENSG00000198231.8	DDX42	protein_coding
ENST00000599117.1	72	9	0	0	63	7	2	ENSG00000196235.9	SUPT5H	protein_coding
ENST00000261942.6	71	6	0	1	65	4	1	ENSG00000113194.8	FAF2	protein_coding
ENST00000263168.3	71	1	0	0	70	1	0	ENSG00000116489.8	CAPZA1	protein_coding
ENST00000265000.4	71	0	0	0	71	0	0	ENSG00000109586.7	GALNT7	protein_coding
ENST00000282344.6	71	8	0	0	63	1	7	ENSG00000152484.9	USP12	protein_coding
ENST00000304400.7	71	3	0	0	68	3	0	ENSG00000145730.16	PAM	protein_coding
ENST00000339399.4	71	3	1	1	68	2	0	ENSG00000136938.8	ANP32B	protein_coding
ENST00000340309.3	71	7	0	0	64	2	5	ENSG00000244687.7	UBE2V1	protein_coding
ENST00000362063.2	71	8	0	59	63	3	4	ENSG00000198740.4	ZNF652	protein_coding
ENST00000367607.3	71	7	0	8	64	5	2	ENSG00000135837.11	CEP350	protein_coding
ENST00000369093.2	71	8	3	0	63	6	2	ENSG00000151923.13	TIAL1	protein_coding
ENST00000371122.4	71	4	0	0	67	4	0	ENSG00000102038.11	SMARCA1	protein_coding
ENST00000372406.1	71	7	0	0	64	3	4	ENSG00000148358.15	GPR107	protein_coding
ENST00000372771.4	71	4	0	0	67	4	0	ENSG00000117000.8	RLF	protein_coding
ENST00000392142.4	71	3	0	0	68	2	1	ENSG00000085511.15	MAP3K4	protein_coding
ENST00000511817.1	71	1	0	2	70	1	0	ENSG00000152422.11	XRCC4	protein_coding
ENST00000519718.1	71	0	0	0	71	0	0	ENSG00000272772.1	CTD-2410N18.5	protein_coding
ENST00000567298.1	71	10	0	1	61	1	16	ENSG00000104731.9	KLHDC4	protein_coding
ENST00000586606.2	71	2	2	15	69	1	0	ENSG00000267552.2	CTD-2528L19.4	protein_coding
ENST00000592782.1	71	11	0	0	60	2	9	ENSG00000136448.7	NMT1	protein_coding
ENST00000594136.1	71	15	2	0	56	6	51	ENSG00000171570.6	RAB4B-EGLN2	protein_coding
ENST00000602956.1	71	3	0	0	68	1	39	ENSG00000270106.1	TSNAX-DISC1	protein_coding
ENST00000161863.4	70	12	0	0	58	6	6	ENSG00000047188.11	YTHDC2	protein_coding
ENST00000225719.4	70	5	0	0	65	1	4	ENSG00000108582.7	CPD	protein_coding
ENST00000248929.9	70	16	2	24	54	13	3	ENSG00000100359.16	SGSM3	protein_coding
ENST00000253039.4	70	11	0	1	59	4	6	ENSG00000130741.6	EIF2S3	protein_coding
ENST00000261600.6	70	9	1	0	61	9	0	ENSG00000079134.7	THOC1	protein_coding
ENST00000264926.2	70	16	0	0	54	2	14	ENSG00000070950.5	RAD18	protein_coding
ENST00000276893.5	70	5	0	0	65	4	1	ENSG00000147854.12	UHRF2	protein_coding
ENST00000278616.4	70	18	0	11	52	12	5	ENSG00000149311.13	ATM	protein_coding
ENST00000280187.7	70	0	0	60	70	0	0	ENSG00000150625.12	GPM6A	protein_coding
ENST00000297185.3	70	2	0	0	68	1	1	ENSG00000113013.8	HSPA9	protein_coding
ENST00000301396.4	70	10	0	0	60	10	0	ENSG00000141456.10	PELP1	protein_coding
ENST00000306730.3	70	0	0	0	70	0	0	ENSG00000169857.3	AVEN	protein_coding
ENST00000313237.5	70	2	0	0	68	0	2	ENSG00000056487.11	PHF21B	protein_coding
ENST00000314728.5	70	5	0	17	65	2	3	ENSG00000072134.11	EPN2	protein_coding
ENST00000316788.7	70	2	0	0	68	2	0	ENSG00000177879.10	AP3S1	protein_coding
ENST00000323116.5	70	12	0	1	58	6	5	ENSG00000058063.11	ATP11B	protein_coding
ENST00000356362.2	70	3	0	17	67	1	2	ENSG00000091127.9	PUS7	protein_coding
ENST00000361813.5	70	16	0	0	54	8	8	ENSG00000198952.7	SMG5	protein_coding
ENST00000369923.4	70	10	0	0	60	10	0	ENSG00000031698.8	SARS	protein_coding
ENST00000371528.1	70	6	0	0	64	4	2	ENSG00000203995.5	ZYG11A	protein_coding
ENST00000372899.1	70	8	0	1	62	4	3	ENSG00000024048.6	UBR2	protein_coding
ENST00000394249.3	70	13	0	1	57	5	7	ENSG00000198901.9	PRC1	protein_coding
ENST00000400198.3	70	22	0	1	48	8	13	ENSG00000134884.9	ARGLU1	protein_coding
ENST00000409402.4	70	7	0	1	63	4	2	ENSG00000134278.10	SPIRE1	protein_coding
ENST00000416240.2	70	2	0	0	68	2	0	ENSG00000004864.9	SLC25A13	protein_coding
ENST00000434248.1	70	35	0	8	35	8	25	ENSG00000128000.11	ZNF780B	protein_coding
ENST00000445323.2	70	7	0	0	63	2	5	ENSG00000063601.12	MTMR1	protein_coding
ENST00000449771.2	70	12	1	1	58	11	0	ENSG00000079337.11	RAPGEF3	protein_coding
ENST00000458591.2	70	2	0	0	68	2	0	ENSG00000092108.16	SCFD1	protein_coding
ENST00000539173.1	70	5	0	32	65	2	3	ENSG00000197381.11	ADARB1	protein_coding
ENST00000253458.7	69	14	0	0	55	10	4	ENSG00000131149.13	GSE1	protein_coding
ENST00000253686.2	69	44	0	1	25	4	39	ENSG00000131368.3	MRPS25	protein_coding
ENST00000264775.5	69	2	0	1	67	1	0	ENSG00000067113.12	PPAP2A	protein_coding
ENST00000290399.6	69	1	0	0	68	0	1	ENSG00000159263.11	SIM2	protein_coding
ENST00000309041.7	69	12	1	0	57	12	0	ENSG00000198707.10	CEP290	protein_coding
ENST00000313899.7	69	11	0	2	58	5	14	ENSG00000138668.14	HNRNPD	protein_coding
ENST00000314167.4	69	10	0	0	59	9	1	ENSG00000178950.12	GAK	protein_coding
ENST00000321442.5	69	7	0	3	62	2	5	ENSG00000164466.8	SFXN1	protein_coding
ENST00000356577.4	69	7	0	0	62	7	0	ENSG00000159140.13	SON	protein_coding
ENST00000361671.5	69	9	0	2	60	7	1	ENSG00000135040.11	NAA35	protein_coding
ENST00000395925.3	69	3	0	2	66	2	1	ENSG00000106571.8	GLI3	protein_coding
ENST00000397560.2	69	12	0	0	57	3	9	ENSG00000006459.6	JHDM1D	protein_coding
ENST00000428670.3	69	3	1	16	66	2	1	ENSG00000070961.10	ATP2B1	protein_coding
ENST00000429247.1	69	6	0	0	63	6	0	ENSG00000144711.9	IQSEC1	protein_coding
ENST00000473989.3	69	20	0	0	49	4	16	ENSG00000157741.10	UBN2	protein_coding
ENST00000478244.1	69	3	0	0	66	2	1	ENSG00000150401.10	DCUN1D2	protein_coding
ENST00000540253.1	69	6	2	0	63	6	0	ENSG00000170525.14	PFKFB3	protein_coding
ENST00000551404.2	69	5	0	0	64	4	1	ENSG00000089022.9	MAPKAPK5	protein_coding
ENST00000588852.1	69	8	1	0	61	8	0	ENSG00000160633.8	SAFB	protein_coding
ENST00000601460.1	69	0	1	0	69	0	0	ENSG00000239665.4	RP11-295P9.3	protein_coding
ENST00000216061.5	68	7	1	6	61	6	0	ENSG00000100239.11	PPP6R2	protein_coding
ENST00000257336.1	68	6	0	19	62	3	2	ENSG00000134897.9	BIVM	protein_coding
ENST00000260383.7	68	7	0	0	61	6	1	ENSG00000137822.8	TUBGCP4	protein_coding
ENST00000262096.8	68	7	0	0	61	2	7	ENSG00000104219.8	ZDHHC2	protein_coding
ENST00000296597.5	68	1	0	0	67	1	0	ENSG00000164182.6	NDUFAF2	protein_coding
ENST00000334192.4	68	1	0	0	67	1	0	ENSG00000066629.12	EML1	protein_coding
ENST00000335725.4	68	4	0	16	64	2	1	ENSG00000042088.9	TDP1	protein_coding
ENST00000339209.4	68	8	2	0	60	8	0	ENSG00000130024.10	PHF10	protein_coding
ENST00000360467.5	68	11	0	0	57	11	0	ENSG00000134871.13	COL4A2	protein_coding
ENST00000369739.3	68	6	0	0	62	5	1	ENSG00000083097.10	DOPEY1	protein_coding
ENST00000369799.5	68	14	0	2	54	3	9	ENSG00000168710.13	AHCYL1	protein_coding
ENST00000371998.3	68	2	0	62	66	2	0	ENSG00000124151.14	NCOA3	protein_coding
ENST00000373275.4	68	6	1	1	62	5	0	ENSG00000165288.10	BRWD3	protein_coding
ENST00000376874.4	68	1	0	0	67	1	0	ENSG00000188026.7	RILPL1	protein_coding
ENST00000379370.2	68	18	0	1	50	12	5	ENSG00000188157.9	AGRN	protein_coding
ENST00000381989.3	68	4	0	1	64	4	0	ENSG00000102699.5	PARP4	protein_coding
ENST00000394123.3	68	10	0	30	58	1	9	ENSG00000145907.10	G3BP1	protein_coding
ENST00000398733.3	68	3	0	2	65	0	1	ENSG00000131508.11	UBE2D2	protein_coding
ENST00000399537.4	68	15	0	5	53	13	1	ENSG00000182095.10	TNRC18	protein_coding
ENST00000426333.2	68	8	0	1	60	5	2	ENSG00000108883.8	EFTUD2	protein_coding
ENST00000455841.2	68	6	0	21	62	6	0	ENSG00000006704.6	GTF2IRD1	protein_coding
ENST00000462460.2	68	22	0	1	46	15	7	ENSG00000116584.13	ARHGEF2	protein_coding
ENST00000483754.1	68	1	0	2	67	1	1	ENSG00000248710.1	RP11-432B6.3	protein_coding
ENST00000484800.2	68	9	0	6	59	7	1	ENSG00000065328.12	MCM10	protein_coding
ENST00000531165.1	68	8	0	32	60	3	5	ENSG00000149187.13	CELF1	protein_coding
ENST00000558011.1	68	4	0	0	64	4	0	ENSG00000157823.12	AP3S2	protein_coding
ENST00000257749.4	67	3	0	57	64	1	2	ENSG00000112182.10	BACH2	protein_coding
ENST00000264555.5	67	21	0	1	46	18	2	ENSG00000070047.7	PHRF1	protein_coding
ENST00000264895.6	67	7	0	1	60	6	0	ENSG00000138759.13	FRAS1	protein_coding
ENST00000309035.6	67	7	0	1	60	5	1	ENSG00000175029.12	CTBP2	protein_coding
ENST00000313367.2	67	0	0	53	67	0	0	ENSG00000070882.8	OSBPL3	protein_coding
ENST00000315005.3	67	11	0	0	56	9	2	ENSG00000161692.13	DBF4B	protein_coding
ENST00000340648.4	67	6	0	0	61	4	2	ENSG00000160208.11	RRP1B	protein_coding
ENST00000359232.3	67	14	0	3	53	4	7	ENSG00000197119.8	SLC25A29	protein_coding
ENST00000367603.2	67	1	1	65	66	1	0	ENSG00000010818.4	HIVEP2	protein_coding
ENST00000370995.2	67	7	0	0	60	1	6	ENSG00000142864.10	SERBP1	protein_coding
ENST00000374796.2	67	8	0	6	59	8	0	ENSG00000198646.9	NCOA6	protein_coding
ENST00000376673.3	67	6	0	14	61	2	3	ENSG00000139793.14	MBNL2	protein_coding
ENST00000381916.2	67	17	3	1	50	14	2	ENSG00000061938.12	TNK2	protein_coding
ENST00000392857.5	67	6	0	53	61	0	6	ENSG00000115947.9	ORC4	protein_coding
ENST00000398168.1	67	6	0	21	61	1	2	ENSG00000160200.13	CBS	protein_coding
ENST00000399302.2	67	13	0	21	54	10	3	ENSG00000060749.10	QSER1	protein_coding
ENST00000420696.2	67	2	1	0	65	1	1	ENSG00000185630.14	PBX1	protein_coding
ENST00000442325.2	67	6	0	0	61	6	0	ENSG00000134759.9	ELP2	protein_coding
ENST00000447079.4	67	17	8	0	50	11	6	ENSG00000167258.9	CDK12	protein_coding
ENST00000523656.1	67	2	0	0	65	1	1	ENSG00000180190.7	TDRP	protein_coding
ENST00000563110.1	67	2	0	0	65	0	66	ENSG00000187951.6	ARHGAP11B	protein_coding
ENST00000236925.4	66	6	3	0	60	3	3	ENSG00000118200.10	CAMSAP2	protein_coding
ENST00000257347.4	66	3	0	0	63	3	0	ENSG00000134905.12	CARS2	protein_coding
ENST00000283147.6	66	0	1	0	66	0	0	ENSG00000153162.8	BMP6	protein_coding
ENST00000322652.5	66	10	0	3	56	5	2	ENSG00000178691.6	SUZ12	protein_coding
ENST00000344337.6	66	9	0	4	57	4	3	ENSG00000114030.8	KPNA1	protein_coding
ENST00000354619.5	66	3	0	0	63	2	1	ENSG00000086619.9	ERO1LB	protein_coding
ENST00000359028.2	66	11	0	1	55	10	0	ENSG00000127914.12	AKAP9	protein_coding
ENST00000359204.4	66	7	0	0	59	4	3	ENSG00000148690.10	FRA10AC1	protein_coding
ENST00000369043.3	66	10	0	0	56	8	2	ENSG00000107669.13	ATE1	protein_coding
ENST00000380071.3	66	3	0	0	63	1	2	ENSG00000133119.8	RFC3	protein_coding
ENST00000380672.4	66	1	0	0	65	0	1	ENSG00000173068.13	BNC2	protein_coding
ENST00000382226.5	66	1	0	0	65	0	1	ENSG00000178177.10	LCORL	protein_coding
ENST00000399120.1	66	6	1	7	60	5	1	ENSG00000159267.10	HLCS	protein_coding
ENST00000418519.1	66	8	12	13	58	7	1	ENSG00000073605.14	GSDMB	protein_coding
ENST00000426216.2	66	0	0	0	66	0	0	ENSG00000166377.15	ATP9B	protein_coding
ENST00000427855.1	66	17	0	5	49	12	4	ENSG00000100767.11	PAPLN	protein_coding
ENST00000299381.4	65	13	0	33	52	2	8	ENSG00000166295.4	ANAPC16	protein_coding
ENST00000306065.4	65	9	0	4	56	6	2	ENSG00000105186.10	ANKRD27	protein_coding
ENST00000317571.3	65	0	0	0	65	0	0	ENSG00000168234.8	TTC39C	protein_coding
ENST00000334049.6	65	6	0	0	59	0	6	ENSG00000141404.11	GNAL	protein_coding
ENST00000336278.4	65	5	0	0	60	0	5	ENSG00000168807.12	SNTB2	protein_coding
ENST00000340513.4	65	0	0	22	65	0	0	ENSG00000088325.11	TPX2	protein_coding
ENST00000360383.3	65	14	0	3	51	11	0	ENSG00000130177.10	CDC16	protein_coding
ENST00000361138.5	65	7	0	0	58	2	5	ENSG00000198887.7	SMC5	protein_coding
ENST00000380817.3	65	18	0	0	47	14	4	ENSG00000100241.16	SBF1	protein_coding
ENST00000397097.3	65	4	0	0	61	4	0	ENSG00000181450.13	ZNF678	protein_coding
ENST00000397641.3	65	13	6	1	52	9	3	ENSG00000133422.8	MORC2	protein_coding
ENST00000404760.1	65	5	1	3	60	5	0	ENSG00000100425.14	BRD1	protein_coding
ENST00000415220.2	65	0	0	0	65	0	0	ENSG00000184304.10	PRKD1	protein_coding
ENST00000427025.2	65	16	1	0	49	14	2	ENSG00000135540.7	NHSL1	protein_coding
ENST00000431846.1	65	53	1	0	12	21	32	ENSG00000167615.12	LENG8	protein_coding
ENST00000481034.1	65	3	0	0	62	0	5	ENSG00000108010.7	GLRX3	protein_coding
ENST00000528896.2	65	23	0	0	42	14	9	ENSG00000007202.10	KIAA0100	protein_coding
ENST00000225737.6	64	10	0	0	54	4	6	ENSG00000108599.10	AKAP10	protein_coding
ENST00000234590.4	64	0	0	20	64	0	0	ENSG00000074800.9	ENO1	protein_coding
ENST00000261889.5	64	8	0	0	56	5	3	ENSG00000028528.10	SNX1	protein_coding
ENST00000265094.5	64	4	0	1	60	1	2	ENSG00000072803.13	FBXW11	protein_coding
ENST00000265748.2	64	8	0	0	56	5	3	ENSG00000011426.6	ANLN	protein_coding
ENST00000265986.6	64	12	0	0	52	7	5	ENSG00000119912.11	IDE	protein_coding
ENST00000281708.4	64	3	0	49	61	1	0	ENSG00000109670.9	FBXW7	protein_coding
ENST00000286371.3	64	0	0	0	64	0	0	ENSG00000069849.6	ATP1B3	protein_coding
ENST00000307102.5	64	2	0	1	62	1	0	ENSG00000169032.5	MAP2K1	protein_coding
ENST00000317582.5	64	3	0	14	61	2	1	ENSG00000099968.13	BCL2L13	protein_coding
ENST00000328879.4	64	4	0	9	60	2	2	ENSG00000099910.12	KLHL22	protein_coding
ENST00000330137.7	64	3	0	0	61	1	2	ENSG00000182628.8	SKA2	protein_coding
ENST00000332830.4	64	4	0	0	60	4	0	ENSG00000109118.9	PHF12	protein_coding
ENST00000335972.6	64	7	0	3	57	4	0	ENSG00000130985.12	UBA1	protein_coding
ENST00000366812.5	64	7	0	0	57	3	4	ENSG00000182827.8	ACBD3	protein_coding
ENST00000366847.4	64	5	0	0	59	3	2	ENSG00000213066.7	FGFR1OP	protein_coding
ENST00000369359.4	64	1	0	0	63	1	0	ENSG00000178104.15	PDE4DIP	protein_coding
ENST00000374980.2	64	3	0	0	61	1	2	ENSG00000125977.6	EIF2S2	protein_coding
ENST00000377038.3	64	32	0	0	32	4	28	ENSG00000160049.7	DFFA	protein_coding
ENST00000392185.3	64	3	0	0	61	2	1	ENSG00000130340.10	SNX9	protein_coding
ENST00000397412.3	64	10	0	0	54	4	6	ENSG00000007545.11	CRAMP1L	protein_coding
ENST00000425690.3	64	13	0	1	51	5	7	ENSG00000073008.10	PVR	protein_coding
ENST00000430256.3	64	12	6	15	52	3	6	ENSG00000153885.10	KCTD15	protein_coding
ENST00000443617.2	64	14	0	0	50	14	0	ENSG00000103657.9	HERC1	protein_coding
ENST00000446633.2	64	4	0	0	60	3	3	ENSG00000060688.8	SNRNP40	protein_coding
ENST00000458013.2	64	11	0	0	53	1	10	ENSG00000143376.8	SNX27	protein_coding
ENST00000518802.1	64	1	0	0	63	1	0	ENSG00000145860.7	RNF145	protein_coding
ENST00000536461.1	64	6	1	12	58	4	2	ENSG00000127663.10	KDM4B	protein_coding
ENST00000230640.5	63	4	0	0	59	3	1	ENSG00000039123.11	SKIV2L2	protein_coding
ENST00000245544.4	63	6	0	0	57	6	0	ENSG00000125450.6	NUP85	protein_coding
ENST00000263461.6	63	6	0	0	57	5	1	ENSG00000120008.11	WDR11	protein_coding
ENST00000270066.6	63	12	0	0	51	8	4	ENSG00000105771.9	SMG9	protein_coding
ENST00000282486.6	63	2	0	20	61	1	2	ENSG00000152601.13	MBNL1	protein_coding
ENST00000284898.6	63	1	0	27	62	1	0	ENSG00000154655.10	L3MBTL4	protein_coding
ENST00000295685.10	63	3	0	1	60	2	0	ENSG00000163466.11	ARPC2	protein_coding
ENST00000296755.7	63	17	0	1	46	9	7	ENSG00000131711.10	MAP1B	protein_coding
ENST00000300605.6	63	6	0	45	57	2	4	ENSG00000167220.7	HDHD2	protein_coding
ENST00000304231.8	63	1	0	0	62	1	0	ENSG00000103942.8	HOMER2	protein_coding
ENST00000315579.5	63	3	0	2	60	3	0	ENSG00000010292.8	NCAPD2	protein_coding
ENST00000359308.4	63	4	0	4	59	0	0	ENSG00000196419.8	XRCC6	protein_coding
ENST00000371244.4	63	12	0	0	51	2	10	ENSG00000162409.6	PRKAA2	protein_coding
ENST00000377452.3	63	0	0	0	63	0	0	ENSG00000125821.7	DTD1	protein_coding
ENST00000381844.4	63	2	0	0	61	0	2	ENSG00000134308.9	YWHAQ	protein_coding
ENST00000406875.3	63	8	0	0	55	3	5	ENSG00000064393.11	HIPK2	protein_coding
ENST00000407439.3	63	10	0	2	53	7	1	ENSG00000020922.8	MRE11A	protein_coding
ENST00000419880.3	63	0	0	0	63	0	0	ENSG00000104343.15	UBE2W	protein_coding
ENST00000425394.2	63	33	1	0	30	30	3	ENSG00000135473.10	PAN2	protein_coding
ENST00000427830.1	63	3	0	3	60	3	0	ENSG00000114346.9	ECT2	protein_coding
ENST00000521604.2	63	5	0	1	58	3	1	ENSG00000187735.8	TCEA1	protein_coding
ENST00000534253.2	63	3	0	2	60	0	3	ENSG00000077380.11	DYNC1I2	protein_coding
ENST00000539282.1	63	1	1	0	62	1	0	ENSG00000060982.10	BCAT1	protein_coding
ENST00000594824.1	63	5	0	12	58	4	0	ENSG00000099331.9	MYO9B	protein_coding
ENST00000598441.1	63	7	0	1	56	5	1	ENSG00000104852.10	SNRNP70	protein_coding
ENST00000217964.7	62	4	0	41	58	4	0	ENSG00000101849.11	TBL1X	protein_coding
ENST00000262033.6	62	1	0	0	61	0	1	ENSG00000110958.11	PTGES3	protein_coding
ENST00000291691.7	62	8	0	2	54	4	2	ENSG00000160298.13	C21orf58	protein_coding
ENST00000296859.6	62	3	0	0	59	3	0	ENSG00000158987.15	RAPGEF6	protein_coding
ENST00000307564.4	62	13	1	3	49	3	10	ENSG00000106948.12	AKNA	protein_coding
ENST00000311669.8	62	2	0	0	60	2	0	ENSG00000159322.13	ADPGK	protein_coding
ENST00000321599.4	62	1	0	53	61	1	0	ENSG00000176095.7	IP6K1	protein_coding
ENST00000324666.5	62	7	0	6	55	7	0	ENSG00000125386.10	FAM193A	protein_coding
ENST00000329474.6	62	4	0	0	58	3	1	ENSG00000079691.15	LRRC16A	protein_coding
ENST00000331079.6	62	2	0	0	60	2	0	ENSG00000185238.8	PRMT3	protein_coding
ENST00000334464.5	62	4	0	0	58	2	2	ENSG00000165650.7	PDZD8	protein_coding
ENST00000336617.3	62	1	0	0	61	1	0	ENSG00000136104.14	RNASEH2B	protein_coding
ENST00000338821.5	62	1	0	0	61	1	0	ENSG00000054793.9	ATP9A	protein_coding
ENST00000353383.1	62	5	0	50	57	4	1	ENSG00000108557.13	RAI1	protein_coding
ENST00000356805.4	62	5	0	16	57	4	0	ENSG00000115306.11	SPTBN1	protein_coding
ENST00000371477.3	62	10	0	0	52	4	6	ENSG00000096401.7	CDC5L	protein_coding
ENST00000373573.3	62	2	0	0	60	2	0	ENSG00000147099.15	HDAC8	protein_coding
ENST00000376652.4	62	6	0	17	56	3	3	ENSG00000197586.8	ENTPD6	protein_coding
ENST00000400602.2	62	10	0	0	52	2	8	ENSG00000132953.12	XPO4	protein_coding
ENST00000416354.1	62	9	0	0	53	9	0	ENSG00000138182.10	KIF20B	protein_coding
ENST00000453386.2	62	3	0	0	59	1	2	ENSG00000136527.13	TRA2B	protein_coding
ENST00000523601.1	62	0	0	2	62	0	0	ENSG00000104375.11	STK3	protein_coding
ENST00000537495.1	62	0	1	0	62	0	0	ENSG00000255863.1	AC073610.5	protein_coding
ENST00000543509.1	62	2	0	0	60	2	0	ENSG00000067208.10	EVI5	protein_coding
ENST00000225235.4	61	2	0	1	59	1	0	ENSG00000108239.8	TBC1D12	protein_coding
ENST00000261308.5	61	9	0	0	52	9	0	ENSG00000113593.7	PPWD1	protein_coding
ENST00000262460.4	61	10	0	0	51	1	9	ENSG00000101003.8	GINS1	protein_coding
ENST00000265333.3	61	0	0	25	61	0	0	ENSG00000213585.6	VDAC1	protein_coding
ENST00000269122.3	61	2	0	0	59	2	0	ENSG00000141367.7	CLTC	protein_coding
ENST00000293760.5	61	10	0	0	51	6	4	ENSG00000161904.7	LEMD2	protein_coding
ENST00000296930.5	61	1	0	0	60	0	1	ENSG00000181163.9	NPM1	protein_coding
ENST00000308924.4	61	4	7	0	57	3	1	ENSG00000063244.8	U2AF2	protein_coding
ENST00000310864.6	61	2	0	14	59	2	0	ENSG00000173226.12	IQCB1	protein_coding
ENST00000317677.5	61	3	0	0	58	3	0	ENSG00000214078.7	CPNE1	protein_coding
ENST00000324856.7	61	9	0	1	52	5	3	ENSG00000117713.13	ARID1A	protein_coding
ENST00000325805.8	61	1	0	41	60	1	0	ENSG00000114439.14	BBX	protein_coding
ENST00000332180.5	61	2	0	0	59	1	1	ENSG00000136051.9	KIAA1033	protein_coding
ENST00000355327.3	61	4	0	1	57	2	2	ENSG00000187720.10	THSD4	protein_coding
ENST00000360876.4	61	5	0	0	56	5	0	ENSG00000106263.13	EIF3B	protein_coding
ENST00000361246.2	61	13	0	0	48	10	3	ENSG00000198752.5	CDC42BPB	protein_coding
ENST00000366808.1	61	5	0	0	56	2	3	ENSG00000183814.11	LIN9	protein_coding
ENST00000367075.3	61	3	0	2	58	2	1	ENSG00000092820.13	EZR	protein_coding
ENST00000367384.2	61	0	0	0	61	0	0	ENSG00000120265.12	PCMT1	protein_coding
ENST00000372806.3	61	13	0	0	48	2	11	ENSG00000101109.7	STK4	protein_coding
ENST00000373232.3	61	1	0	0	60	0	1	ENSG00000180817.7	PPA1	protein_coding
ENST00000373510.4	61	9	0	50	52	0	9	ENSG00000160062.10	ZBTB8A	protein_coding
ENST00000373758.4	61	8	0	0	53	1	7	ENSG00000165476.8	REEP3	protein_coding
ENST00000376441.1	61	17	0	0	44	12	5	ENSG00000068400.9	GRIPAP1	protein_coding
ENST00000382409.3	61	8	0	0	53	7	1	ENSG00000177030.12	DEAF1	protein_coding
ENST00000389266.3	61	6	0	0	55	6	0	ENSG00000106105.9	GARS	protein_coding
ENST00000392456.3	61	6	0	0	55	4	2	ENSG00000152492.9	CCDC50	protein_coding
ENST00000397728.3	61	10	0	0	51	4	6	ENSG00000160285.10	LSS	protein_coding
ENST00000401041.1	61	2	0	0	59	2	0	ENSG00000198160.10	MIER1	protein_coding
ENST00000412331.2	61	0	0	0	61	0	0	ENSG00000100129.13	EIF3L	protein_coding
ENST00000425528.1	61	21	0	5	40	10	10	ENSG00000105576.11	TNPO2	protein_coding
ENST00000430629.2	61	11	0	27	50	1	10	ENSG00000158195.6	WASF2	protein_coding
ENST00000431828.1	61	5	0	3	56	4	1	ENSG00000114982.13	KANSL3	protein_coding
ENST00000432641.2	61	0	0	0	61	0	0	ENSG00000196636.7	ACN9	protein_coding
ENST00000437198.2	61	1	0	0	60	1	0	ENSG00000140694.12	PARN	protein_coding
ENST00000438925.2	61	8	0	0	53	6	2	ENSG00000155229.16	MMS19	protein_coding
ENST00000505065.1	61	2	0	39	59	1	1	ENSG00000158985.9	CDC42SE2	protein_coding
ENST00000543571.1	61	6	0	18	55	3	3	ENSG00000131023.8	LATS1	protein_coding
ENST00000569795.1	61	9	0	17	52	5	0	ENSG00000137817.12	PARP6	protein_coding
ENST00000186436.5	60	5	0	0	55	5	0	ENSG00000075568.12	TMEM131	protein_coding
ENST00000219905.7	60	15	0	5	45	11	4	ENSG00000174197.12	MGA	protein_coding
ENST00000256646.2	60	3	0	1	57	1	1	ENSG00000134250.13	NOTCH2	protein_coding
ENST00000261503.5	60	6	0	1	54	6	0	ENSG00000128487.12	SPECC1	protein_coding
ENST00000264167.4	60	6	0	0	54	2	4	ENSG00000018510.8	AGPS	protein_coding
ENST00000264377.3	60	3	0	0	57	0	3	ENSG00000114948.8	ADAM23	protein_coding
ENST00000268138.7	60	9	1	0	51	9	0	ENSG00000140534.9	TICRR	protein_coding
ENST00000285737.4	60	12	0	0	48	2	10	ENSG00000102910.9	LONP2	protein_coding
ENST00000288670.9	60	1	0	0	59	1	0	ENSG00000157827.15	FMNL2	protein_coding
ENST00000307546.9	60	1	2	0	59	0	1	ENSG00000081026.14	MAGI3	protein_coding
ENST00000311417.2	60	23	0	1	37	1	21	ENSG00000172667.6	ZMAT3	protein_coding
ENST00000324774.5	60	5	0	22	55	0	5	ENSG00000110931.14	CAMKK2	protein_coding
ENST00000331268.5	60	4	0	2	56	2	0	ENSG00000185787.10	MORF4L1	protein_coding
ENST00000344035.6	60	12	0	47	48	1	6	ENSG00000184007.13	PTP4A2	protein_coding
ENST00000361756.3	60	7	0	0	53	2	5	ENSG00000137522.13	RNF121	protein_coding
ENST00000366779.1	60	8	0	26	52	5	0	ENSG00000163050.12	ADCK3	protein_coding
ENST00000368654.3	60	8	0	3	52	3	2	ENSG00000148773.8	MKI67	protein_coding
ENST00000370608.3	60	4	0	1	56	2	1	ENSG00000153898.8	MCOLN2	protein_coding
ENST00000375244.3	60	10	2	17	50	10	0	ENSG00000168477.13	TNXB	protein_coding
ENST00000378444.4	60	6	0	28	54	6	0	ENSG00000183337.12	BCOR	protein_coding
ENST00000380050.3	60	2	1	0	58	1	8	ENSG00000058091.12	CDK14	protein_coding
ENST00000381051.2	60	0	0	48	60	0	0	ENSG00000197182.8	FLJ27365	protein_coding
ENST00000381340.3	60	3	0	2	57	1	0	ENSG00000123104.7	ITPR2	protein_coding
ENST00000393784.3	60	3	0	2	57	0	1	ENSG00000113719.11	ERGIC1	protein_coding
ENST00000452400.2	60	1	0	47	59	0	1	ENSG00000140396.8	NCOA2	protein_coding
ENST00000455915.2	60	10	2	6	50	2	2	ENSG00000100401.15	RANGAP1	protein_coding
ENST00000534358.1	60	10	0	0	50	8	2	ENSG00000118058.16	KMT2A	protein_coding
ENST00000591834.1	60	3	0	21	57	3	0	ENSG00000267281.2	RP11-793H13.10	protein_coding
ENST00000599996.1	60	2	4	0	58	2	0	ENSG00000269547.1	CTC-360G5.8	protein_coding
ENST00000173229.2	59	2	0	0	57	2	0	ENSG00000065320.4	NTN1	protein_coding
ENST00000203166.5	59	23	0	0	36	9	14	ENSG00000249115.4	HAUS5	protein_coding
ENST00000228251.4	59	2	0	0	57	2	5	ENSG00000060138.8	YBX3	protein_coding
ENST00000249750.4	59	2	0	0	57	1	1	ENSG00000128918.10	ALDH1A2	protein_coding
ENST00000258886.8	59	2	0	0	57	1	1	ENSG00000136381.8	IREB2	protein_coding
ENST00000262027.5	59	4	0	0	55	4	0	ENSG00000166986.8	MARS	protein_coding
ENST00000310653.6	59	3	0	1	56	2	0	ENSG00000175582.15	RAB6A	protein_coding
ENST00000311124.4	59	9	0	6	50	4	5	ENSG00000173638.14	SLC19A1	protein_coding
ENST00000325222.4	59	1	0	8	58	1	0	ENSG00000055130.11	CUL1	protein_coding
ENST00000326724.4	59	2	0	0	57	1	1	ENSG00000181409.7	AATK	protein_coding
ENST00000356401.4	59	12	0	9	47	2	8	ENSG00000177479.15	ARIH2	protein_coding
ENST00000357415.4	59	1	0	0	58	1	0	ENSG00000138777.15	PPA2	protein_coding
ENST00000359684.2	59	6	0	0	53	6	0	ENSG00000165659.12	DACH1	protein_coding
ENST00000362065.4	59	14	0	2	45	13	1	ENSG00000198690.5	FAN1	protein_coding
ENST00000370855.5	59	1	1	15	58	1	0	ENSG00000137968.12	SLC44A5	protein_coding
ENST00000372577.2	59	6	0	0	53	6	0	ENSG00000095319.10	NUP188	protein_coding
ENST00000378060.4	59	12	0	0	47	6	6	ENSG00000136100.8	VPS36	protein_coding
ENST00000379938.2	59	6	0	30	53	1	2	ENSG00000124782.15	RREB1	protein_coding
ENST00000389902.3	59	2	0	2	57	2	0	ENSG00000011275.14	RNF216	protein_coding
ENST00000395867.3	59	10	0	3	49	2	6	ENSG00000198105.7	ZNF248	protein_coding
ENST00000399180.2	59	10	0	0	49	7	3	ENSG00000138346.10	DNA2	protein_coding
ENST00000406961.1	59	2	2	45	57	2	0	ENSG00000084676.11	NCOA1	protein_coding
ENST00000448105.2	59	8	0	13	51	8	0	ENSG00000136436.10	CALCOCO2	protein_coding
ENST00000454337.1	59	4	0	0	55	0	32	ENSG00000261732.1	LA16c-431H6.6	protein_coding
ENST00000514135.1	59	2	0	0	57	2	0	ENSG00000164180.9	TMEM161B	protein_coding
ENST00000530122.1	59	10	1	8	49	2	1	ENSG00000254995.4	STX16-NPEPL1	protein_coding
ENST00000545103.1	59	3	0	0	56	1	2	ENSG00000165006.9	UBAP1	protein_coding
ENST00000545606.1	59	21	0	1	38	5	15	ENSG00000111530.8	CAND1	protein_coding
ENST00000553127.1	59	3	0	22	56	2	1	ENSG00000123352.13	SPATS2	protein_coding
ENST00000559596.1	59	5	0	0	54	5	0	ENSG00000137804.8	NUSAP1	protein_coding
ENST00000580243.1	59	0	0	0	59	0	0	ENSG00000179981.9	TSHZ1	protein_coding
ENST00000160373.3	58	2	0	0	56	2	0	ENSG00000077063.6	CTTNBP2	protein_coding
ENST00000262291.4	58	1	0	34	57	1	0	ENSG00000062716.6	VMP1	protein_coding
ENST00000262710.1	58	8	0	0	50	8	0	ENSG00000100813.10	ACIN1	protein_coding
ENST00000264645.7	58	8	0	1	50	3	7	ENSG00000108349.10	CASC3	protein_coding
ENST00000264663.5	58	6	0	1	52	5	1	ENSG00000112992.12	NNT	protein_coding
ENST00000280665.6	58	0	0	0	58	0	0	ENSG00000151065.9	DCP1B	protein_coding
ENST00000281631.5	58	4	0	0	54	2	2	ENSG00000151883.12	PARP8	protein_coding
ENST00000307300.4	58	2	0	0	56	2	0	ENSG00000130414.7	NDUFA10	protein_coding
ENST00000324537.5	58	1	1	15	57	1	0	ENSG00000140600.12	SH3GL3	protein_coding
ENST00000326448.7	58	2	0	6	56	1	1	ENSG00000068885.10	IFT80	protein_coding
ENST00000326799.3	58	4	0	3	54	0	1	ENSG00000136758.14	YME1L1	protein_coding
ENST00000336148.5	58	4	0	8	54	4	0	ENSG00000197275.8	RAD54B	protein_coding
ENST00000336273.3	58	5	0	0	53	2	3	ENSG00000147649.5	MTDH	protein_coding
ENST00000338179.2	58	0	0	11	58	0	0	ENSG00000143815.10	LBR	protein_coding
ENST00000352511.4	58	20	0	0	38	2	18	ENSG00000114739.9	ACVR2B	protein_coding
ENST00000353546.3	58	13	0	9	45	7	6	ENSG00000101199.8	ARFGAP1	protein_coding
ENST00000355280.6	58	15	1	0	43	11	4	ENSG00000141503.11	MINK1	protein_coding
ENST00000357992.4	58	47	0	10	11	8	37	ENSG00000158711.9	ELK4	protein_coding
ENST00000361357.3	58	5	0	1	53	1	3	ENSG00000198909.3	MAP3K3	protein_coding
ENST00000369244.2	58	5	0	14	53	0	5	ENSG00000112234.4	FBXL4	protein_coding
ENST00000371141.4	58	17	0	9	41	1	7	ENSG00000124222.17	STX16	protein_coding
ENST00000372858.3	58	7	0	4	51	3	8	ENSG00000090621.9	PABPC4	protein_coding
ENST00000376052.3	58	5	1	0	53	3	2	ENSG00000134900.7	TPP2	protein_coding
ENST00000378719.2	58	8	0	0	50	8	0	ENSG00000164402.9	2023-09-08	protein_coding
ENST00000402690.2	58	18	0	12	40	2	16	ENSG00000175387.11	SMAD2	protein_coding
ENST00000408903.3	58	2	0	0	56	2	0	ENSG00000171444.13	MCC	protein_coding
ENST00000438362.2	58	5	1	15	53	2	3	ENSG00000009307.11	CSDE1	protein_coding
ENST00000442415.2	58	5	0	11	53	4	0	ENSG00000132155.7	RAF1	protein_coding
ENST00000451493.1	58	5	0	24	53	2	2	ENSG00000133104.8	SPG20	protein_coding
ENST00000521891.2	58	3	0	0	55	3	0	ENSG00000091656.11	ZFHX4	protein_coding
ENST00000539644.1	58	9	0	52	49	2	4	ENSG00000179195.11	ZNF664	protein_coding
ENST00000543662.1	58	4	0	1	54	4	0	ENSG00000116957.8	TBCE	protein_coding
ENST00000545336.1	58	0	0	28	58	0	0	ENSG00000123106.6	CCDC91	protein_coding
ENST00000215957.6	57	11	1	0	46	5	6	ENSG00000100139.9	MICALL1	protein_coding
ENST00000219476.3	57	12	0	2	45	10	0	ENSG00000103197.12	TSC2	protein_coding
ENST00000257789.4	57	0	0	0	57	0	0	ENSG00000135336.10	ORC3	protein_coding
ENST00000262554.2	57	2	0	0	55	1	1	ENSG00000090054.9	SPTLC1	protein_coding
ENST00000262879.6	57	11	0	1	46	4	6	ENSG00000170471.10	RALGAPB	protein_coding
ENST00000268989.3	57	11	0	0	46	6	5	ENSG00000141258.8	SGSM2	protein_coding
ENST00000278353.4	57	0	0	0	57	0	0	ENSG00000149084.7	HSD17B12	protein_coding
ENST00000291906.4	57	19	0	4	38	15	0	ENSG00000160447.6	PKN3	protein_coding
ENST00000303071.5	57	22	9	2	35	19	1	ENSG00000159147.13	DONSON	protein_coding
ENST00000306270.7	57	6	0	11	51	4	1	ENSG00000005700.10	IBTK	protein_coding
ENST00000322157.4	57	5	0	0	52	5	0	ENSG00000141279.11	NPEPPS	protein_coding
ENST00000326765.6	57	4	0	0	53	1	3	ENSG00000178878.8	APOLD1	protein_coding
ENST00000366647.4	57	5	0	0	52	5	0	ENSG00000116906.7	GNPAT	protein_coding
ENST00000379343.2	57	3	0	0	54	3	0	ENSG00000152683.10	SLC30A6	protein_coding
ENST00000389484.3	57	1	0	1	56	0	0	ENSG00000168702.12	LRP1B	protein_coding
ENST00000395423.3	57	4	2	0	53	4	0	ENSG00000071564.10	TCF3	protein_coding
ENST00000404158.1	57	2	0	7	55	0	2	ENSG00000167491.13	GATAD2A	protein_coding
ENST00000415380.2	57	5	0	1	52	2	2	ENSG00000073060.11	SCARB1	protein_coding
ENST00000419091.2	57	1	0	0	56	1	0	ENSG00000117625.9	RCOR3	protein_coding
ENST00000434724.2	57	9	0	1	48	3	5	ENSG00000103342.8	GSPT1	protein_coding
ENST00000436427.1	57	2	0	0	55	2	3	ENSG00000065978.13	YBX1	protein_coding
ENST00000448504.2	57	5	0	6	52	3	2	ENSG00000141337.8	ARSG	protein_coding
ENST00000452135.2	57	5	0	4	52	1	3	ENSG00000050748.13	MAPK9	protein_coding
ENST00000480336.1	57	0	0	0	57	0	52	ENSG00000254553.1	RP1-27O5.3	protein_coding
ENST00000508053.1	57	2	0	1	55	1	0	ENSG00000138829.6	FBN2	protein_coding
ENST00000511833.2	57	1	0	4	56	1	0	ENSG00000182903.11	ZNF721	protein_coding
ENST00000541595.2	57	5	0	50	52	4	0	ENSG00000270011.2	ZNF177	protein_coding
ENST00000542554.1	57	2	0	8	55	0	2	ENSG00000130962.13	PRRG1	protein_coding
ENST00000550536.1	57	13	0	0	44	1	12	ENSG00000127328.17	RAB3IP	protein_coding
ENST00000554943.1	57	5	2	0	52	5	0	ENSG00000100796.13	SMEK1	protein_coding
ENST00000590722.2	57	0	0	0	57	0	15	ENSG00000267699.2	RP11-729L2.2	protein_coding
ENST00000600377.1	57	17	0	0	40	10	7	ENSG00000064607.12	SUGP2	protein_coding
ENST00000221462.4	56	2	0	0	54	1	1	ENSG00000104866.6	PPP1R37	protein_coding
ENST00000235329.5	56	8	0	29	48	3	4	ENSG00000116688.12	MFN2	protein_coding
ENST00000252542.4	56	6	0	0	50	4	2	ENSG00000130254.7	SAFB2	protein_coding
ENST00000252999.3	56	22	0	0	34	22	0	ENSG00000130702.9	LAMA5	protein_coding
ENST00000256858.6	56	8	0	2	48	5	1	ENSG00000134444.9	KIAA1468	protein_coding
ENST00000261593.3	56	5	0	0	51	1	4	ENSG00000134758.9	RNF138	protein_coding
ENST00000262394.2	56	14	0	2	42	8	4	ENSG00000109046.10	WSB1	protein_coding
ENST00000287482.5	56	4	0	0	52	2	2	ENSG00000156876.8	SASS6	protein_coding
ENST00000291577.6	56	6	0	0	50	2	4	ENSG00000160221.12	C21orf33	protein_coding
ENST00000294428.3	56	6	0	0	50	5	1	ENSG00000162437.10	RAVER2	protein_coding
ENST00000295713.5	56	7	0	0	49	3	4	ENSG00000163486.8	SRGAP2	protein_coding
ENST00000298786.4	56	0	0	54	56	0	0	ENSG00000122376.7	FAM35A	protein_coding
ENST00000310015.6	56	6	0	0	50	3	3	ENSG00000172845.9	SP3	protein_coding
ENST00000320081.5	56	7	0	7	49	4	3	ENSG00000115295.15	CLIP4	protein_coding
ENST00000327946.7	56	2	0	0	54	0	2	ENSG00000182771.13	GRID1	protein_coding
ENST00000357988.5	56	8	0	0	48	6	2	ENSG00000172943.14	PHF8	protein_coding
ENST00000366542.1	56	15	0	7	41	13	2	ENSG00000143702.11	CEP170	protein_coding
ENST00000367396.3	56	1	1	0	55	0	1	ENSG00000213047.7	DENND1B	protein_coding
ENST00000368357.3	56	6	0	16	50	2	4	ENSG00000111912.14	NCOA7	protein_coding
ENST00000369144.3	56	1	0	0	55	1	0	ENSG00000107581.8	EIF3A	protein_coding
ENST00000369850.3	56	6	0	0	50	6	0	ENSG00000196924.10	FLNA	protein_coding
ENST00000371711.4	56	5	0	1	51	1	3	ENSG00000158470.5	B4GALT5	protein_coding
ENST00000372190.3	56	2	0	0	54	1	1	ENSG00000107263.14	RAPGEF1	protein_coding
ENST00000379406.3	56	8	0	1	48	5	2	ENSG00000172766.14	NAA16	protein_coding
ENST00000389175.4	56	7	0	0	49	6	1	ENSG00000144395.13	CCDC150	protein_coding
ENST00000389194.2	56	8	0	0	48	6	2	ENSG00000198862.9	LTN1	protein_coding
ENST00000389467.3	56	15	0	2	41	10	3	ENSG00000157106.12	SMG1	protein_coding
ENST00000394795.2	56	7	3	45	49	1	0	ENSG00000120727.8	PAIP2	protein_coding
ENST00000395895.2	56	1	1	4	55	1	0	ENSG00000095794.15	CREM	protein_coding
ENST00000399953.3	56	3	0	0	53	2	1	ENSG00000103148.11	NPRL3	protein_coding
ENST00000400930.4	56	5	1	2	51	3	0	ENSG00000160087.16	UBE2J2	protein_coding
ENST00000415618.2	56	0	0	0	56	0	0	ENSG00000127022.10	CANX	protein_coding
ENST00000436267.2	56	4	0	41	52	2	1	ENSG00000171097.9	CCBL1	protein_coding
ENST00000445726.1	56	9	0	0	47	0	9	ENSG00000164970.10	FAM219A	protein_coding
ENST00000454366.1	56	3	0	1	53	2	1	ENSG00000075218.14	GTSE1	protein_coding
ENST00000454590.1	56	2	0	0	54	2	0	ENSG00000135525.14	MAP7	protein_coding
ENST00000475892.1	56	2	0	4	54	2	0	ENSG00000102710.15	SUPT20H	protein_coding
ENST00000545128.1	56	1	0	0	55	0	1	ENSG00000099139.9	PCSK5	protein_coding
ENST00000556440.2	56	10	0	0	46	10	0	ENSG00000258890.2	CEP95	protein_coding
ENST00000565683.1	56	24	0	0	32	22	2	ENSG00000140400.10	MAN2C1	protein_coding
ENST00000216044.5	55	18	0	0	37	9	9	ENSG00000100226.11	GTPBP1	protein_coding
ENST00000216297.2	55	4	0	0	51	4	0	ENSG00000092201.5	SUPT16H	protein_coding
ENST00000216962.4	55	6	0	0	49	5	1	ENSG00000100994.7	PYGB	protein_coding
ENST00000228843.9	55	6	0	0	49	2	4	ENSG00000111247.10	RAD51AP1	protein_coding
ENST00000251527.5	55	3	0	0	52	0	3	ENSG00000117868.11	ESYT2	protein_coding
ENST00000258428.3	55	3	0	29	52	3	0	ENSG00000135945.5	REV1	protein_coding
ENST00000261275.4	55	3	0	0	52	3	0	ENSG00000104059.4	FAM189A1	protein_coding
ENST00000261349.4	55	8	0	0	47	5	3	ENSG00000070018.4	LRP6	protein_coding
ENST00000276431.4	55	5	0	1	50	3	1	ENSG00000120889.8	TNFRSF10B	protein_coding
ENST00000290921.6	55	6	0	0	49	5	1	ENSG00000159692.11	CTBP1	protein_coding
ENST00000295888.4	55	5	1	10	50	5	0	ENSG00000163625.11	WDFY3	protein_coding
ENST00000296543.5	55	10	0	2	45	2	6	ENSG00000164134.8	NAA15	protein_coding
ENST00000302418.4	55	5	0	1	50	3	10	ENSG00000170759.10	KIF5B	protein_coding
ENST00000313478.7	55	10	0	0	45	6	4	ENSG00000092439.9	TRPM7	protein_coding
ENST00000323760.6	55	2	0	0	53	1	1	ENSG00000158402.14	CDC25C	protein_coding
ENST00000355058.3	55	3	0	35	52	1	0	ENSG00000133961.15	NUMB	protein_coding
ENST00000355815.4	55	14	0	1	41	13	0	ENSG00000072310.12	SREBF1	protein_coding
ENST00000357194.6	55	0	0	0	55	0	0	ENSG00000109332.15	UBE2D3	protein_coding
ENST00000358372.4	55	2	0	10	53	2	0	ENSG00000146457.10	WTAP	protein_coding
ENST00000366862.5	55	6	0	0	49	4	2	ENSG00000143756.7	FBXO28	protein_coding
ENST00000366956.5	55	9	0	13	46	2	7	ENSG00000152104.7	PTPN14	protein_coding
ENST00000369162.2	55	3	0	7	52	3	0	ENSG00000112249.9	ASCC3	protein_coding
ENST00000371429.3	55	0	0	0	55	0	0	ENSG00000058804.10	NDC1	protein_coding
ENST00000372396.3	55	9	0	7	46	7	2	ENSG00000066135.8	KDM4A	protein_coding
ENST00000374379.4	55	2	0	0	53	0	2	ENSG00000169504.10	CLIC4	protein_coding
ENST00000375398.2	55	2	0	34	53	2	0	ENSG00000197321.10	SVIL	protein_coding
ENST00000379613.3	55	12	1	3	43	6	3	ENSG00000137203.6	TFAP2A	protein_coding
ENST00000395813.1	55	7	0	0	48	7	0	ENSG00000153113.19	CAST	protein_coding
ENST00000479961.1	55	0	0	24	55	0	0	ENSG00000259332.2	ST20-MTHFS	protein_coding
ENST00000531074.1	55	2	1	0	53	0	55	ENSG00000254732.1	RP11-691N7.6	protein_coding
ENST00000537098.3	55	2	0	0	53	1	1	ENSG00000153815.12	CMIP	protein_coding
ENST00000546205.1	55	5	0	4	50	5	0	ENSG00000107186.12	MPDZ	protein_coding
ENST00000550164.1	55	15	2	0	40	14	1	ENSG00000139613.7	SMARCC2	protein_coding
ENST00000555938.1	55	4	0	0	51	3	1	ENSG00000258674.5	CTC-260F20.3	protein_coding
ENST00000586178.1	55	9	0	19	46	3	5	ENSG00000011258.11	MBTD1	protein_coding
ENST00000599848.1	55	15	0	0	40	13	2	ENSG00000005007.8	UPF1	protein_coding
ENST00000196371.5	54	2	0	0	52	0	2	ENSG00000083720.8	OXCT1	protein_coding
ENST00000202677.7	54	0	0	0	54	0	2	ENSG00000188559.9	RALGAPA2	protein_coding
ENST00000256496.3	54	3	0	0	51	1	2	ENSG00000134108.8	ARL8B	protein_coding
ENST00000262105.2	54	12	0	2	42	7	3	ENSG00000104738.12	MCM4	protein_coding
ENST00000264709.3	54	2	0	7	52	1	0	ENSG00000119772.12	DNMT3A	protein_coding
ENST00000266517.4	54	4	0	0	50	1	3	ENSG00000139163.11	ETNK1	protein_coding
ENST00000269209.6	54	0	0	0	54	0	0	ENSG00000141441.11	GAREM	protein_coding
ENST00000292205.5	54	15	0	0	39	9	6	ENSG00000160710.11	ADAR	protein_coding
ENST00000300584.3	54	9	0	0	45	4	5	ENSG00000167202.7	TBC1D2B	protein_coding
ENST00000308982.7	54	4	0	0	50	2	2	ENSG00000177646.13	ACAD9	protein_coding
ENST00000320580.4	54	6	0	0	48	2	4	ENSG00000175115.7	PACS1	protein_coding
ENST00000326793.6	54	4	0	0	50	0	4	ENSG00000114331.8	ACAP2	protein_coding
ENST00000326804.4	54	6	0	6	48	4	0	ENSG00000171606.13	ZNF274	protein_coding
ENST00000327681.6	54	7	0	1	47	1	6	ENSG00000123552.13	USP45	protein_coding
ENST00000334082.6	54	7	0	2	47	5	0	ENSG00000152413.10	HOMER1	protein_coding
ENST00000354449.3	54	2	0	2	52	2	0	ENSG00000197548.8	ATG7	protein_coding
ENST00000356708.7	54	1	0	0	53	1	2	ENSG00000165629.15	ATP5C1	protein_coding
ENST00000358161.5	54	11	0	1	43	10	0	ENSG00000197694.9	SPTAN1	protein_coding
ENST00000358365.3	54	4	0	1	50	2	1	ENSG00000126858.12	RHOT1	protein_coding
ENST00000369183.4	54	5	0	8	49	1	4	ENSG00000165669.9	FAM204A	protein_coding
ENST00000373365.4	54	2	0	0	52	1	1	ENSG00000124767.6	GLO1	protein_coding
ENST00000374012.3	54	1	0	21	53	0	1	ENSG00000025293.11	PHF20	protein_coding
ENST00000377026.4	54	6	0	0	48	1	5	ENSG00000125814.13	NAPB	protein_coding
ENST00000381473.3	54	4	0	6	50	0	1	ENSG00000109180.10	OCIAD1	protein_coding
ENST00000394829.2	54	7	0	0	47	1	6	ENSG00000107758.11	PPP3CB	protein_coding
ENST00000394947.3	54	3	0	6	51	2	1	ENSG00000169375.11	SIN3A	protein_coding
ENST00000400033.1	54	1	7	0	53	1	0	ENSG00000178127.8	NDUFV2	protein_coding
ENST00000400556.3	54	3	0	0	51	3	0	ENSG00000154845.11	PPP4R1	protein_coding
ENST00000430580.2	54	5	0	44	49	3	0	ENSG00000219481.6	NBPF1	protein_coding
ENST00000469640.2	54	6	0	0	48	6	0	ENSG00000196730.8	DAPK1	protein_coding
ENST00000531967.1	54	1	0	0	53	1	0	ENSG00000093144.14	ECHDC1	protein_coding
ENST00000545377.1	54	1	0	37	53	1	0	ENSG00000214944.5	ARHGEF28	protein_coding
ENST00000557395.1	54	6	0	0	48	1	34	ENSG00000255339.2	NDUFB8	protein_coding
ENST00000568733.1	54	5	0	0	49	4	1	ENSG00000013374.11	NUB1	protein_coding
ENST00000572621.1	54	4	0	1	50	3	0	ENSG00000174231.12	PRPF8	protein_coding
ENST00000595904.1	54	15	0	0	39	15	0	ENSG00000062822.8	POLD1	protein_coding
ENST00000216392.7	53	5	0	0	48	3	2	ENSG00000100504.12	PYGL	protein_coding
ENST00000231238.5	53	0	0	0	53	0	0	ENSG00000113312.6	TTC1	protein_coding
ENST00000261245.4	53	2	0	0	51	2	0	ENSG00000020426.6	MNAT1	protein_coding
ENST00000263370.2	53	13	0	0	40	7	6	ENSG00000086544.2	ITPKC	protein_coding
ENST00000264705.4	53	23	0	0	30	23	0	ENSG00000084774.9	CAD	protein_coding
ENST00000277540.2	53	10	0	0	43	9	1	ENSG00000148399.7	DPH7	protein_coding
ENST00000300651.6	53	11	0	0	42	10	1	ENSG00000125686.7	MED1	protein_coding
ENST00000330333.6	53	1	0	0	52	1	0	ENSG00000182240.11	BACE2	protein_coding
ENST00000331738.7	53	3	0	0	50	2	1	ENSG00000111011.13	RSRC2	protein_coding
ENST00000344921.6	53	5	0	0	48	3	2	ENSG00000099956.13	SMARCB1	protein_coding
ENST00000361243.2	53	4	0	17	49	4	0	ENSG00000170776.15	AKAP13	protein_coding
ENST00000368564.1	53	7	0	0	46	3	4	ENSG00000196911.5	KPNA5	protein_coding
ENST00000369983.3	53	12	0	1	41	7	4	ENSG00000107862.4	GBF1	protein_coding
ENST00000370269.3	53	9	0	0	44	9	0	ENSG00000119906.7	FAM178A	protein_coding
ENST00000376936.4	53	7	0	0	46	7	0	ENSG00000171824.9	EXOSC10	protein_coding
ENST00000378494.3	53	0	0	0	53	0	0	ENSG00000143919.10	CAMKMT	protein_coding
ENST00000378886.2	53	9	0	3	44	8	0	ENSG00000125885.9	MCM8	protein_coding
ENST00000380516.2	53	3	0	0	50	3	0	ENSG00000137776.12	SLTM	protein_coding
ENST00000382374.4	53	0	0	0	53	0	0	ENSG00000165487.9	MICU2	protein_coding
ENST00000398510.3	53	10	0	0	43	9	1	ENSG00000177200.11	CHD9	protein_coding
ENST00000399332.1	53	9	1	2	44	9	0	ENSG00000092148.8	HECTD1	protein_coding
ENST00000400137.4	53	0	0	0	53	0	9	ENSG00000088832.10	FKBP1A	protein_coding
ENST00000400521.1	53	2	0	0	51	2	1	ENSG00000184470.15	TXNRD2	protein_coding
ENST00000412278.2	53	8	0	1	45	4	12	ENSG00000248643.5	RBM14-RBM4	protein_coding
ENST00000432561.2	53	2	1	0	51	2	0	ENSG00000072609.13	CHFR	protein_coding
ENST00000442034.1	53	3	0	0	50	3	0	ENSG00000115839.13	RAB3GAP1	protein_coding
ENST00000454682.1	53	28	5	5	25	27	0	ENSG00000196531.6	NACA	protein_coding
ENST00000455511.3	53	5	0	0	48	4	1	ENSG00000196510.8	ANAPC7	protein_coding
ENST00000477853.1	53	10	0	0	43	5	5	ENSG00000127463.9	EMC1	protein_coding
ENST00000540338.1	53	4	0	0	49	4	0	ENSG00000130779.15	CLIP1	protein_coding
ENST00000602836.1	53	5	3	0	48	5	0	ENSG00000270181.1	BIVM-ERCC5	protein_coding
ENST00000012443.4	52	4	0	0	48	3	1	ENSG00000011485.10	PPP5C	protein_coding
ENST00000228284.3	52	2	0	0	50	2	0	ENSG00000075856.7	SART3	protein_coding
ENST00000238616.5	52	6	0	0	46	4	2	ENSG00000119638.8	NEK9	protein_coding
ENST00000248550.7	52	4	0	0	48	3	1	ENSG00000006576.12	PHTF2	protein_coding
ENST00000254630.7	52	15	0	0	37	8	7	ENSG00000132300.14	PTCD3	protein_coding
ENST00000261517.5	52	7	0	0	45	5	2	ENSG00000129003.11	VPS13C	protein_coding
ENST00000261523.5	52	0	0	0	52	0	0	ENSG00000069667.11	RORA	protein_coding
ENST00000261991.3	52	5	0	0	47	3	2	ENSG00000100784.5	RPS6KA5	protein_coding
ENST00000264279.5	52	1	0	1	51	0	0	ENSG00000055044.6	NOP58	protein_coding
ENST00000265437.5	52	0	0	0	52	0	0	ENSG00000004866.14	ST7	protein_coding
ENST00000268704.2	52	7	0	0	45	7	0	ENSG00000197912.9	SPG7	protein_coding
ENST00000280377.5	52	2	0	0	50	2	0	ENSG00000135655.9	USP15	protein_coding
ENST00000291547.5	52	4	0	45	48	1	3	ENSG00000160199.10	PKNOX1	protein_coding
ENST00000296257.5	52	9	0	0	43	4	5	ENSG00000163904.8	SENP2	protein_coding
ENST00000298832.9	52	3	0	0	49	3	0	ENSG00000119685.15	TTLL5	protein_coding
ENST00000302506.3	52	11	1	1	41	6	4	ENSG00000164045.7	CDC25A	protein_coding
ENST00000330387.6	52	12	0	2	40	2	8	ENSG00000182158.10	CREB3L2	protein_coding
ENST00000336431.5	52	11	0	0	41	6	5	ENSG00000131067.12	GGT7	protein_coding
ENST00000336714.3	52	5	0	1	47	5	0	ENSG00000101310.10	SEC23B	protein_coding
ENST00000339208.6	52	5	0	0	47	4	1	ENSG00000006114.11	SYNRG	protein_coding
ENST00000341861.5	52	8	0	2	44	0	6	ENSG00000074603.14	DPP8	protein_coding
ENST00000354992.2	52	2	0	16	50	1	0	ENSG00000133424.16	LARGE	protein_coding
ENST00000359321.1	52	11	0	0	41	4	7	ENSG00000196584.2	XRCC2	protein_coding
ENST00000366997.4	52	8	0	6	44	1	7	ENSG00000123684.8	LPGAT1	protein_coding
ENST00000367840.3	52	4	0	0	48	4	0	ENSG00000143164.11	DCAF6	protein_coding
ENST00000368331.1	52	5	0	0	47	4	1	ENSG00000116580.14	GON4L	protein_coding
ENST00000370574.3	52	1	0	0	51	1	0	ENSG00000117174.6	ZNHIT6	protein_coding
ENST00000373487.4	52	2	0	2	50	0	0	ENSG00000167081.12	PBX3	protein_coding
ENST00000381006.3	52	5	4	2	47	3	0	ENSG00000018189.8	RUFY3	protein_coding
ENST00000393331.3	52	4	0	48	48	0	2	ENSG00000121067.13	SPOP	protein_coding
ENST00000394904.3	52	7	0	0	45	3	4	ENSG00000110911.10	SLC11A2	protein_coding
ENST00000399042.1	52	2	0	0	50	2	0	ENSG00000185515.10	BRCC3	protein_coding
ENST00000399959.2	52	7	0	1	45	6	0	ENSG00000215301.5	DDX3X	protein_coding
ENST00000407936.1	52	0	0	0	52	0	0	ENSG00000100142.10	POLR2F	protein_coding
ENST00000409314.1	52	3	0	1	49	2	0	ENSG00000137478.10	FCHSD2	protein_coding
ENST00000446190.1	52	4	0	24	48	3	14	ENSG00000185684.8	EP400NL	protein_coding
ENST00000447404.2	52	6	0	35	46	2	4	ENSG00000165209.14	STRBP	protein_coding
ENST00000457167.4	52	2	0	0	50	0	2	ENSG00000168259.10	DNAJC7	protein_coding
ENST00000465271.1	52	8	0	2	44	2	4	ENSG00000143771.7	CNIH4	protein_coding
ENST00000481195.1	52	5	0	0	47	1	4	ENSG00000113575.5	PPP2CA	protein_coding
ENST00000481848.2	52	7	0	0	45	1	13	ENSG00000255330.4	SOGA3	protein_coding
ENST00000522208.2	52	1	0	0	51	1	0	ENSG00000113269.9	RNF130	protein_coding
ENST00000534548.2	52	1	0	0	51	1	0	ENSG00000151503.8	NCAPD3	protein_coding
ENST00000556132.1	52	7	0	0	45	1	13	ENSG00000214338.6	SOGA3	protein_coding
ENST00000562955.1	52	16	0	0	36	14	2	ENSG00000198198.9	SZT2	protein_coding
ENST00000563290.1	52	1	0	1	51	1	0	ENSG00000140386.8	SCAPER	protein_coding
ENST00000569302.1	52	1	0	0	51	0	1	ENSG00000186073.7	C15orf41	protein_coding
ENST00000588705.1	52	3	0	0	49	1	47	ENSG00000267228.2	IER3IP1	protein_coding
ENST00000605337.1	52	4	0	1	48	2	1	ENSG00000116221.11	MRPL37	protein_coding
ENST00000607484.1	52	1	0	0	51	0	1	ENSG00000137288.5	UQCC2	protein_coding
ENST00000239231.6	51	27	0	1	24	7	19	ENSG00000120137.6	PANK3	protein_coding
ENST00000240093.3	51	21	0	1	30	1	20	ENSG00000104290.6	FZD3	protein_coding
ENST00000252483.5	51	2	0	0	49	1	1	ENSG00000130202.5	PVRL2	protein_coding
ENST00000253925.7	51	1	0	0	50	1	0	ENSG00000131626.11	PPFIA1	protein_coding
ENST00000261520.4	51	8	0	4	43	5	2	ENSG00000128915.7	NARG2	protein_coding
ENST00000261714.6	51	6	0	0	45	5	1	ENSG00000108578.10	BLMH	protein_coding
ENST00000264159.6	51	2	0	30	49	0	2	ENSG00000121988.13	ZRANB3	protein_coding
ENST00000265866.7	51	10	0	24	41	9	1	ENSG00000096746.13	HNRNPH3	protein_coding
ENST00000267970.4	51	1	0	0	50	0	1	ENSG00000140391.10	TSPAN3	protein_coding
ENST00000280612.5	51	6	0	0	45	3	3	ENSG00000151012.9	SLC7A11	protein_coding
ENST00000283928.5	51	0	0	0	51	0	0	ENSG00000153814.7	JAZF1	protein_coding
ENST00000297071.4	51	2	0	0	49	2	0	ENSG00000164548.6	TRA2A	protein_coding
ENST00000301067.7	51	23	1	0	28	20	3	ENSG00000167548.10	KMT2D	protein_coding
ENST00000309909.5	51	3	0	0	48	2	1	ENSG00000174989.8	FBXW8	protein_coding
ENST00000318967.2	51	12	0	2	39	8	2	ENSG00000143624.9	INTS3	protein_coding
ENST00000328933.5	51	12	0	0	39	1	11	ENSG00000100321.10	SYNGR1	protein_coding
ENST00000332674.5	51	1	0	0	50	1	0	ENSG00000119950.16	MXI1	protein_coding
ENST00000332687.6	51	19	0	29	32	8	10	ENSG00000131263.8	RLIM	protein_coding
ENST00000341217.5	51	4	0	34	47	2	1	ENSG00000173065.9	FAM222B	protein_coding
ENST00000341446.8	51	5	0	0	46	0	5	ENSG00000184992.10	BRI3BP	protein_coding
ENST00000358107.4	51	14	0	0	37	5	9	ENSG00000107951.8	MTPAP	protein_coding
ENST00000369663.5	51	9	0	0	42	2	7	ENSG00000112837.12	TBX18	protein_coding
ENST00000370550.5	51	1	0	1	50	0	0	ENSG00000153936.12	HS2ST1	protein_coding
ENST00000370603.3	51	0	1	0	51	0	0	ENSG00000129682.9	FGF13	protein_coding
ENST00000373053.3	51	5	0	1	46	3	1	ENSG00000156026.10	MCU	protein_coding
ENST00000373204.4	51	18	0	1	33	1	16	ENSG00000092847.6	AGO1	protein_coding
ENST00000375401.3	51	16	0	0	35	13	3	ENSG00000126012.7	KDM5C	protein_coding
ENST00000376561.3	51	5	0	4	46	5	0	ENSG00000085733.11	CTTN	protein_coding
ENST00000379942.4	51	3	0	0	48	1	2	ENSG00000044446.7	PHKA2	protein_coding
ENST00000397081.3	51	0	0	0	51	0	0	ENSG00000091428.13	RAPGEF4	protein_coding
ENST00000399050.4	51	9	0	38	42	4	2	ENSG00000198561.8	CTNND1	protein_coding
ENST00000405097.1	51	3	0	4	48	2	0	ENSG00000137710.10	RDX	protein_coding
ENST00000407818.3	51	1	0	0	50	1	0	ENSG00000068796.12	KIF2A	protein_coding
ENST00000414833.2	51	2	0	0	49	1	1	ENSG00000108587.10	GOSR1	protein_coding
ENST00000418814.2	51	5	0	2	46	4	1	ENSG00000082269.12	FAM135A	protein_coding
ENST00000441310.2	51	5	0	8	46	5	0	ENSG00000064933.12	PMS1	protein_coding
ENST00000454516.2	51	2	0	0	49	2	0	ENSG00000182973.14	CNOT10	protein_coding
ENST00000467889.1	51	4	9	0	47	3	1	ENSG00000129007.10	CALML4	protein_coding
ENST00000521022.1	51	3	0	1	48	2	0	ENSG00000104299.10	INTS9	protein_coding
ENST00000521654.2	51	4	2	0	47	1	3	ENSG00000146373.12	RNF217	protein_coding
ENST00000538696.1	51	1	0	0	50	1	0	ENSG00000128973.7	CLN6	protein_coding
ENST00000566717.2	51	5	0	0	46	1	6	ENSG00000273170.1	ANKRD18A	protein_coding
ENST00000585916.1	51	12	0	0	39	5	7	ENSG00000078043.11	PIAS2	protein_coding
ENST00000170168.4	50	7	0	1	43	5	1	ENSG00000079313.7	REXO1	protein_coding
ENST00000216190.8	50	6	0	6	44	6	0	ENSG00000100353.13	EIF3D	protein_coding
ENST00000259154.4	50	4	0	1	46	3	0	ENSG00000136636.8	KCTD3	protein_coding
ENST00000262109.7	50	4	0	0	46	3	1	ENSG00000104714.9	ERICH1	protein_coding
ENST00000262187.5	50	1	0	1	49	0	0	ENSG00000106615.5	RHEB	protein_coding
ENST00000262457.2	50	0	0	1	50	0	0	ENSG00000119509.8	INVS	protein_coding
ENST00000275235.4	50	0	0	0	50	0	0	ENSG00000146416.12	AIG1	protein_coding
ENST00000302279.3	50	1	0	0	49	1	0	ENSG00000168522.8	FNTA	protein_coding
ENST00000305253.4	50	28	0	0	22	2	26	ENSG00000166402.4	TUB	protein_coding
ENST00000308330.2	50	5	0	0	45	4	1	ENSG00000174106.2	LEMD3	protein_coding
ENST00000309137.8	50	8	0	38	42	2	4	ENSG00000172775.12	FAM192A	protein_coding
ENST00000309993.2	50	8	1	1	42	5	2	ENSG00000174579.3	MSL2	protein_coding
ENST00000310053.5	50	4	0	1	46	2	1	ENSG00000071794.11	HLTF	protein_coding
ENST00000317336.7	50	5	0	8	45	3	0	ENSG00000122417.11	ODF2L	protein_coding
ENST00000331272.7	50	5	0	0	45	3	2	ENSG00000107829.9	FBXW4	protein_coding
ENST00000336229.4	50	7	0	0	43	7	0	ENSG00000033030.9	ZCCHC8	protein_coding
ENST00000340541.4	50	1	0	0	49	1	0	ENSG00000101558.9	VAPA	protein_coding
ENST00000341394.4	50	4	0	0	46	1	3	ENSG00000135387.15	CAPRIN1	protein_coding
ENST00000350721.4	50	3	0	0	47	3	0	ENSG00000175054.10	ATR	protein_coding
ENST00000354250.2	50	7	0	1	43	6	0	ENSG00000160194.13	NDUFV3	protein_coding
ENST00000368336.5	50	6	0	18	44	5	1	ENSG00000132676.11	DAP3	protein_coding
ENST00000368990.3	50	8	0	7	42	1	6	ENSG00000107679.10	PLEKHA1	protein_coding
ENST00000371584.4	50	2	0	0	48	2	0	ENSG00000000419.8	DPM1	protein_coding
ENST00000377034.4	50	9	0	0	41	4	5	ENSG00000204681.6	GABBR1	protein_coding
ENST00000377304.4	50	8	2	2	42	3	3	ENSG00000241058.1	NSUN6	protein_coding
ENST00000377604.3	50	7	0	2	43	5	1	ENSG00000182872.11	RBM10	protein_coding
ENST00000378743.3	50	13	0	0	37	12	1	ENSG00000133858.11	ZFC3H1	protein_coding
ENST00000381638.2	50	11	0	0	39	8	3	ENSG00000074755.10	ZZEF1	protein_coding
ENST00000393221.4	50	4	0	0	46	4	0	ENSG00000017260.15	ATP2C1	protein_coding
ENST00000394155.2	50	3	0	43	47	2	1	ENSG00000022267.12	FHL1	protein_coding
ENST00000395366.2	50	6	0	1	44	2	3	ENSG00000213639.5	PPP1CB	protein_coding
ENST00000395443.2	50	3	0	23	47	2	1	ENSG00000198218.6	QRICH1	protein_coding
ENST00000397977.3	50	6	0	0	44	6	0	ENSG00000104613.7	INTS10	protein_coding
ENST00000404072.3	50	6	0	0	44	6	0	ENSG00000100151.11	PICK1	protein_coding
ENST00000424196.1	50	8	5	1	42	6	1	ENSG00000114867.15	EIF4G1	protein_coding
ENST00000427476.1	50	28	0	1	22	7	20	ENSG00000105443.9	CYTH2	protein_coding
ENST00000435829.2	50	1	0	0	49	1	42	ENSG00000154814.9	OXNAD1	protein_coding
ENST00000455521.1	50	15	0	8	35	5	9	ENSG00000197782.10	ZNF780A	protein_coding
ENST00000471841.1	50	5	0	2	45	3	2	ENSG00000171109.14	MFN1	protein_coding
ENST00000489294.1	50	31	0	1	19	5	25	ENSG00000152332.11	UHMK1	protein_coding
ENST00000543779.2	50	15	0	0	35	14	1	ENSG00000104093.9	DMXL2	protein_coding
ENST00000544431.1	50	1	0	7	49	0	1	ENSG00000168813.12	ZNF507	protein_coding
ENST00000590089.1	50	18	0	10	32	17	0	ENSG00000167380.12	ZNF226	protein_coding
ENST00000200557.6	49	16	2	0	33	7	9	ENSG00000073670.9	ADAM11	protein_coding
ENST00000222270.7	49	20	0	0	29	20	0	ENSG00000272333.1	KMT2B	protein_coding
ENST00000225402.5	49	4	0	0	45	4	0	ENSG00000108270.6	AATF	protein_coding
ENST00000230361.3	49	6	5	0	43	4	2	ENSG00000112599.8	GUCA1B	protein_coding
ENST00000238146.4	49	13	0	0	36	13	0	ENSG00000111364.11	DDX55	protein_coding
ENST00000251157.5	49	2	0	0	47	2	0	ENSG00000116641.11	DOCK7	protein_coding
ENST00000256637.6	49	7	0	0	42	1	6	ENSG00000134243.7	SORT1	protein_coding
ENST00000262294.7	49	5	1	1	44	2	2	ENSG00000108395.9	TRIM37	protein_coding
ENST00000263246.3	49	1	0	22	48	0	1	ENSG00000100266.13	PACSIN2	protein_coding
ENST00000264501.4	49	12	0	1	37	11	0	ENSG00000138688.11	KIAA1109	protein_coding
ENST00000267622.4	49	4	0	0	45	2	2	ENSG00000100815.8	TRIP11	protein_coding
ENST00000271452.3	49	1	0	1	48	1	0	ENSG00000143228.8	NUF2	protein_coding
ENST00000273853.6	49	3	0	0	46	3	0	ENSG00000145241.6	CENPC	protein_coding
ENST00000278200.1	49	1	0	31	48	0	0	ENSG00000148950.5	IMMP1L	protein_coding
ENST00000281453.5	49	1	0	0	48	1	0	ENSG00000151725.7	MLF1IP	protein_coding
ENST00000298532.2	49	10	0	0	39	8	3	ENSG00000165684.3	SNAPC4	protein_coding
ENST00000306917.4	49	19	0	2	30	6	11	ENSG00000169018.5	FEM1B	protein_coding
ENST00000307741.6	49	4	0	0	45	4	0	ENSG00000172009.10	THOP1	protein_coding
ENST00000316891.5	49	5	0	0	44	4	1	ENSG00000043514.11	TRIT1	protein_coding
ENST00000316950.6	49	1	0	25	48	0	0	ENSG00000196437.6	ZNF569	protein_coding
ENST00000328631.5	49	2	0	36	47	1	1	ENSG00000068745.10	IP6K2	protein_coding
ENST00000341071.7	49	26	0	0	23	6	20	ENSG00000160058.14	BSDC1	protein_coding
ENST00000349533.6	49	1	0	21	48	1	0	ENSG00000116678.14	LEPR	protein_coding
ENST00000355029.4	49	2	0	0	47	2	0	ENSG00000173848.14	NET1	protein_coding
ENST00000361897.5	49	1	0	0	48	0	1	ENSG00000198929.8	NOS1AP	protein_coding
ENST00000366607.4	49	3	0	0	46	0	3	ENSG00000173726.6	TOMM20	protein_coding
ENST00000371877.3	49	3	0	0	46	3	0	ENSG00000123473.11	STIL	protein_coding
ENST00000372479.3	49	4	1	0	45	3	1	ENSG00000089682.12	RBM41	protein_coding
ENST00000376185.1	49	1	0	0	48	1	47	ENSG00000254870.1	ATP6V1G2-DDX39B	protein_coding
ENST00000379757.4	49	2	0	0	47	2	0	ENSG00000239264.4	TXNDC5	protein_coding
ENST00000392505.2	49	2	0	12	47	1	0	ENSG00000079156.12	OSBPL6	protein_coding
ENST00000395547.2	49	11	0	0	38	8	4	ENSG00000168488.14	ATXN2L	protein_coding
ENST00000397581.2	49	1	0	0	48	1	0	ENSG00000147862.10	NFIB	protein_coding
ENST00000397821.3	49	2	0	0	47	1	1	ENSG00000147010.13	SH3KBP1	protein_coding
ENST00000399534.1	49	2	1	1	47	2	0	ENSG00000172262.7	ZNF131	protein_coding
ENST00000409538.1	49	2	0	0	47	0	2	ENSG00000157985.13	AGAP1	protein_coding
ENST00000423947.3	49	2	0	0	47	1	1	ENSG00000177119.11	ANO6	protein_coding
ENST00000428312.1	49	1	3	0	48	0	1	ENSG00000163681.10	SLMAP	protein_coding
ENST00000433060.2	49	8	0	0	41	4	4	ENSG00000166025.13	AMOTL1	protein_coding
ENST00000433529.2	49	6	0	1	43	2	3	ENSG00000116001.11	TIA1	protein_coding
ENST00000444676.1	49	2	0	0	47	2	0	ENSG00000105953.10	OGDH	protein_coding
ENST00000453061.2	49	6	0	0	43	5	1	ENSG00000174227.11	PIGG	protein_coding
ENST00000507656.1	49	1	0	1	48	1	0	ENSG00000164162.8	ANAPC10	protein_coding
ENST00000512944.1	49	9	0	2	40	6	2	ENSG00000180104.11	EXOC3	protein_coding
ENST00000529006.2	49	7	0	1	42	5	2	ENSG00000173120.10	KDM2A	protein_coding
ENST00000529443.2	49	3	0	0	46	2	1	ENSG00000166086.8	JAM3	protein_coding
ENST00000539542.1	49	10	0	0	39	10	0	ENSG00000172869.10	DMXL1	protein_coding
ENST00000540034.1	49	3	2	18	46	3	0	ENSG00000005889.11	ZFX	protein_coding
ENST00000585937.1	49	2	0	0	47	1	38	ENSG00000267059.2	UQCR11	protein_coding
ENST00000593531.1	49	1	0	0	48	1	0	ENSG00000268861.1	CTD-2207O23.3	protein_coding
ENST00000215980.5	48	4	0	0	44	1	3	ENSG00000100162.10	CENPM	protein_coding
ENST00000217426.2	48	1	0	0	47	1	0	ENSG00000101444.8	AHCY	protein_coding
ENST00000240851.4	48	2	0	1	46	0	1	ENSG00000114354.8	TFG	protein_coding
ENST00000263980.3	48	5	0	2	43	2	1	ENSG00000090020.6	SLC9A1	protein_coding
ENST00000283179.9	48	9	0	0	39	8	1	ENSG00000153187.12	HNRNPU	protein_coding
ENST00000285279.5	48	1	0	0	47	0	1	ENSG00000154978.8	VOPP1	protein_coding
ENST00000295797.4	48	10	0	0	38	2	8	ENSG00000163558.8	PRKCI	protein_coding
ENST00000295926.3	48	4	0	0	44	4	0	ENSG00000163660.7	CCNL1	protein_coding
ENST00000299633.4	48	1	0	0	47	1	0	ENSG00000166503.4	HDGFRP3	protein_coding
ENST00000311128.5	48	3	0	0	45	0	3	ENSG00000174839.8	DENND6A	protein_coding
ENST00000311967.2	48	1	0	30	47	1	0	ENSG00000106459.10	NRF1	protein_coding
ENST00000317868.4	48	2	0	5	46	1	1	ENSG00000125703.10	ATG4C	protein_coding
ENST00000320895.5	48	2	0	0	46	2	0	ENSG00000049656.9	CLPTM1L	protein_coding
ENST00000324461.7	48	3	0	2	45	2	1	ENSG00000167637.12	ZNF283	protein_coding
ENST00000324765.8	48	1	0	0	47	1	0	ENSG00000147202.13	DIAPH2	protein_coding
ENST00000333003.5	48	5	0	0	43	1	4	ENSG00000120798.12	NR2C1	protein_coding
ENST00000334512.5	48	0	1	33	48	0	0	ENSG00000108175.12	ZMIZ1	protein_coding
ENST00000340096.6	48	9	0	2	39	5	2	ENSG00000046651.10	OFD1	protein_coding
ENST00000352645.4	48	6	0	6	42	1	5	ENSG00000100403.10	ZC3H7B	protein_coding
ENST00000354366.3	48	6	0	0	42	4	2	ENSG00000119720.13	NRDE2	protein_coding
ENST00000356183.4	48	8	0	0	40	7	1	ENSG00000077235.13	GTF3C1	protein_coding
ENST00000357348.5	48	2	0	0	46	2	0	ENSG00000022277.8	RTFDC1	protein_coding
ENST00000361804.4	48	4	0	0	44	4	0	ENSG00000108055.9	SMC3	protein_coding
ENST00000361937.3	48	2	0	24	46	1	1	ENSG00000128908.11	INO80	protein_coding
ENST00000366955.3	48	5	0	1	43	4	1	ENSG00000117724.8	CENPF	protein_coding
ENST00000367350.4	48	8	0	5	40	6	1	ENSG00000118193.7	KIF14	protein_coding
ENST00000370455.3	48	1	0	0	47	1	0	ENSG00000112305.10	SMAP1	protein_coding
ENST00000371199.3	48	15	0	19	33	5	10	ENSG00000101966.8	XIAP	protein_coding
ENST00000371627.4	48	11	0	1	37	9	1	ENSG00000107854.5	TNKS2	protein_coding
ENST00000376033.2	48	4	0	12	44	4	0	ENSG00000204469.8	PRRC2A	protein_coding
ENST00000377298.4	48	6	0	0	42	2	4	ENSG00000171603.12	CLSTN1	protein_coding
ENST00000379066.1	48	11	3	1	37	8	2	ENSG00000115825.5	PRKD3	protein_coding
ENST00000382203.1	48	2	0	0	46	1	1	ENSG00000080503.15	SMARCA2	protein_coding
ENST00000396987.3	48	7	0	1	41	4	3	ENSG00000158669.7	AGPAT6	protein_coding
ENST00000398864.3	48	7	1	0	41	5	2	ENSG00000139154.10	AEBP2	protein_coding
ENST00000403390.1	48	5	0	0	43	4	1	ENSG00000141959.12	PFKL	protein_coding
ENST00000403821.2	48	4	1	6	44	4	0	ENSG00000179912.15	R3HDM2	protein_coding
ENST00000404125.1	48	6	0	1	42	3	3	ENSG00000068878.10	PSME4	protein_coding
ENST00000409990.3	48	2	0	1	46	1	1	ENSG00000196151.6	WDSUB1	protein_coding
ENST00000411936.1	48	2	0	1	46	2	0	ENSG00000166004.10	KIAA1731	protein_coding
ENST00000417556.2	48	1	0	4	47	0	0	ENSG00000198563.9	DDX39B	protein_coding
ENST00000425708.2	48	18	0	16	30	4	14	ENSG00000185219.11	ZNF445	protein_coding
ENST00000442267.2	48	4	1	0	44	2	2	ENSG00000109436.7	TBC1D9	protein_coding
ENST00000445943.1	48	1	2	0	47	1	0	ENSG00000128512.15	DOCK4	protein_coding
ENST00000450142.2	48	8	0	0	40	7	1	ENSG00000058272.11	PPP1R12A	protein_coding
ENST00000455140.2	48	3	0	0	45	3	0	ENSG00000127527.9	EPS15L1	protein_coding
ENST00000490882.1	48	4	0	0	44	4	0	ENSG00000136068.10	FLNB	protein_coding
ENST00000541394.1	48	6	0	6	42	6	0	ENSG00000185480.7	PARPBP	protein_coding
ENST00000553532.1	48	20	1	14	28	14	5	ENSG00000111602.7	TIMELESS	protein_coding
ENST00000585388.1	48	1	0	0	47	1	0	ENSG00000161654.5	LSM12	protein_coding
ENST00000237596.2	47	2	0	0	45	1	1	ENSG00000118762.3	PKD2	protein_coding
ENST00000249442.6	47	5	0	0	42	4	1	ENSG00000128654.9	MTX2	protein_coding
ENST00000251775.4	47	3	0	0	44	2	1	ENSG00000114520.6	SNX4	protein_coding
ENST00000260810.5	47	5	0	0	42	5	0	ENSG00000163781.8	TOPBP1	protein_coding
ENST00000262375.6	47	7	0	0	40	6	1	ENSG00000103423.9	DNAJA3	protein_coding
ENST00000262891.4	47	4	0	0	43	3	1	ENSG00000007047.10	MARK4	protein_coding
ENST00000262948.5	47	1	0	0	46	1	0	ENSG00000126934.9	MAP2K2	protein_coding
ENST00000266503.5	47	4	0	0	43	3	1	ENSG00000029153.10	ARNTL2	protein_coding
ENST00000267116.7	47	20	0	0	27	1	19	ENSG00000139645.9	ANKRD52	protein_coding
ENST00000269967.3	47	19	0	0	28	2	17	ENSG00000142039.3	CCDC97	protein_coding
ENST00000281828.6	47	5	0	0	42	5	0	ENSG00000116120.8	FARSB	protein_coding
ENST00000285518.6	47	5	0	0	42	1	4	ENSG00000155189.7	AGPAT5	protein_coding
ENST00000296564.7	47	2	0	0	45	2	0	ENSG00000164151.7	KIAA0947	protein_coding
ENST00000302291.4	47	12	0	33	35	3	9	ENSG00000169641.9	LUZP1	protein_coding
ENST00000306833.6	47	5	1	0	42	4	1	ENSG00000170456.10	DENND5B	protein_coding
ENST00000307602.4	47	17	0	0	30	2	15	ENSG00000168172.4	HOOK3	protein_coding
ENST00000308234.7	47	3	0	2	44	2	1	ENSG00000174136.7	RGMB	protein_coding
ENST00000313040.7	47	10	0	15	37	8	2	ENSG00000131115.11	ZNF227	protein_coding
ENST00000315596.10	47	4	0	12	43	2	1	ENSG00000083642.14	PDS5B	protein_coding
ENST00000318217.5	47	5	0	0	42	3	2	ENSG00000176658.12	MYO1D	protein_coding
ENST00000325327.3	47	9	0	0	38	2	7	ENSG00000176619.6	LMNB2	protein_coding
ENST00000329433.6	47	11	6	1	36	9	1	ENSG00000169045.13	HNRNPH1	protein_coding
ENST00000338034.4	47	7	0	0	40	6	1	ENSG00000006744.14	ELAC2	protein_coding
ENST00000342555.6	47	7	0	3	40	5	0	ENSG00000010244.12	ZNF207	protein_coding
ENST00000344041.6	47	1	0	16	46	1	0	ENSG00000136237.14	RAPGEF5	protein_coding
ENST00000345317.2	47	2	0	0	45	0	2	ENSG00000005020.8	SKAP2	protein_coding
ENST00000350498.3	47	9	0	0	38	2	7	ENSG00000106244.8	PDAP1	protein_coding
ENST00000354488.3	47	11	0	0	36	10	1	ENSG00000198171.8	DDRGK1	protein_coding
ENST00000356834.3	47	8	0	0	39	7	1	ENSG00000197226.8	TBC1D9B	protein_coding
ENST00000359052.4	47	4	0	1	43	1	2	ENSG00000163104.13	SMARCAD1	protein_coding
ENST00000359523.2	47	2	0	0	45	1	1	ENSG00000197965.7	MPZL1	protein_coding
ENST00000360541.5	47	0	0	0	47	0	0	ENSG00000120705.8	ETF1	protein_coding
ENST00000366522.2	47	1	0	0	46	1	0	ENSG00000203666.8	EFCAB2	protein_coding
ENST00000367503.3	47	9	0	1	38	7	1	ENSG00000146414.11	SHPRH	protein_coding
ENST00000367696.2	47	9	1	23	38	3	6	ENSG00000135870.7	RC3H1	protein_coding
ENST00000368836.2	47	2	0	0	45	2	0	ENSG00000203791.9	METTL10	protein_coding
ENST00000369622.3	47	5	0	6	42	2	2	ENSG00000135316.13	SYNCRIP	protein_coding
ENST00000373609.1	47	19	1	0	28	10	9	ENSG00000084652.11	TXLNA	protein_coding
ENST00000373836.3	47	9	2	0	38	2	7	ENSG00000204138.8	PHACTR4	protein_coding
ENST00000376406.3	47	25	0	7	22	24	0	ENSG00000137337.10	MDC1	protein_coding
ENST00000377892.1	47	0	0	0	47	0	0	ENSG00000168003.12	SLC3A2	protein_coding
ENST00000379554.3	47	1	3	0	46	1	0	ENSG00000188487.7	INSC	protein_coding
ENST00000380041.3	47	3	0	23	44	3	0	ENSG00000047634.10	SCML1	protein_coding
ENST00000381272.4	47	6	0	14	41	5	1	ENSG00000163029.11	SMC6	protein_coding
ENST00000393346.3	47	5	0	0	42	5	0	ENSG00000073921.13	PICALM	protein_coding
ENST00000398793.2	47	6	0	15	41	6	0	ENSG00000100038.15	TOP3B	protein_coding
ENST00000404796.2	47	2	0	1	45	1	3	ENSG00000264545.1	RP11-145E5.5	protein_coding
ENST00000408937.3	47	1	0	0	46	1	0	ENSG00000128573.18	FOXP2	protein_coding
ENST00000409339.3	47	5	0	0	42	3	2	ENSG00000146918.15	NCAPG2	protein_coding
ENST00000412021.2	47	2	0	21	45	1	1	ENSG00000122884.8	P4HA1	protein_coding
ENST00000415385.3	47	1	0	0	46	0	1	ENSG00000065559.10	MAP2K4	protein_coding
ENST00000419343.3	47	13	0	1	34	2	10	ENSG00000105185.7	PDCD5	protein_coding
ENST00000423828.1	47	6	2	4	41	2	0	ENSG00000139644.8	TMBIM6	protein_coding
ENST00000428443.3	47	6	0	33	41	1	5	ENSG00000187231.9	SESTD1	protein_coding
ENST00000455480.2	47	4	0	11	43	2	2	ENSG00000111271.10	ACAD10	protein_coding
ENST00000504156.1	47	6	0	0	41	5	1	ENSG00000170445.8	HARS	protein_coding
ENST00000505019.1	47	11	0	0	36	10	1	ENSG00000138658.11	C4orf21	protein_coding
ENST00000538887.1	47	5	0	0	42	5	0	ENSG00000167460.10	TPM4	protein_coding
ENST00000598031.1	47	0	3	0	47	0	0	ENSG00000268750.2	CTD-2583A14.10	protein_coding
ENST00000600404.1	47	9	0	0	38	9	0	ENSG00000121413.8	ZSCAN18	protein_coding
ENST00000248342.4	46	0	0	0	46	0	0	ENSG00000178982.5	EIF3K	protein_coding
ENST00000252674.7	46	0	0	0	46	0	0	ENSG00000130382.7	MLLT1	protein_coding
ENST00000253063.3	46	11	1	1	35	6	4	ENSG00000130766.4	SESN2	protein_coding
ENST00000256429.3	46	2	0	0	44	1	2	ENSG00000134046.7	MBD2	protein_coding
ENST00000261866.7	46	3	0	0	43	3	0	ENSG00000104133.10	SPG11	protein_coding
ENST00000262043.3	46	15	0	5	31	13	1	ENSG00000118482.7	PHF3	protein_coding
ENST00000264110.2	46	3	0	6	43	1	2	ENSG00000115966.12	ATF2	protein_coding
ENST00000265335.6	46	7	0	0	39	4	3	ENSG00000113522.9	RAD50	protein_coding
ENST00000276654.5	46	2	0	1	44	1	0	ENSG00000147650.7	LRP12	protein_coding
ENST00000281141.4	46	0	2	0	46	0	0	ENSG00000151465.9	CDC123	protein_coding
ENST00000306156.3	46	1	0	1	45	0	0	ENSG00000171132.9	PRKCE	protein_coding
ENST00000313334.8	46	8	0	7	38	0	8	ENSG00000134717.13	BTF3L4	protein_coding
ENST00000337995.3	46	2	0	21	44	1	0	ENSG00000197050.6	ZNF420	protein_coding
ENST00000354185.4	46	8	0	0	38	2	6	ENSG00000165732.8	DDX21	protein_coding
ENST00000356948.6	46	4	0	0	42	4	0	ENSG00000011304.12	PTBP1	protein_coding
ENST00000369209.3	46	2	0	0	44	0	2	ENSG00000165868.8	HSPA12A	protein_coding
ENST00000370112.4	46	6	0	0	40	1	5	ENSG00000162695.7	SLC30A7	protein_coding
ENST00000370920.3	46	10	0	0	36	1	9	ENSG00000132485.8	ZRANB2	protein_coding
ENST00000372055.4	46	4	1	0	42	4	0	ENSG00000112715.16	VEGFA	protein_coding
ENST00000374695.3	46	11	0	0	35	10	1	ENSG00000142798.12	HSPG2	protein_coding
ENST00000377387.1	46	8	0	0	38	7	1	ENSG00000168066.16	SF1	protein_coding
ENST00000377707.3	46	1	0	1	45	0	0	ENSG00000107338.8	SHB	protein_coding
ENST00000378460.2	46	8	0	0	38	8	0	ENSG00000030066.9	NUP160	protein_coding
ENST00000378847.3	46	4	0	0	42	1	3	ENSG00000183049.8	CAMK1D	protein_coding
ENST00000379589.3	46	0	0	0	46	0	0	ENSG00000183722.7	LHFP	protein_coding
ENST00000392749.2	46	1	0	7	45	1	0	ENSG00000136560.9	TANK	protein_coding
ENST00000394566.1	46	6	0	17	40	4	0	ENSG00000172716.12	SLFN11	protein_coding
ENST00000394934.1	46	1	0	0	45	0	1	ENSG00000197746.9	PSAP	protein_coding
ENST00000395699.2	46	46	1	1	0	3	42	ENSG00000146676.5	PURB	protein_coding
ENST00000396076.1	46	0	0	9	46	0	0	ENSG00000111716.8	LDHB	protein_coding
ENST00000399634.1	46	1	1	0	45	1	0	ENSG00000151067.16	CACNA1C	protein_coding
ENST00000403734.2	46	8	0	2	38	6	10	ENSG00000234857.2	HNRNPUL2-BSCL2	protein_coding
ENST00000403825.3	46	2	0	0	44	2	0	ENSG00000006652.9	IFRD1	protein_coding
ENST00000406697.1	46	2	1	40	44	0	1	ENSG00000182326.10	C1S	protein_coding
ENST00000432919.1	46	18	0	0	28	3	17	ENSG00000102908.16	NFAT5	protein_coding
ENST00000440944.1	46	4	0	1	42	2	1	ENSG00000160360.7	GPSM1	protein_coding
ENST00000447906.2	46	6	2	0	40	6	0	ENSG00000164164.11	OTUD4	protein_coding
ENST00000455905.1	46	4	1	8	42	0	0	ENSG00000272647.1	GS1-259H13.10	protein_coding
ENST00000485419.1	46	0	0	0	46	0	0	ENSG00000250588.2	IQCJ-SCHIP1	protein_coding
ENST00000541182.1	46	1	1	44	45	0	1	ENSG00000143761.9	ARF1	protein_coding
ENST00000003302.4	45	3	0	0	42	2	1	ENSG00000048028.7	USP28	protein_coding
ENST00000011619.3	45	2	0	0	43	1	1	ENSG00000010017.9	RANBP9	protein_coding
ENST00000215057.2	45	2	1	12	43	1	0	ENSG00000099326.4	MZF1	protein_coding
ENST00000218348.3	45	7	0	0	38	7	0	ENSG00000102226.5	USP11	protein_coding
ENST00000221494.5	45	7	0	18	38	7	0	ENSG00000104897.5	SF3A2	protein_coding
ENST00000230085.8	45	1	0	0	44	1	0	ENSG00000112335.10	SNX3	protein_coding
ENST00000243563.3	45	8	0	2	37	4	2	ENSG00000077312.4	SNRPA	protein_coding
ENST00000262764.6	45	3	0	0	42	2	14	ENSG00000087157.14	PGS1	protein_coding
ENST00000262815.8	45	3	0	0	42	0	3	ENSG00000129933.16	MAU2	protein_coding
ENST00000263245.5	45	9	0	0	36	8	1	ENSG00000242247.6	ARFGAP3	protein_coding
ENST00000264156.2	45	5	0	0	40	5	0	ENSG00000076003.4	MCM6	protein_coding
ENST00000265717.4	45	1	0	0	44	0	1	ENSG00000005249.8	PRKAR2B	protein_coding
ENST00000268379.4	45	2	0	0	43	2	0	ENSG00000140740.6	UQCRC2	protein_coding
ENST00000271308.4	45	6	0	0	39	3	3	ENSG00000143106.8	PSMA5	protein_coding
ENST00000280326.4	45	0	0	0	45	0	0	ENSG00000150753.7	CCT5	protein_coding
ENST00000299767.5	45	2	0	1	43	1	0	ENSG00000166598.8	HSP90B1	protein_coding
ENST00000306078.1	45	4	0	0	41	2	2	ENSG00000171126.7	KCNG3	protein_coding
ENST00000320640.6	45	0	0	0	45	0	0	ENSG00000129636.8	ITFG1	protein_coding
ENST00000323274.10	45	2	0	1	43	1	0	ENSG00000176890.11	TYMS	protein_coding
ENST00000323669.5	45	5	0	0	40	2	3	ENSG00000100523.10	DDHD1	protein_coding
ENST00000326648.3	45	10	0	1	35	2	7	ENSG00000180357.5	ZNF609	protein_coding
ENST00000335508.6	45	6	0	0	39	3	3	ENSG00000115524.11	SF3B1	protein_coding
ENST00000354858.6	45	0	0	0	45	0	0	ENSG00000004455.12	AK2	protein_coding
ENST00000355621.3	45	9	0	1	36	0	8	ENSG00000186591.7	UBE2H	protein_coding
ENST00000357308.4	45	21	0	0	24	4	17	ENSG00000198380.8	GFPT1	protein_coding
ENST00000358625.3	45	10	0	3	35	4	6	ENSG00000196363.5	WDR5	protein_coding
ENST00000368321.3	45	14	0	0	31	4	10	ENSG00000132680.6	KIAA0907	protein_coding
ENST00000369984.4	45	14	0	3	31	6	5	ENSG00000172534.9	HCFC1	protein_coding
ENST00000370992.4	45	12	0	0	33	12	0	ENSG00000052749.9	RRP12	protein_coding
ENST00000375202.2	45	3	0	13	42	3	0	ENSG00000197816.9	CCDC180	protein_coding
ENST00000375820.4	45	3	0	0	42	2	1	ENSG00000187498.10	COL4A1	protein_coding
[truncated: 9,824 more rows]
