# Supplementary material for: Recruitment of the m6A/m6Am demethylase FTO to target RNAs by the telomeric zinc finger protein ZBTB48
Source: Genome Biol. 2024 Sep 19;25:246. doi: 10.1186/s13059-024-03392-7 (PMC11414060; doi:10.1186/s13059-024-03392-7)
Supplement: Supplementary file 6 — Additional file 6: Table S5: FTO iCLIP unique reads. [file 13059_2024_3392_MOESM6_ESM.xlsx]

## Sheet: TableS5_FTO CLIP unique reads
Number of uniquely mapping FTO iCLIP-seq reads
Sample	Reads (Biologilca replicate 1 + replicate 2)
FTO_CLIP-seq: siZBTB48	2461255
FTO_CLIP-seq: siNT	1980858
