# Supplementary material for: Recruitment of the m6A/m6Am demethylase FTO to target RNAs by the telomeric zinc finger protein ZBTB48
Source: Genome Biol. 2024 Sep 19;25:246. doi: 10.1186/s13059-024-03392-7 (PMC11414060; doi:10.1186/s13059-024-03392-7)
Supplement: Supplementary file 7 — Additional file 7: Table S6: miCLIP_GFP cells. [file 13059_2024_3392_MOESM7_ESM.xlsx]

## Sheet: TableS6_miCLIP_GFP cells
tx_name	transcripts	exons	promoters	fiveUTRs	introns	cds	threeUTRs	gene_id	gene_name	gene_biotype
ENST00000375759.3	31	30	0	0	1	23	7	ENSG00000065526.6	SPEN	protein_coding
ENST00000257247.7	28	0	0	0	28	0	0	ENSG00000124942.9	AHNAK	protein_coding
ENST00000265077.3	28	27	0	1	1	23	3	ENSG00000038427.11	VCAN	protein_coding
ENST00000301067.7	28	27	0	0	1	24	3	ENSG00000167548.10	KMT2D	protein_coding
ENST00000342785.4	28	14	0	1	14	10	3	ENSG00000038427.11	VCAN	protein_coding
ENST00000343200.5	28	20	0	1	8	16	3	ENSG00000038427.11	VCAN	protein_coding
ENST00000378024.4	28	28	0	0	0	28	0	ENSG00000124942.9	AHNAK	protein_coding
ENST00000530124.1	28	0	0	0	28	0	0	ENSG00000124942.9	AHNAK	protein_coding
ENST00000533365.1	28	0	0	0	28	0	0	ENSG00000124942.9	AHNAK	protein_coding
ENST00000301030.4	27	19	0	2	8	14	5	ENSG00000167522.10	ANKRD11	protein_coding
ENST00000317713.7	27	13	0	0	14	13	0	ENSG00000127603.19	MACF1	protein_coding
ENST00000361689.2	27	13	0	0	14	13	0	ENSG00000127603.19	MACF1	protein_coding
ENST00000372915.3	27	14	0	0	13	14	0	ENSG00000127603.19	MACF1	protein_coding
ENST00000378330.2	27	19	0	2	8	14	5	ENSG00000167522.10	ANKRD11	protein_coding
ENST00000512590.2	27	13	0	1	14	10	2	ENSG00000038427.11	VCAN	protein_coding
ENST00000539005.1	27	12	0	0	15	12	0	ENSG00000127603.19	MACF1	protein_coding
ENST00000545844.1	27	13	0	0	14	13	0	ENSG00000127603.19	MACF1	protein_coding
ENST00000564288.1	27	15	0	0	12	15	0	ENSG00000127603.19	MACF1	protein_coding
ENST00000567887.1	27	15	0	0	12	15	0	ENSG00000127603.19	MACF1	protein_coding
ENST00000368653.3	26	22	0	0	4	16	6	ENSG00000148773.8	MKI67	protein_coding
ENST00000368654.3	26	25	0	0	1	19	6	ENSG00000148773.8	MKI67	protein_coding
ENST00000441802.2	26	26	0	0	0	26	0	ENSG00000083857.9	FAT1	protein_coding
ENST00000244364.6	25	16	0	0	9	15	1	ENSG00000151914.13	DST	protein_coding
ENST00000301740.8	25	21	0	0	4	21	0	ENSG00000167978.12	SRRM2	protein_coding
ENST00000312431.6	25	18	0	0	7	6	19	ENSG00000151914.13	DST	protein_coding
ENST00000366955.3	25	23	0	0	2	23	0	ENSG00000117724.8	CENPF	protein_coding
ENST00000370754.5	25	18	0	0	7	17	1	ENSG00000151914.13	DST	protein_coding
ENST00000370769.4	25	18	0	0	7	17	1	ENSG00000151914.13	DST	protein_coding
ENST00000370788.2	25	15	0	0	10	14	1	ENSG00000151914.13	DST	protein_coding
ENST00000421834.2	25	16	0	0	9	15	1	ENSG00000151914.13	DST	protein_coding
ENST00000446842.2	25	18	0	0	7	17	1	ENSG00000151914.13	DST	protein_coding
ENST00000502527.2	25	4	1	1	21	3	0	ENSG00000038427.11	VCAN	protein_coding
ENST00000361203.3	24	16	0	0	8	16	0	ENSG00000151914.13	DST	protein_coding
ENST00000517417.1	24	1	0	0	23	1	0	ENSG00000204956.4	PCDHGA1	protein_coding
ENST00000253812.6	23	0	0	0	23	0	0	ENSG00000254245.1	PCDHGA3	protein_coding
ENST00000262518.4	23	22	0	0	1	22	0	ENSG00000080603.12	SRCAP	protein_coding
ENST00000344771.4	23	22	0	0	1	22	0	ENSG00000080603.12	SRCAP	protein_coding
ENST00000372925.2	23	12	0	0	11	12	0	ENSG00000127603.19	MACF1	protein_coding
ENST00000380361.3	23	22	0	0	1	22	0	ENSG00000080603.12	SRCAP	protein_coding
ENST00000394576.2	23	0	0	0	23	0	0	ENSG00000081853.13	PCDHGA2	protein_coding
ENST00000395059.2	23	22	0	0	1	22	0	ENSG00000080603.12	SRCAP	protein_coding
ENST00000490088.2	23	6	1	0	17	0	0	ENSG00000128710.5	HOXD10	protein_coding
ENST00000523390.1	23	0	0	0	23	0	0	ENSG00000254221.1	PCDHGB1	protein_coding
ENST00000549469.1	23	6	1	0	17	0	0	ENSG00000128710.5	HOXD10	protein_coding
ENST00000571252.1	23	1	0	0	22	1	0	ENSG00000262576.1	PCDHGA4	protein_coding
ENST00000289893.4	22	14	0	0	8	14	0	ENSG00000127603.19	MACF1	protein_coding
ENST00000290239.6	22	17	0	0	5	17	0	ENSG00000159140.13	SON	protein_coding
ENST00000330736.5	22	16	0	0	6	0	20	ENSG00000167522.10	ANKRD11	protein_coding
ENST00000356577.4	22	17	0	0	5	17	0	ENSG00000159140.13	SON	protein_coding
ENST00000381692.2	22	0	0	0	22	0	0	ENSG00000159140.13	SON	protein_coding
ENST00000389840.5	22	9	0	0	13	8	1	ENSG00000187775.12	DNAH17	protein_coding
ENST00000455528.1	22	17	0	0	5	17	0	ENSG00000159140.13	SON	protein_coding
ENST00000518069.1	22	0	0	0	22	0	0	ENSG00000253485.1	PCDHGA5	protein_coding
ENST00000522605.1	22	0	0	0	22	0	0	ENSG00000253910.1	PCDHGB2	protein_coding
ENST00000576222.1	22	1	1	1	21	0	0	ENSG00000262209.1	PCDHGB3	protein_coding
ENST00000585328.1	22	9	0	0	13	8	1	ENSG00000187775.12	DNAH17	protein_coding
ENST00000300278.4	21	17	0	0	4	17	0	ENSG00000159140.13	SON	protein_coding
ENST00000381679.4	21	20	0	0	1	17	3	ENSG00000159140.13	SON	protein_coding
ENST00000517434.1	21	0	0	0	21	0	0	ENSG00000253731.1	PCDHGA6	protein_coding
ENST00000518325.1	21	1	0	0	20	1	0	ENSG00000253537.1	PCDHGA7	protein_coding
ENST00000244745.1	20	20	0	4	0	4	12	ENSG00000124766.4	SOX4	protein_coding
ENST00000342274.4	20	19	0	1	1	19	0	ENSG00000183337.12	BCOR	protein_coding
ENST00000378455.4	20	19	0	1	1	19	0	ENSG00000183337.12	BCOR	protein_coding
ENST00000378536.4	20	14	0	0	6	3	11	ENSG00000157933.9	SKI	protein_coding
ENST00000398604.2	20	0	0	0	20	0	0	ENSG00000253767.1	PCDHGA8	protein_coding
ENST00000519479.1	20	0	0	0	20	0	0	ENSG00000253953.1	PCDHGB4	protein_coding
ENST00000361762.2	19	18	0	7	1	11	0	ENSG00000169851.11	PCDH7	protein_coding
ENST00000378444.4	19	19	0	0	0	19	0	ENSG00000183337.12	BCOR	protein_coding
ENST00000397354.3	19	19	0	0	0	19	0	ENSG00000183337.12	BCOR	protein_coding
ENST00000306058.5	18	18	0	0	0	13	5	ENSG00000171456.12	ASXL1	protein_coding
ENST00000347982.4	18	16	0	0	2	14	2	ENSG00000165671.14	NSD1	protein_coding
ENST00000354179.4	18	16	0	0	2	14	2	ENSG00000165671.14	NSD1	protein_coding
ENST00000357304.4	18	17	0	0	1	10	7	ENSG00000130723.13	PRRC2B	protein_coding
ENST00000361032.4	18	17	0	0	1	15	2	ENSG00000165671.14	NSD1	protein_coding
ENST00000375687.4	18	18	0	0	0	13	5	ENSG00000171456.12	ASXL1	protein_coding
ENST00000404338.3	18	17	1	0	1	12	5	ENSG00000160007.13	ARHGAP35	protein_coding
ENST00000405995.1	18	10	0	0	8	3	7	ENSG00000130723.13	PRRC2B	protein_coding
ENST00000439151.2	18	17	0	0	1	15	2	ENSG00000165671.14	NSD1	protein_coding
ENST00000508628.2	18	12	0	0	6	9	3	ENSG00000173821.15	RNF213	protein_coding
ENST00000582970.1	18	12	0	0	6	9	3	ENSG00000173821.15	RNF213	protein_coding
ENST00000264448.6	17	15	0	0	2	15	0	ENSG00000116127.13	ALMS1	protein_coding
ENST00000296755.7	17	17	0	0	0	13	4	ENSG00000131711.10	MAP1B	protein_coding
ENST00000327423.6	17	15	0	3	2	12	2	ENSG00000183530.9	PRR14L	protein_coding
ENST00000371222.2	17	17	0	5	0	4	8	ENSG00000177606.5	JUN	protein_coding
ENST00000382292.3	17	17	0	0	0	16	1	ENSG00000151835.9	SACS	protein_coding
ENST00000382298.3	17	17	0	0	0	16	1	ENSG00000151835.9	SACS	protein_coding
ENST00000397203.2	17	13	0	1	4	7	5	ENSG00000082805.15	ERC1	protein_coding
ENST00000397493.2	17	11	0	3	6	10	0	ENSG00000183530.9	PRR14L	protein_coding
ENST00000402364.1	17	17	0	4	0	12	1	ENSG00000151835.9	SACS	protein_coding
ENST00000409009.1	17	15	0	0	2	15	0	ENSG00000116127.13	ALMS1	protein_coding
ENST00000409035.1	17	3	0	0	14	3	10	ENSG00000141979.4	CTD-3222D19.2	protein_coding
ENST00000434485.1	17	15	0	3	2	10	4	ENSG00000183530.9	PRR14L	protein_coding
ENST00000444495.1	17	0	0	0	17	0	0	ENSG00000145191.7	EIF2B5	protein_coding
ENST00000455470.1	17	5	0	0	12	4	1	ENSG00000151835.9	SACS	protein_coding
ENST00000513016.1	17	17	0	0	0	0	0	ENSG00000038427.11	VCAN	protein_coding
ENST00000543086.3	17	13	0	1	4	7	5	ENSG00000082805.15	ERC1	protein_coding
ENST00000562194.1	17	0	0	0	17	0	0	ENSG00000167522.10	ANKRD11	protein_coding
ENST00000589028.1	17	13	0	1	4	7	5	ENSG00000082805.15	ERC1	protein_coding
ENST00000262304.4	16	16	0	0	0	15	1	ENSG00000008710.13	PKD1	protein_coding
ENST00000310441.7	16	16	0	6	0	10	0	ENSG00000172534.9	HCFC1	protein_coding
ENST00000310826.5	16	15	1	2	1	13	1	ENSG00000173276.9	ZBTB21	protein_coding
ENST00000335255.5	16	15	0	0	1	0	15	ENSG00000141568.15	FOXK2	protein_coding
ENST00000354520.4	16	15	0	0	1	13	2	ENSG00000118058.16	KMT2A	protein_coding
ENST00000357489.3	16	1	0	0	15	1	0	ENSG00000112200.12	ZNF451	protein_coding
ENST00000370706.4	16	1	0	0	15	1	0	ENSG00000112200.12	ZNF451	protein_coding
ENST00000389506.5	16	15	0	0	1	13	2	ENSG00000118058.16	KMT2A	protein_coding
ENST00000398499.1	16	15	0	2	1	13	1	ENSG00000173276.9	ZBTB21	protein_coding
ENST00000398505.3	16	12	1	2	4	10	1	ENSG00000173276.9	ZBTB21	protein_coding
ENST00000398511.3	16	15	0	2	1	13	1	ENSG00000173276.9	ZBTB21	protein_coding
ENST00000406200.2	16	15	0	1	1	15	0	ENSG00000183337.12	BCOR	protein_coding
ENST00000423118.1	16	16	0	0	0	15	1	ENSG00000008710.13	PKD1	protein_coding
ENST00000423156.1	16	4	2	0	12	3	1	ENSG00000151835.9	SACS	protein_coding
ENST00000444273.2	16	1	0	0	15	0	0	ENSG00000112200.12	ZNF451	protein_coding
ENST00000491832.2	16	1	0	0	15	1	0	ENSG00000112200.12	ZNF451	protein_coding
ENST00000504603.1	16	0	0	0	16	0	1	ENSG00000112200.12	ZNF451	protein_coding
ENST00000513960.1	16	8	0	1	8	7	0	ENSG00000038427.11	VCAN	protein_coding
ENST00000534358.1	16	15	0	0	1	13	2	ENSG00000118058.16	KMT2A	protein_coding
ENST00000573521.1	16	2	0	0	14	2	0	ENSG00000261934.1	PCDHGA9	protein_coding
ENST00000225388.4	15	14	0	0	1	11	3	ENSG00000108256.4	NUFIP2	protein_coding
ENST00000263253.7	15	15	0	3	0	11	1	ENSG00000100393.9	EP300	protein_coding
ENST00000298047.6	15	15	0	0	0	15	0	ENSG00000165323.11	FAT3	protein_coding
ENST00000301624.4	15	15	0	3	0	9	3	ENSG00000078687.12	TNRC6C	protein_coding
ENST00000324306.6	15	14	0	0	1	5	9	ENSG00000106261.12	ZKSCAN1	protein_coding
ENST00000328090.5	15	15	0	0	0	15	0	ENSG00000108021.15	FAM208B	protein_coding
ENST00000335749.4	15	15	0	3	0	9	3	ENSG00000078687.12	TNRC6C	protein_coding
ENST00000343348.6	15	15	0	2	0	9	4	ENSG00000092421.12	SEMA6A	protein_coding
ENST00000370702.1	15	0	0	0	15	0	0	ENSG00000112200.12	ZNF451	protein_coding
ENST00000370711.5	15	0	0	0	15	0	15	ENSG00000112200.12	ZNF451	protein_coding
ENST00000372129.2	15	15	0	0	0	15	0	ENSG00000133124.10	IRS4	protein_coding
ENST00000409404.2	15	15	0	0	0	15	0	ENSG00000165323.11	FAT3	protein_coding
ENST00000482108.1	15	15	0	0	0	2	13	ENSG00000242265.1	PEG10	protein_coding
ENST00000493935.1	15	0	0	0	15	0	0	ENSG00000242265.1	PEG10	protein_coding
ENST00000502749.1	15	0	0	0	15	0	0	ENSG00000112200.12	ZNF451	protein_coding
ENST00000509071.1	15	0	0	0	15	0	0	ENSG00000112200.12	ZNF451	protein_coding
ENST00000510483.1	15	0	0	0	15	0	0	ENSG00000112200.12	ZNF451	protein_coding
ENST00000511685.1	15	14	0	1	1	9	4	ENSG00000218336.3	TENM3	protein_coding
ENST00000515290.1	15	0	0	15	15	0	0	ENSG00000112200.12	ZNF451	protein_coding
ENST00000543491.1	15	12	8	0	3	12	0	ENSG00000169851.11	PCDH7	protein_coding
ENST00000588061.1	15	15	0	3	0	9	3	ENSG00000078687.12	TNRC6C	protein_coding
ENST00000588847.1	15	15	0	3	0	9	3	ENSG00000078687.12	TNRC6C	protein_coding
ENST00000266070.4	14	12	0	0	2	11	1	ENSG00000101191.12	DIDO1	protein_coding
ENST00000271332.3	14	13	0	0	1	10	3	ENSG00000143126.7	CELSR2	protein_coding
ENST00000313050.7	14	14	0	0	0	11	3	ENSG00000148396.14	SEC16A	protein_coding
ENST00000339907.4	14	12	0	0	2	12	0	ENSG00000188994.8	ZNF292	protein_coding
ENST00000347735.6	14	10	0	1	4	7	3	ENSG00000082805.15	ERC1	protein_coding
ENST00000354233.3	14	14	2	4	0	10	0	ENSG00000172534.9	HCFC1	protein_coding
ENST00000355446.5	14	10	0	1	4	7	2	ENSG00000082805.15	ERC1	protein_coding
ENST00000360905.4	14	10	0	1	4	7	2	ENSG00000082805.15	ERC1	protein_coding
ENST00000368346.3	14	14	0	0	0	13	1	ENSG00000116539.6	ASH1L	protein_coding
ENST00000369577.3	14	12	0	0	2	12	0	ENSG00000188994.8	ZNF292	protein_coding
ENST00000370708.4	14	14	0	0	0	6	8	ENSG00000112200.12	ZNF451	protein_coding
ENST00000371706.3	14	14	0	0	0	11	3	ENSG00000148396.14	SEC16A	protein_coding
ENST00000373344.5	14	12	0	0	2	12	0	ENSG00000085224.16	ATRX	protein_coding
ENST00000395343.1	14	12	0	0	2	11	1	ENSG00000101191.12	DIDO1	protein_coding
ENST00000395603.3	14	12	0	0	2	12	0	ENSG00000085224.16	ATRX	protein_coding
ENST00000396432.2	14	13	0	1	1	12	1	ENSG00000107863.12	ARHGAP21	protein_coding
ENST00000434436.3	14	11	1	1	3	0	11	ENSG00000071655.13	MBD3	protein_coding
ENST00000440394.3	14	10	0	1	4	7	3	ENSG00000082805.15	ERC1	protein_coding
ENST00000480283.1	14	12	0	0	2	0	0	ENSG00000085224.16	ATRX	protein_coding
ENST00000525166.1	14	14	1	0	0	14	0	ENSG00000165323.11	FAT3	protein_coding
ENST00000542302.2	14	10	0	1	4	7	3	ENSG00000082805.15	ERC1	protein_coding
ENST00000546231.2	14	10	0	1	4	7	2	ENSG00000082805.15	ERC1	protein_coding
ENST00000586052.1	14	5	0	0	9	0	0	ENSG00000187775.12	DNAH17	protein_coding
ENST00000592012.1	14	11	0	1	3	0	11	ENSG00000071655.13	MBD3	protein_coding
ENST00000156825.1	13	11	1	0	2	0	11	ENSG00000071655.13	MBD3	protein_coding
ENST00000205061.5	13	2	0	0	11	2	0	ENSG00000090863.7	GLG1	protein_coding
ENST00000253048.5	13	13	0	0	0	7	6	ENSG00000130749.5	ZC3H4	protein_coding
ENST00000257414.8	13	13	2	1	0	9	3	ENSG00000092421.12	SEMA6A	protein_coding
ENST00000262198.4	13	13	0	0	0	12	1	ENSG00000101544.4	ADNP2	protein_coding
ENST00000276123.3	13	9	0	4	4	7	1	ENSG00000147180.12	ZNF711	protein_coding
ENST00000276282.6	13	13	0	0	0	12	1	ENSG00000147324.6	MFHAS1	protein_coding
ENST00000282516.8	13	13	0	0	0	12	1	ENSG00000164190.12	NIPBL	protein_coding
ENST00000296564.7	13	12	0	0	1	11	1	ENSG00000164151.7	KIAA0947	protein_coding
ENST00000318511.3	13	11	0	0	2	3	8	ENSG00000129351.13	ILF3	protein_coding
ENST00000332127.4	13	6	0	7	7	1	5	ENSG00000058673.11	ZC3H11A	protein_coding
ENST00000336314.4	13	11	0	0	2	4	7	ENSG00000155506.12	LARP1	protein_coding
ENST00000343505.5	13	11	0	0	2	9	2	ENSG00000135540.7	NHSL1	protein_coding
ENST00000354336.3	13	13	0	0	0	4	9	ENSG00000099942.8	CRKL	protein_coding
ENST00000357480.5	13	13	0	2	0	6	5	ENSG00000082641.11	NFE2L1	protein_coding
ENST00000360240.6	13	9	0	1	4	9	0	ENSG00000047849.17	MAP4	protein_coding
ENST00000360565.3	13	13	0	0	0	13	0	ENSG00000126461.10	SCAF1	protein_coding
ENST00000360700.4	13	10	0	4	3	7	1	ENSG00000147180.12	ZNF711	protein_coding
ENST00000361665.3	13	13	0	2	0	6	5	ENSG00000082641.11	NFE2L1	protein_coding
ENST00000362042.3	13	13	0	2	0	6	5	ENSG00000082641.11	NFE2L1	protein_coding
ENST00000369984.4	13	13	4	3	0	10	0	ENSG00000172534.9	HCFC1	protein_coding
ENST00000372249.1	13	12	0	11	1	0	2	ENSG00000130723.13	PRRC2B	protein_coding
ENST00000372524.4	13	13	0	0	0	11	2	ENSG00000165655.14	ZNF503	protein_coding
ENST00000373165.3	13	8	0	4	5	7	1	ENSG00000147180.12	ZNF711	protein_coding
ENST00000381633.3	13	9	0	0	4	6	4	ENSG00000100201.14	DDX17	protein_coding
ENST00000383737.4	13	5	0	1	8	5	0	ENSG00000047849.17	MAP4	protein_coding
ENST00000392403.3	13	13	0	0	0	13	0	ENSG00000116539.6	ASH1L	protein_coding
ENST00000395402.1	13	8	0	4	5	7	1	ENSG00000147180.12	ZNF711	protein_coding
ENST00000395734.3	13	9	0	1	4	9	0	ENSG00000047849.17	MAP4	protein_coding
ENST00000396821.3	13	9	0	0	4	6	4	ENSG00000100201.14	DDX17	protein_coding
ENST00000399537.4	13	13	0	0	0	11	2	ENSG00000182095.10	TNRC18	protein_coding
ENST00000406950.2	13	12	1	0	1	9	3	ENSG00000218336.3	TENM3	protein_coding
ENST00000411769.1	13	5	0	0	8	4	9	ENSG00000099942.8	CRKL	protein_coding
ENST00000412278.2	13	8	0	0	5	6	2	ENSG00000248643.5	RBM14-RBM4	protein_coding
ENST00000422840.2	13	13	0	0	0	2	11	ENSG00000090863.7	GLG1	protein_coding
ENST00000426837.2	13	11	0	1	2	11	0	ENSG00000047849.17	MAP4	protein_coding
ENST00000427025.2	13	11	0	0	2	9	2	ENSG00000135540.7	NHSL1	protein_coding
ENST00000430969.1	13	13	0	0	0	11	2	ENSG00000182095.10	TNRC18	protein_coding
ENST00000447066.2	13	2	0	0	11	2	0	ENSG00000090863.7	GLG1	protein_coding
ENST00000449870.1	13	11	0	0	2	3	8	ENSG00000129351.13	ILF3	protein_coding
ENST00000458550.1	13	5	0	0	8	3	2	ENSG00000130723.13	PRRC2B	protein_coding
ENST00000465184.1	13	4	3	0	9	0	0	ENSG00000242265.1	PEG10	protein_coding
ENST00000465968.1	13	2	1	0	11	0	0	ENSG00000173276.9	ZBTB21	protein_coding
ENST00000490976.1	13	13	0	0	0	0	0	ENSG00000183337.12	BCOR	protein_coding
ENST00000496806.2	13	0	0	0	13	0	0	ENSG00000188994.8	ZNF292	protein_coding
ENST00000500635.2	13	4	0	0	9	2	2	ENSG00000248643.5	RBM14-RBM4	protein_coding
ENST00000504154.1	13	10	4	2	4	3	5	ENSG00000145147.15	SLIT2	protein_coding
ENST00000514361.3	13	8	0	0	5	6	2	ENSG00000173933.15	RBM4	protein_coding
ENST00000520790.1	13	3	0	0	10	3	0	ENSG00000253305.1	PCDHGB6	protein_coding
ENST00000561195.1	13	0	0	0	13	0	0	ENSG00000101544.4	ADNP2	protein_coding
ENST00000585291.1	13	12	0	2	1	6	5	ENSG00000082641.11	NFE2L1	protein_coding
ENST00000601973.1	13	13	0	0	0	7	6	ENSG00000130749.5	ZC3H4	protein_coding
ENST00000222345.6	12	12	0	2	0	8	3	ENSG00000105738.6	SIPA1L3	protein_coding
ENST00000245441.5	12	12	0	0	0	12	0	ENSG00000100503.19	NIN	protein_coding
ENST00000262043.3	12	12	0	0	0	11	1	ENSG00000118482.7	PHF3	protein_coding
ENST00000268489.5	12	12	0	0	0	12	0	ENSG00000140836.10	ZFHX3	protein_coding
ENST00000268616.4	12	11	1	0	1	4	7	ENSG00000140948.7	ZCCHC14	protein_coding
ENST00000271029.4	12	11	0	1	1	10	1	ENSG00000117114.15	LPHN2	protein_coding
ENST00000282394.6	12	12	0	0	0	9	3	ENSG00000092421.12	SEMA6A	protein_coding
ENST00000292205.5	12	11	0	0	1	9	2	ENSG00000160710.11	ADAR	protein_coding
ENST00000306917.4	12	12	0	1	0	10	1	ENSG00000169018.5	FEM1B	protein_coding
ENST00000307745.7	12	12	0	0	0	11	1	ENSG00000171282.9	RP11-1055B8.7	protein_coding
ENST00000308377.4	12	12	0	0	0	9	3	ENSG00000172716.12	SLFN11	protein_coding
ENST00000313382.9	12	4	0	0	8	4	0	ENSG00000178104.15	PDE4DIP	protein_coding
ENST00000315183.7	12	12	0	0	0	11	1	ENSG00000090905.13	TNRC6A	protein_coding
ENST00000319517.6	12	11	0	1	1	10	1	ENSG00000117114.15	LPHN2	protein_coding
ENST00000328046.8	12	12	0	1	1	9	2	ENSG00000174010.9	KLHL15	protein_coding
ENST00000335786.5	12	11	0	1	1	10	1	ENSG00000117114.15	LPHN2	protein_coding
ENST00000336301.6	12	9	2	0	3	6	3	ENSG00000173821.15	RNF213	protein_coding
ENST00000341255.3	12	12	0	0	0	5	7	ENSG00000188636.3	LDOC1L	protein_coding
ENST00000345122.3	12	12	0	0	0	11	1	ENSG00000100852.8	ARHGAP5	protein_coding
ENST00000359929.3	12	11	0	1	1	10	1	ENSG00000117114.15	LPHN2	protein_coding
ENST00000360639.2	12	12	0	0	0	10	2	ENSG00000167173.14	C15orf39	protein_coding
ENST00000367188.4	12	12	0	1	0	10	1	ENSG00000158615.8	PPP1R15B	protein_coding
ENST00000368471.3	12	11	0	1	1	8	2	ENSG00000160710.11	ADAR	protein_coding
ENST00000368474.4	12	11	0	0	1	9	2	ENSG00000160710.11	ADAR	protein_coding
ENST00000369359.4	12	4	0	0	8	4	0	ENSG00000178104.15	PDE4DIP	protein_coding
ENST00000369784.3	12	12	0	0	0	11	1	ENSG00000162775.10	RBM15	protein_coding
ENST00000370713.1	12	11	0	1	1	5	6	ENSG00000117114.15	LPHN2	protein_coding
ENST00000370715.1	12	11	0	1	1	5	6	ENSG00000117114.15	LPHN2	protein_coding
ENST00000370717.2	12	11	0	1	1	10	1	ENSG00000117114.15	LPHN2	protein_coding
ENST00000370721.1	12	11	0	1	1	10	1	ENSG00000117114.15	LPHN2	protein_coding
ENST00000370723.1	12	11	0	1	1	10	1	ENSG00000117114.15	LPHN2	protein_coding
ENST00000370725.1	12	11	0	1	1	10	1	ENSG00000117114.15	LPHN2	protein_coding
ENST00000370727.1	12	11	0	1	1	10	1	ENSG00000117114.15	LPHN2	protein_coding
ENST00000370728.1	12	11	0	1	1	10	1	ENSG00000117114.15	LPHN2	protein_coding
ENST00000370730.1	12	11	0	1	1	10	1	ENSG00000117114.15	LPHN2	protein_coding
ENST00000373644.4	12	12	0	0	0	12	0	ENSG00000138336.8	TET1	protein_coding
ENST00000389868.3	12	6	0	0	6	5	1	ENSG00000100503.19	NIN	protein_coding
ENST00000393387.1	12	12	0	0	0	11	1	ENSG00000118482.7	PHF3	protein_coding
ENST00000394329.3	12	12	3	0	0	12	0	ENSG00000196159.7	FAT4	protein_coding
ENST00000394566.1	12	12	0	0	0	9	3	ENSG00000172716.12	SLFN11	protein_coding
ENST00000394879.1	12	11	0	1	1	10	1	ENSG00000117114.15	LPHN2	protein_coding
ENST00000394987.4	12	12	0	0	0	10	2	ENSG00000167173.14	C15orf39	protein_coding
ENST00000395799.3	12	12	0	0	0	11	1	ENSG00000090905.13	TNRC6A	protein_coding
ENST00000396582.2	12	2	0	0	10	1	1	ENSG00000100852.8	ARHGAP5	protein_coding
ENST00000397992.5	12	7	0	5	5	7	0	ENSG00000140836.10	ZFHX3	protein_coding
ENST00000400422.1	12	9	0	3	3	6	2	ENSG00000075151.15	EIF4G3	protein_coding
ENST00000415938.3	12	0	0	0	12	0	0	ENSG00000008710.13	PKD1	protein_coding
ENST00000432921.1	12	12	0	0	0	11	1	ENSG00000100852.8	ARHGAP5	protein_coding
ENST00000433497.1	12	2	0	10	10	1	1	ENSG00000100852.8	ARHGAP5	protein_coding
ENST00000434724.2	12	10	0	0	2	3	7	ENSG00000103342.8	GSPT1	protein_coding
ENST00000436227.1	12	8	4	0	4	8	0	ENSG00000159140.13	SON	protein_coding
ENST00000469377.2	12	7	0	0	5	0	0	ENSG00000117114.15	LPHN2	protein_coding
ENST00000476352.1	12	12	0	0	0	11	1	ENSG00000100503.19	NIN	protein_coding
ENST00000483731.1	12	2	1	0	10	0	0	ENSG00000008710.13	PKD1	protein_coding
ENST00000486374.1	12	12	0	0	0	0	0	ENSG00000107863.12	ARHGAP21	protein_coding
ENST00000487146.2	12	12	0	0	0	12	0	ENSG00000162775.10	RBM15	protein_coding
ENST00000491718.1	12	12	0	0	0	0	12	ENSG00000090905.13	TNRC6A	protein_coding
ENST00000509876.1	12	12	0	0	0	0	12	ENSG00000118482.7	PHF3	protein_coding
ENST00000511884.2	12	9	3	0	3	9	0	ENSG00000169851.11	PCDH7	protein_coding
ENST00000513137.1	12	12	0	0	0	9	3	ENSG00000092421.12	SEMA6A	protein_coding
ENST00000515129.1	12	12	0	0	0	9	3	ENSG00000092421.12	SEMA6A	protein_coding
ENST00000530740.1	12	4	0	0	8	4	0	ENSG00000178104.15	PDE4DIP	protein_coding
ENST00000530997.2	12	12	0	0	0	12	0	ENSG00000100503.19	NIN	protein_coding
ENST00000535216.1	12	12	0	0	0	11	1	ENSG00000165655.14	ZNF503	protein_coding
ENST00000539826.2	12	12	0	0	0	11	1	ENSG00000100852.8	ARHGAP5	protein_coding
ENST00000541771.1	12	12	1	3	0	9	0	ENSG00000078687.12	TNRC6C	protein_coding
ENST00000545948.1	12	4	0	1	8	3	1	ENSG00000082805.15	ERC1	protein_coding
ENST00000556611.1	12	12	0	0	0	11	1	ENSG00000100852.8	ARHGAP5	protein_coding
ENST00000560626.2	12	11	0	1	1	9	2	ENSG00000173517.6	PEAK1	protein_coding
ENST00000567617.1	12	12	0	0	0	10	2	ENSG00000167173.14	C15orf39	protein_coding
ENST00000568020.1	12	11	1	0	1	4	7	ENSG00000140948.7	ZCCHC14	protein_coding
ENST00000571813.2	12	12	0	0	0	11	1	ENSG00000171282.9	RP11-1055B8.7	protein_coding
ENST00000579665.1	12	0	0	0	12	0	0	ENSG00000108256.4	NUFIP2	protein_coding
ENST00000585438.1	12	0	0	12	12	0	0	ENSG00000078687.12	TNRC6C	protein_coding
ENST00000590550.2	12	11	0	0	1	0	11	ENSG00000071655.13	MBD3	protein_coding
ENST00000594019.1	12	10	0	0	3	0	0	ENSG00000130749.5	ZC3H4	protein_coding
ENST00000602326.1	12	9	0	3	3	6	2	ENSG00000075151.15	EIF4G3	protein_coding
ENST00000040738.5	11	11	0	0	0	9	2	ENSG00000038219.8	BOD1L1	protein_coding
ENST00000216019.7	11	10	0	0	1	0	0	ENSG00000100201.14	DDX17	protein_coding
ENST00000219905.7	11	10	0	0	1	10	0	ENSG00000174197.12	MGA	protein_coding
ENST00000246032.3	11	11	0	0	0	8	3	ENSG00000125834.8	STK35	protein_coding
ENST00000261798.5	11	6	0	1	5	0	5	ENSG00000113712.12	CSNK1A1	protein_coding
ENST00000263196.7	11	9	0	0	2	1	8	ENSG00000070413.14	DGCR2	protein_coding
ENST00000263826.5	11	5	0	0	6	1	4	ENSG00000117020.12	AKT3	protein_coding
ENST00000265087.4	11	10	0	2	2	4	4	ENSG00000113739.6	STC2	protein_coding
ENST00000265713.2	11	11	0	0	0	11	0	ENSG00000083168.5	KAT6A	protein_coding
ENST00000268138.7	11	11	0	0	0	9	2	ENSG00000140534.9	TICRR	protein_coding
ENST00000271715.2	11	10	0	1	1	8	2	ENSG00000143442.17	POGZ	protein_coding
ENST00000275248.4	11	10	3	0	1	10	0	ENSG00000049618.17	ARID1B	protein_coding
ENST00000284006.6	11	9	0	0	2	1	8	ENSG00000153885.10	KCTD15	protein_coding
ENST00000290037.6	11	11	0	0	0	11	0	ENSG00000148396.14	SEC16A	protein_coding
ENST00000300850.5	11	11	1	1	0	10	0	ENSG00000167395.10	ZNF646	protein_coding
ENST00000303391.6	11	11	0	0	0	5	7	ENSG00000169057.15	MECP2	protein_coding
ENST00000306285.7	11	6	0	1	5	5	1	ENSG00000168502.13	SOGA2	protein_coding
ENST00000306315.5	11	10	0	1	1	9	0	ENSG00000168916.11	ZNF608	protein_coding
ENST00000306329.11	11	6	0	0	5	6	0	ENSG00000168502.13	SOGA2	protein_coding
ENST00000311127.4	11	10	0	0	1	4	6	ENSG00000173706.8	HEG1	protein_coding
ENST00000312493.4	11	11	0	0	0	9	2	ENSG00000173517.6	PEAK1	protein_coding
ENST00000314028.6	11	10	0	2	1	1	7	ENSG00000141551.10	CSNK1D	protein_coding
ENST00000315939.6	11	11	0	1	0	6	4	ENSG00000060237.12	WNK1	protein_coding
ENST00000324330.9	11	11	0	0	0	11	0	ENSG00000100503.19	NIN	protein_coding
ENST00000324856.7	11	11	0	0	0	11	0	ENSG00000117713.13	ARID1A	protein_coding
ENST00000336199.5	11	0	0	0	11	0	0	ENSG00000117020.12	AKT3	protein_coding
ENST00000346085.5	11	10	3	0	1	10	0	ENSG00000049618.17	ARID1B	protein_coding
ENST00000347635.4	11	11	0	0	0	3	8	ENSG00000093000.14	NUP50	protein_coding
ENST00000350026.5	11	10	3	0	1	10	0	ENSG00000049618.17	ARID1B	protein_coding
ENST00000356805.4	11	9	0	0	2	8	2	ENSG00000115306.11	SPTBN1	protein_coding
ENST00000358476.3	11	10	0	0	1	0	0	ENSG00000143442.17	POGZ	protein_coding
ENST00000358835.3	11	10	0	0	1	10	0	ENSG00000009413.11	REV3L	protein_coding
ENST00000359141.6	11	11	0	0	0	10	1	ENSG00000196670.9	ZFP62	protein_coding
ENST00000359865.3	11	6	0	0	5	5	1	ENSG00000168502.13	SOGA2	protein_coding
ENST00000361398.3	11	10	0	1	1	8	2	ENSG00000143442.17	POGZ	protein_coding
ENST00000366539.1	11	5	0	0	6	1	4	ENSG00000117020.12	AKT3	protein_coding
ENST00000366540.1	11	0	0	0	11	0	0	ENSG00000117020.12	AKT3	protein_coding
ENST00000366609.3	11	11	0	0	0	9	2	ENSG00000168264.6	IRF2BP2	protein_coding
ENST00000366610.3	11	11	0	0	0	9	2	ENSG00000168264.6	IRF2BP2	protein_coding
ENST00000367148.1	11	10	3	0	1	10	0	ENSG00000049618.17	ARID1B	protein_coding
ENST00000367612.3	11	7	0	4	4	3	4	ENSG00000169905.8	TOR1AIP2	protein_coding
ENST00000368802.3	11	10	0	0	1	10	0	ENSG00000009413.11	REV3L	protein_coding
ENST00000368805.1	11	10	0	0	1	10	0	ENSG00000009413.11	REV3L	protein_coding
ENST00000368863.2	11	10	0	1	1	8	2	ENSG00000143442.17	POGZ	protein_coding
ENST00000369354.3	11	3	0	0	8	3	0	ENSG00000178104.15	PDE4DIP	protein_coding
ENST00000369356.4	11	3	0	0	8	3	0	ENSG00000178104.15	PDE4DIP	protein_coding
ENST00000371626.4	11	7	0	4	4	1	2	ENSG00000117862.7	TXNDC12	protein_coding
ENST00000372146.4	11	11	0	0	0	6	5	ENSG00000125484.7	GTF3C4	protein_coding
ENST00000373719.3	11	9	0	0	2	3	6	ENSG00000147162.9	OGT	protein_coding
ENST00000374825.4	11	11	0	4	0	5	2	ENSG00000204256.8	BRD2	protein_coding
ENST00000374831.4	11	11	0	4	0	5	2	ENSG00000204256.8	BRD2	protein_coding
ENST00000377715.1	11	11	0	0	0	11	0	ENSG00000116127.13	ALMS1	protein_coding
ENST00000380752.5	11	11	0	0	0	2	9	ENSG00000139514.8	SLC7A1	protein_coding
ENST00000381482.3	11	11	0	0	0	8	3	ENSG00000125834.8	STK35	protein_coding
ENST00000382041.3	11	11	0	0	0	11	0	ENSG00000100503.19	NIN	protein_coding
ENST00000382043.4	11	5	0	0	6	5	0	ENSG00000100503.19	NIN	protein_coding
ENST00000389262.4	11	9	0	2	2	1	8	ENSG00000070413.14	DGCR2	protein_coding
ENST00000389936.4	11	10	0	0	1	10	0	ENSG00000174197.12	MGA	protein_coding
ENST00000395289.2	11	11	0	4	0	5	2	ENSG00000204256.8	BRD2	protein_coding
ENST00000395715.3	11	11	0	0	0	10	1	ENSG00000104447.7	TRPS1	protein_coding
ENST00000395811.5	11	7	0	0	4	2	5	ENSG00000133030.15	MPRIP	protein_coding
ENST00000396930.3	11	11	0	0	0	11	0	ENSG00000083168.5	KAT6A	protein_coding
ENST00000397906.2	11	10	0	0	1	9	1	ENSG00000100154.10	TTC28	protein_coding
ENST00000397910.4	11	11	0	0	0	11	0	ENSG00000181143.11	MUC16	protein_coding
ENST00000400050.3	11	6	0	0	5	5	1	ENSG00000168502.13	SOGA2	protein_coding
ENST00000403230.1	11	7	0	0	4	6	2	ENSG00000100201.14	DDX17	protein_coding
ENST00000406337.1	11	11	0	0	0	11	0	ENSG00000083168.5	KAT6A	protein_coding
ENST00000421355.1	11	6	0	0	5	2	5	ENSG00000248643.5	RBM14-RBM4	protein_coding
ENST00000421745.2	11	10	0	0	1	8	2	ENSG00000115760.9	BIRC6	protein_coding
ENST00000422377.1	11	10	0	0	1	0	11	ENSG00000009413.11	REV3L	protein_coding
ENST00000423902.2	11	11	0	0	0	11	0	ENSG00000171316.7	CHD7	protein_coding
ENST00000430710.3	11	6	0	0	5	4	2	ENSG00000100888.8	CHD8	protein_coding
ENST00000431893.2	11	11	0	0	0	11	0	ENSG00000148396.14	SEC16A	protein_coding
ENST00000434009.1	11	10	0	0	1	0	11	ENSG00000009413.11	REV3L	protein_coding
ENST00000435970.1	11	10	0	1	1	10	0	ENSG00000009413.11	REV3L	protein_coding
ENST00000441493.2	11	8	0	0	3	3	5	ENSG00000243156.3	MICAL3	protein_coding
ENST00000441563.1	11	2	0	0	9	0	10	ENSG00000272897.1	RP1-309K20.6	protein_coding
ENST00000443387.2	11	11	0	4	0	1	6	ENSG00000167635.7	ZNF146	protein_coding
ENST00000443797.2	11	11	0	5	0	4	2	ENSG00000204256.8	BRD2	protein_coding
ENST00000453196.1	11	11	0	0	0	11	0	ENSG00000100503.19	NIN	protein_coding
ENST00000454607.1	11	2	0	0	9	1	9	ENSG00000272897.1	RP1-309K20.6	protein_coding
ENST00000456324.1	11	11	0	4	0	1	6	ENSG00000167635.7	ZNF146	protein_coding
ENST00000456367.1	11	9	0	2	2	7	0	ENSG00000184226.10	PCDH9	protein_coding
ENST00000457599.2	11	10	0	0	1	10	0	ENSG00000117713.13	ARID1A	protein_coding
ENST00000470747.4	11	2	0	0	9	1	1	ENSG00000257184.2	RP1-170O19.20	protein_coding
ENST00000482752.1	11	0	0	0	11	0	0	ENSG00000047849.17	MAP4	protein_coding
ENST00000482914.1	11	11	0	4	0	1	6	ENSG00000204256.8	BRD2	protein_coding
ENST00000488185.2	11	1	1	0	10	1	0	ENSG00000008710.13	PKD1	protein_coding
ENST00000493263.1	11	8	0	0	3	8	3	ENSG00000125834.8	STK35	protein_coding
ENST00000502412.1	11	11	0	0	0	10	1	ENSG00000196670.9	ZFP62	protein_coding
ENST00000503028.2	11	6	0	6	5	4	0	ENSG00000173933.15	RBM4	protein_coding
ENST00000506377.1	11	0	0	0	11	0	0	ENSG00000196670.9	ZFP62	protein_coding
ENST00000512132.1	11	11	0	0	0	10	1	ENSG00000196670.9	ZFP62	protein_coding
ENST00000517570.1	11	6	0	0	5	5	1	ENSG00000168502.13	SOGA2	protein_coding
ENST00000524602.1	11	8	0	0	3	8	0	ENSG00000171316.7	CHD7	protein_coding
ENST00000535170.1	11	7	0	3	4	2	5	ENSG00000106261.12	ZKSCAN1	protein_coding
ENST00000535572.1	11	11	0	1	0	6	4	ENSG00000060237.12	WNK1	protein_coding
ENST00000537045.1	11	9	0	0	2	1	8	ENSG00000070413.14	DGCR2	protein_coding
ENST00000537687.1	11	11	0	1	0	6	4	ENSG00000060237.12	WNK1	protein_coding
ENST00000541176.2	11	2	0	0	9	1	9	ENSG00000272897.1	RP1-309K20.6	protein_coding
ENST00000542575.2	11	11	0	2	0	7	2	ENSG00000105281.8	SLC1A5	protein_coding
ENST00000544246.1	11	9	0	2	2	7	0	ENSG00000184226.10	PCDH9	protein_coding
ENST00000545763.1	11	9	0	0	2	9	0	ENSG00000174197.12	MGA	protein_coding
ENST00000545799.1	11	9	0	0	2	0	9	ENSG00000070413.14	DGCR2	protein_coding
ENST00000560985.1	11	11	0	0	0	9	2	ENSG00000140534.9	TICRR	protein_coding
ENST00000561903.2	11	11	0	0	0	0	11	ENSG00000197774.8	EME2	protein_coding
ENST00000566586.1	11	9	0	0	2	9	0	ENSG00000174197.12	MGA	protein_coding
ENST00000568591.1	11	1	1	0	10	0	11	ENSG00000008710.13	PKD1	protein_coding
ENST00000570161.1	11	10	0	0	1	10	0	ENSG00000174197.12	MGA	protein_coding
ENST00000591369.1	11	5	0	0	6	3	2	ENSG00000187775.12	DNAH17	protein_coding
ENST00000602849.1	11	11	0	0	0	11	0	ENSG00000162775.10	RBM15	protein_coding
ENST00000609928.1	11	9	0	4	2	3	4	ENSG00000169905.8	TOR1AIP2	protein_coding
ENST00000035307.2	10	10	0	3	0	7	0	ENSG00000033100.10	CHPF2	protein_coding
ENST00000220888.5	10	10	0	0	0	10	0	ENSG00000104447.7	TRPS1	protein_coding
ENST00000228862.2	10	9	0	2	1	8	0	ENSG00000111266.4	DUSP16	protein_coding
ENST00000238570.5	10	9	0	0	1	7	2	ENSG00000100731.11	PCNX	protein_coding
ENST00000243326.5	10	10	0	1	0	9	0	ENSG00000080345.13	RIF1	protein_coding
ENST00000253332.1	10	10	1	1	0	6	3	ENSG00000131016.12	AKAP12	protein_coding
ENST00000257430.4	10	10	0	0	0	10	0	ENSG00000134982.12	APC	protein_coding
ENST00000258243.2	10	10	0	0	0	8	2	ENSG00000135763.5	URB2	protein_coding
ENST00000261302.5	10	10	0	0	0	5	5	ENSG00000053254.11	FOXN3	protein_coding
ENST00000261622.4	10	10	0	0	0	0	10	ENSG00000103257.4	SLC7A5	protein_coding
ENST00000261858.2	10	9	0	1	1	7	2	ENSG00000138604.5	GLCE	protein_coding
ENST00000261942.6	10	9	0	0	1	2	7	ENSG00000113194.8	FAF2	protein_coding
ENST00000262367.5	10	10	0	0	0	6	4	ENSG00000005339.8	CREBBP	protein_coding
ENST00000272645.4	10	9	0	0	1	0	9	ENSG00000144231.6	POLR2D	protein_coding
ENST00000276520.8	10	5	0	0	5	4	1	ENSG00000147526.15	TACC1	protein_coding
ENST00000287652.4	10	10	0	1	0	5	4	ENSG00000157014.6	TATDN2	protein_coding
ENST00000297183.6	10	9	1	1	1	8	0	ENSG00000131503.16	ANKHD1	protein_coding
ENST00000299505.6	10	9	0	2	1	6	1	ENSG00000166398.8	KIAA0355	protein_coding
ENST00000304743.2	10	9	0	0	1	7	2	ENSG00000100731.11	PCNX	protein_coding
ENST00000306585.6	10	10	0	1	0	2	7	ENSG00000168802.8	CHTF8	protein_coding
ENST00000309235.5	10	10	0	1	0	5	4	ENSG00000173258.8	ZNF483	protein_coding
ENST00000311922.3	10	10	0	3	0	3	4	ENSG00000173334.3	TRIB1	protein_coding
ENST00000312087.6	10	9	0	0	1	2	8	ENSG00000109685.13	WHSC1	protein_coding
ENST00000317619.3	10	2	0	2	8	0	0	ENSG00000214078.7	CPNE1	protein_coding
ENST00000317827.4	10	8	0	0	2	7	1	ENSG00000147526.15	TACC1	protein_coding
ENST00000319653.9	10	8	0	0	2	8	0	ENSG00000155816.15	FMN2	protein_coding
ENST00000323686.4	10	10	0	0	0	10	0	ENSG00000179837.6	RBM15B	protein_coding
ENST00000324545.8	10	10	1	2	0	5	3	ENSG00000124486.8	USP9X	protein_coding
ENST00000327111.3	10	10	0	0	0	5	5	ENSG00000175745.7	NR2F1	protein_coding
ENST00000330691.6	10	5	0	0	5	4	1	ENSG00000147526.15	TACC1	protein_coding
ENST00000333229.2	10	5	0	0	5	5	0	ENSG00000185658.9	BRWD1	protein_coding
ENST00000334464.5	10	9	0	0	1	9	0	ENSG00000165650.7	PDZD8	protein_coding
ENST00000335753.4	10	10	0	2	0	5	3	ENSG00000065613.9	SLK	protein_coding
ENST00000337393.5	10	9	0	1	1	7	2	ENSG00000122482.16	ZNF644	protein_coding
ENST00000337530.6	10	7	0	0	3	7	0	ENSG00000165185.10	KIAA1958	protein_coding
ENST00000338343.4	10	10	0	0	0	1	9	ENSG00000099364.12	FBXL19	protein_coding
ENST00000338920.4	10	10	0	0	0	9	1	ENSG00000117523.11	PRRC2C	protein_coding
ENST00000339594.4	10	9	0	0	1	8	2	ENSG00000009954.6	BAZ1B	protein_coding
ENST00000340645.5	10	9	0	0	1	8	1	ENSG00000173230.11	GOLGB1	protein_coding
ENST00000342449.3	10	10	0	0	0	9	1	ENSG00000185658.9	BRWD1	protein_coding
ENST00000343455.3	10	10	0	0	0	9	1	ENSG00000100697.10	DICER1	protein_coding
ENST00000344204.4	10	6	0	0	4	3	3	ENSG00000038382.13	TRIO	protein_coding
ENST00000345097.4	10	10	0	0	0	5	5	ENSG00000053254.11	FOXN3	protein_coding
ENST00000346169.2	10	9	0	1	1	6	3	ENSG00000114867.15	EIF4G1	protein_coding
ENST00000348567.4	10	5	0	0	5	4	1	ENSG00000147526.15	TACC1	protein_coding
ENST00000350481.5	10	9	0	1	1	6	3	ENSG00000114867.15	EIF4G1	protein_coding
ENST00000352393.4	10	2	0	2	8	0	0	ENSG00000214078.7	CPNE1	protein_coding
ENST00000353275.5	10	9	0	0	1	2	8	ENSG00000109685.13	WHSC1	protein_coding
ENST00000358151.4	10	1	0	1	9	0	0	ENSG00000173258.8	ZNF483	protein_coding
ENST00000359646.1	10	10	0	0	0	10	0	ENSG00000244462.3	RBM12	protein_coding
ENST00000361321.5	10	3	0	1	7	1	2	ENSG00000122482.16	ZNF644	protein_coding
ENST00000366806.2	10	7	0	0	3	6	1	ENSG00000130396.16	MLLT4	protein_coding
ENST00000367658.2	10	10	0	0	0	8	2	ENSG00000112406.4	HECA	protein_coding
ENST00000367742.3	10	10	0	0	0	9	1	ENSG00000117523.11	PRRC2C	protein_coding
ENST00000369349.3	10	3	0	0	7	2	1	ENSG00000178104.15	PDE4DIP	protein_coding
ENST00000369351.3	10	3	0	0	7	2	1	ENSG00000178104.15	PDE4DIP	protein_coding
ENST00000369755.3	10	10	0	2	0	5	3	ENSG00000065613.9	SLK	protein_coding
ENST00000370339.3	10	10	0	0	0	8	2	ENSG00000149658.13	YTHDF1	protein_coding
ENST00000372067.3	10	10	1	2	0	3	5	ENSG00000112715.16	VEGFA	protein_coding
ENST00000374104.3	10	10	0	0	0	10	0	ENSG00000244462.3	RBM12	protein_coding
ENST00000374114.3	10	10	0	0	0	10	0	ENSG00000244462.3	RBM12	protein_coding
ENST00000375436.4	10	9	0	0	1	1	8	ENSG00000179051.9	RCC2	protein_coding
ENST00000376335.3	10	9	2	1	1	5	3	ENSG00000043355.6	ZIC2	protein_coding
ENST00000377674.4	10	10	0	0	0	10	0	ENSG00000204859.7	ZBTB48	protein_coding
ENST00000379931.3	10	8	0	0	2	7	1	ENSG00000147526.15	TACC1	protein_coding
ENST00000380310.2	10	10	0	0	0	1	9	ENSG00000099364.12	FBXL19	protein_coding
ENST00000380800.3	10	5	0	0	5	5	0	ENSG00000185658.9	BRWD1	protein_coding
ENST00000382891.5	10	9	0	0	1	5	4	ENSG00000109685.13	WHSC1	protein_coding
ENST00000382892.2	10	9	0	0	1	5	4	ENSG00000109685.13	WHSC1	protein_coding
ENST00000382895.3	10	9	0	0	1	5	4	ENSG00000109685.13	WHSC1	protein_coding
ENST00000389869.3	10	10	0	0	0	10	0	ENSG00000100503.19	NIN	protein_coding
ENST00000392112.1	10	6	0	0	4	5	1	ENSG00000130396.16	MLLT4	protein_coding
ENST00000392537.2	10	9	0	1	1	6	3	ENSG00000114867.15	EIF4G1	protein_coding
ENST00000392723.1	10	10	0	0	0	8	2	ENSG00000143442.17	POGZ	protein_coding
ENST00000393063.1	10	10	0	0	0	9	1	ENSG00000100697.10	DICER1	protein_coding
ENST00000393203.2	10	10	0	0	0	7	3	ENSG00000134247.9	PTGFRN	protein_coding
ENST00000393667.3	10	9	0	0	1	8	1	ENSG00000173230.11	GOLGB1	protein_coding
ENST00000394979.2	10	10	0	0	0	10	0	ENSG00000167395.10	ZNF646	protein_coding
ENST00000395474.3	10	10	0	0	0	8	2	ENSG00000178252.13	WDR6	protein_coding
ENST00000397442.1	10	0	0	0	10	0	0	ENSG00000214078.7	CPNE1	protein_coding
ENST00000397443.1	10	0	0	0	10	0	0	ENSG00000214078.7	CPNE1	protein_coding
ENST00000397445.1	10	0	0	0	10	0	0	ENSG00000214078.7	CPNE1	protein_coding
ENST00000397446.1	10	2	0	2	8	0	0	ENSG00000214078.7	CPNE1	protein_coding
ENST00000397752.3	10	10	0	0	0	4	6	ENSG00000105976.10	MET	protein_coding
ENST00000397786.2	10	10	0	0	0	7	3	ENSG00000108510.5	MED13	protein_coding
ENST00000399982.2	10	9	1	0	1	7	2	ENSG00000100888.8	CHD8	protein_coding
ENST00000400064.3	10	2	0	0	8	0	2	ENSG00000125834.8	STK35	protein_coding
ENST00000400822.3	10	7	0	0	3	6	1	ENSG00000130396.16	MLLT4	protein_coding
ENST00000401607.2	10	0	0	0	10	0	0	ENSG00000214078.7	CPNE1	protein_coding
ENST00000402676.2	10	10	0	1	0	6	3	ENSG00000131016.12	AKAP12	protein_coding
ENST00000403625.2	10	9	0	0	1	8	1	ENSG00000069020.14	MAST4	protein_coding
ENST00000403666.1	10	9	0	0	1	8	1	ENSG00000069020.14	MAST4	protein_coding
ENST00000404260.3	10	9	0	0	1	8	1	ENSG00000069020.14	MAST4	protein_coding
ENST00000409503.1	10	9	0	1	1	8	1	ENSG00000143442.17	POGZ	protein_coding
ENST00000412056.1	10	0	0	0	10	0	0	ENSG00000214078.7	CPNE1	protein_coding
ENST00000414031.1	10	9	0	1	1	6	3	ENSG00000114867.15	EIF4G1	protein_coding
ENST00000414664.1	10	0	0	0	10	0	0	ENSG00000214078.7	CPNE1	protein_coding
ENST00000414678.2	10	9	1	0	1	9	0	ENSG00000049618.17	ARID1B	protein_coding
ENST00000414711.1	10	2	0	2	8	0	0	ENSG00000214078.7	CPNE1	protein_coding
ENST00000416778.1	10	0	0	0	10	0	0	ENSG00000214078.7	CPNE1	protein_coding
ENST00000420363.1	10	0	0	0	10	0	0	ENSG00000214078.7	CPNE1	protein_coding
ENST00000423048.1	10	7	1	0	3	6	1	ENSG00000116127.13	ALMS1	protein_coding
ENST00000426744.2	10	10	0	0	0	7	4	ENSG00000205189.7	ZBTB10	protein_coding
ENST00000427128.1	10	10	0	0	0	1	9	ENSG00000099364.12	FBXL19	protein_coding
ENST00000428287.2	10	9	0	1	1	9	0	ENSG00000080345.13	RIF1	protein_coding
ENST00000430256.3	10	8	0	0	2	2	6	ENSG00000153885.10	KCTD15	protein_coding
ENST00000430328.2	10	10	0	1	0	9	0	ENSG00000080345.13	RIF1	protein_coding
ENST00000430430.1	10	10	0	0	0	7	4	ENSG00000205189.7	ZBTB10	protein_coding
ENST00000430570.1	10	0	0	0	10	0	0	ENSG00000214078.7	CPNE1	protein_coding
ENST00000434795.1	10	0	0	0	10	0	0	ENSG00000214078.7	CPNE1	protein_coding
ENST00000435747.1	10	0	0	0	10	0	0	ENSG00000214078.7	CPNE1	protein_coding
ENST00000436816.1	10	10	0	0	0	8	2	ENSG00000037749.7	MFAP3	protein_coding
ENST00000437100.1	10	2	0	2	8	0	0	ENSG00000214078.7	CPNE1	protein_coding
ENST00000437340.1	10	0	0	0	10	0	0	ENSG00000214078.7	CPNE1	protein_coding
ENST00000439308.2	10	10	1	1	0	9	0	ENSG00000128159.7	TUBGCP6	protein_coding
ENST00000439669.1	10	0	0	0	10	0	0	ENSG00000214078.7	CPNE1	protein_coding
ENST00000439806.2	10	0	0	0	10	0	0	ENSG00000214078.7	CPNE1	protein_coding
ENST00000440240.1	10	2	0	2	8	0	0	ENSG00000214078.7	CPNE1	protein_coding
ENST00000442406.1	10	9	0	1	1	0	9	ENSG00000114867.15	EIF4G1	protein_coding
ENST00000444746.2	10	9	0	1	1	9	0	ENSG00000080345.13	RIF1	protein_coding
ENST00000446924.1	10	5	0	0	5	0	10	ENSG00000185658.9	BRWD1	protein_coding
ENST00000448238.2	10	10	0	0	0	10	0	ENSG00000164190.12	NIPBL	protein_coding
ENST00000448552.2	10	10	0	0	0	1	9	ENSG00000168802.8	CHTF8	protein_coding
ENST00000449420.1	10	10	0	0	0	9	1	ENSG00000117114.15	LPHN2	protein_coding
ENST00000453091.2	10	9	0	1	1	9	0	ENSG00000080345.13	RIF1	protein_coding
ENST00000455036.3	10	10	0	0	0	7	4	ENSG00000205189.7	ZBTB10	protein_coding
ENST00000457016.1	10	10	0	0	0	10	0	ENSG00000134982.12	APC	protein_coding
ENST00000458038.1	10	0	0	0	10	0	0	ENSG00000214078.7	CPNE1	protein_coding
ENST00000459937.1	10	1	0	0	9	0	0	ENSG00000122783.12	C7orf49	protein_coding
ENST00000467231.1	10	3	0	0	7	0	0	ENSG00000122482.16	ZNF644	protein_coding
ENST00000471231.2	10	10	0	0	0	1	9	ENSG00000099364.12	FBXL19	protein_coding
ENST00000481848.2	10	7	0	0	3	3	4	ENSG00000255330.4	SOGA3	protein_coding
ENST00000483024.1	10	0	0	0	10	0	0	ENSG00000008710.13	PKD1	protein_coding
ENST00000483083.1	10	9	0	0	1	0	0	ENSG00000080603.12	SRCAP	protein_coding
ENST00000483359.1	10	0	0	0	10	0	0	ENSG00000214078.7	CPNE1	protein_coding
ENST00000495645.1	10	7	0	0	3	7	0	ENSG00000033100.10	CHPF2	protein_coding
ENST00000498611.1	10	6	1	0	4	0	0	ENSG00000128159.7	TUBGCP6	protein_coding
ENST00000504430.1	10	10	0	0	0	0	0	ENSG00000164190.12	NIPBL	protein_coding
ENST00000505686.1	10	3	1	0	7	2	1	ENSG00000168916.11	ZNF608	protein_coding
ENST00000508376.2	10	10	0	0	0	10	0	ENSG00000134982.12	APC	protein_coding
ENST00000518041.1	10	5	0	0	5	0	5	ENSG00000168802.8	CHTF8	protein_coding
ENST00000518415.1	10	8	0	0	2	7	1	ENSG00000147526.15	TACC1	protein_coding
ENST00000518815.1	10	6	0	0	4	5	1	ENSG00000168502.13	SOGA2	protein_coding
ENST00000519076.1	10	9	0	0	1	9	0	ENSG00000104447.7	TRPS1	protein_coding
ENST00000519416.1	10	8	0	1	2	7	1	ENSG00000147526.15	TACC1	protein_coding
ENST00000520276.1	10	10	0	0	0	10	0	ENSG00000104447.7	TRPS1	protein_coding
ENST00000520327.1	10	0	0	0	10	0	0	ENSG00000037749.7	MFAP3	protein_coding
ENST00000520615.1	10	8	0	1	2	7	1	ENSG00000147526.15	TACC1	protein_coding
ENST00000520973.1	10	8	0	1	2	7	1	ENSG00000147526.15	TACC1	protein_coding
ENST00000521527.1	10	0	0	0	10	0	0	ENSG00000037749.7	MFAP3	protein_coding
ENST00000523421.1	10	5	0	0	5	0	8	ENSG00000168802.8	CHTF8	protein_coding
ENST00000526495.1	10	10	0	0	0	9	1	ENSG00000100697.10	DICER1	protein_coding
ENST00000529168.1	10	9	0	0	1	9	0	ENSG00000160710.11	ADAR	protein_coding
ENST00000530853.1	10	10	0	0	0	10	0	ENSG00000100503.19	NIN	protein_coding
ENST00000531094.1	10	9	0	1	1	8	1	ENSG00000143442.17	POGZ	protein_coding
ENST00000532219.1	10	9	1	1	1	8	0	ENSG00000254996.1	ANKHD1-EIF4EBP3	protein_coding
ENST00000536272.1	10	7	0	0	3	7	0	ENSG00000165185.10	KIAA1958	protein_coding
ENST00000536459.2	10	10	1	0	0	2	8	ENSG00000083812.7	ZNF324	protein_coding
ENST00000554090.1	10	0	0	10	10	0	0	ENSG00000100852.8	ARHGAP5	protein_coding
ENST00000556132.1	10	7	0	0	3	3	4	ENSG00000214338.6	SOGA3	protein_coding
ENST00000557364.1	10	9	0	1	1	7	1	ENSG00000100888.8	CHD8	protein_coding
ENST00000565074.1	10	10	1	0	0	10	0	ENSG00000167173.14	C15orf39	protein_coding
ENST00000565639.2	10	0	1	0	10	0	0	ENSG00000008710.13	PKD1	protein_coding
ENST00000565644.1	10	10	0	0	0	0	10	ENSG00000103257.4	SLC7A5	protein_coding
ENST00000569983.1	10	0	0	0	10	0	0	ENSG00000008710.13	PKD1	protein_coding
ENST00000570069.1	10	10	0	0	0	0	0	ENSG00000197774.8	EME2	protein_coding
ENST00000587566.1	10	0	0	10	10	0	0	ENSG00000007047.10	MARK4	protein_coding
ENST00000590227.1	10	4	0	0	6	0	0	ENSG00000187775.12	DNAH17	protein_coding
ENST00000591325.1	10	9	0	0	1	0	10	ENSG00000267216.1	AC010642.1	protein_coding
ENST00000603700.1	10	2	0	0	8	0	2	ENSG00000270617.1	URGCP-MRPS24	protein_coding
ENST00000608424.1	10	10	0	0	0	8	2	ENSG00000178252.13	WDR6	protein_coding
ENST00000181839.4	9	9	0	1	0	8	0	ENSG00000065883.10	CDK13	protein_coding
ENST00000196482.3	9	9	1	0	0	2	7	ENSG00000083812.7	ZNF324	protein_coding
ENST00000223341.7	9	8	0	1	1	8	0	ENSG00000106608.12	URGCP	protein_coding
ENST00000230461.6	9	9	0	0	0	2	7	ENSG00000112697.11	TMEM30A	protein_coding
ENST00000234170.5	9	9	0	0	0	9	0	ENSG00000115816.9	CEBPZ	protein_coding
ENST00000248846.5	9	8	1	0	1	8	0	ENSG00000128159.7	TUBGCP6	protein_coding
ENST00000249501.4	9	7	2	0	2	5	2	ENSG00000128710.5	HOXD10	protein_coding
ENST00000253055.3	9	9	0	1	0	8	0	ENSG00000130758.3	MAP3K10	protein_coding
ENST00000253339.5	9	9	0	0	0	9	0	ENSG00000131023.8	LATS1	protein_coding
ENST00000253699.3	9	9	0	1	0	6	2	ENSG00000131381.8	ZFYVE20	protein_coding
ENST00000254508.5	9	4	0	0	5	2	2	ENSG00000132182.7	NUP210	protein_coding
ENST00000259569.5	9	9	0	0	0	9	0	ENSG00000137040.8	RANBP6	protein_coding
ENST00000261569.7	9	8	0	0	1	8	0	ENSG00000069020.14	MAST4	protein_coding
ENST00000262738.3	9	8	0	0	1	5	3	ENSG00000075275.12	CELSR1	protein_coding
ENST00000262854.6	9	9	0	0	1	8	1	ENSG00000086758.11	HUWE1	protein_coding
ENST00000263409.4	9	8	0	0	1	3	5	ENSG00000113594.5	LIFR	protein_coding
ENST00000264187.6	9	7	0	0	2	6	1	ENSG00000116962.10	NID1	protein_coding
ENST00000264211.8	9	8	0	0	1	6	2	ENSG00000075151.15	EIF4G3	protein_coding
ENST00000268035.6	9	9	0	1	0	3	5	ENSG00000140443.9	IGF1R	protein_coding
ENST00000269856.3	9	9	0	0	0	5	4	ENSG00000141965.3	FEM1A	protein_coding
ENST00000272091.7	9	9	0	0	0	8	1	ENSG00000143751.9	SDE2	protein_coding
ENST00000273739.5	9	6	4	1	4	3	2	ENSG00000145147.15	SLIT2	protein_coding
ENST00000274542.2	9	8	0	0	2	4	4	ENSG00000145860.7	RNF145	protein_coding
ENST00000278070.2	9	9	0	0	0	9	0	ENSG00000148840.6	PPRC1	protein_coding
ENST00000293978.8	9	8	0	0	1	2	6	ENSG00000162073.9	PAQR4	protein_coding
ENST00000294016.3	9	8	0	0	1	7	1	ENSG00000162104.5	ADCY9	protein_coding
ENST00000294732.7	9	1	0	0	8	1	0	ENSG00000066279.12	ASPM	protein_coding
ENST00000298281.4	9	7	0	1	2	6	0	ENSG00000165494.6	PCF11	protein_coding
ENST00000301280.5	9	9	0	0	0	9	0	ENSG00000167670.11	CHAF1A	protein_coding
ENST00000303714.4	9	6	0	0	3	0	6	ENSG00000169604.15	ANTXR1	protein_coding
ENST00000306378.6	9	9	0	0	0	9	0	ENSG00000171634.12	BPTF	protein_coding
ENST00000308775.2	9	9	0	0	0	6	3	ENSG00000173402.7	DAG1	protein_coding
ENST00000310421.4	9	9	0	0	0	9	0	ENSG00000175073.7	VCPIP1	protein_coding
ENST00000311669.8	9	9	0	0	0	3	6	ENSG00000159322.13	ADPGK	protein_coding
ENST00000311921.4	9	9	0	0	0	8	1	ENSG00000168813.12	ZNF507	protein_coding
ENST00000313431.9	9	6	0	0	3	5	1	ENSG00000178104.15	PDE4DIP	protein_coding
ENST00000318782.8	9	8	0	0	1	2	6	ENSG00000162073.9	PAQR4	protein_coding
ENST00000319274.6	9	9	1	0	0	6	3	ENSG00000114867.15	EIF4G1	protein_coding
ENST00000321892.4	9	9	0	0	0	9	0	ENSG00000171634.12	BPTF	protein_coding
ENST00000322602.5	9	9	0	0	0	8	1	ENSG00000037749.7	MFAP3	protein_coding
ENST00000322716.5	9	9	0	0	0	9	0	ENSG00000178567.5	EPM2AIP1	protein_coding
ENST00000324460.6	9	9	0	0	0	6	4	ENSG00000044574.7	HSPA5	protein_coding
ENST00000324685.6	9	9	0	0	0	1	8	ENSG00000103549.17	RNF40	protein_coding
ENST00000328454.5	9	7	0	0	2	7	0	ENSG00000184226.10	PCDH9	protein_coding
ENST00000330022.7	9	9	0	0	0	2	7	ENSG00000181555.15	SETD2	protein_coding
ENST00000331569.4	9	9	0	0	0	7	2	ENSG00000183779.5	ZNF703	protein_coding
ENST00000335221.5	9	9	0	0	0	9	0	ENSG00000171634.12	BPTF	protein_coding
ENST00000337238.4	9	8	0	1	1	3	5	ENSG00000100796.13	SMEK1	protein_coding
ENST00000339950.4	9	9	0	1	0	7	1	ENSG00000162607.8	USP1	protein_coding
ENST00000341460.5	9	9	0	0	0	8	1	ENSG00000097096.8	SYDE2	protein_coding
ENST00000342160.3	9	9	0	0	1	8	1	ENSG00000086758.11	HUWE1	protein_coding
ENST00000342907.2	9	9	0	5	0	0	4	ENSG00000157350.8	ST3GAL2	protein_coding
ENST00000342981.4	9	9	1	0	0	6	3	ENSG00000114867.15	EIF4G1	protein_coding
ENST00000343813.5	9	9	0	0	0	0	9	ENSG00000116237.11	ICMT	protein_coding
ENST00000345523.4	9	9	0	4	0	3	2	ENSG00000167747.9	C19orf48	protein_coding
ENST00000347275.5	9	3	1	0	6	1	2	ENSG00000122482.16	ZNF644	protein_coding
ENST00000351017.4	9	6	0	0	3	6	0	ENSG00000130396.16	MLLT4	protein_coding
ENST00000351218.2	9	9	0	1	0	5	3	ENSG00000120784.11	ZFP30	protein_coding
ENST00000351773.3	9	8	0	0	1	4	4	ENSG00000075407.13	ZNF37A	protein_coding
ENST00000351960.6	9	1	0	0	8	0	1	ENSG00000137497.13	NUMA1	protein_coding
ENST00000352767.3	9	8	0	1	1	6	2	ENSG00000114867.15	EIF4G1	protein_coding
ENST00000354675.6	9	9	0	0	0	6	3	ENSG00000131016.12	AKAP12	protein_coding
ENST00000355209.4	9	9	0	1	0	0	8	ENSG00000100413.12	POLR3H	protein_coding
ENST00000355537.3	9	7	0	0	2	7	0	ENSG00000198597.4	ZNF536	protein_coding
ENST00000355898.5	9	9	0	0	0	8	1	ENSG00000168813.12	ZNF507	protein_coding
ENST00000356818.2	9	9	0	0	0	8	1	ENSG00000196422.6	PPP1R26	protein_coding
ENST00000357082.4	9	1	0	0	8	1	0	ENSG00000259305.1	ZHX1-C8ORF76	protein_coding
ENST00000357797.5	9	9	0	0	0	7	3	ENSG00000198408.9	MGEA5	protein_coding
ENST00000358965.6	9	9	0	0	0	8	1	ENSG00000137497.13	NUMA1	protein_coding
ENST00000359755.5	9	9	0	0	0	6	3	ENSG00000131016.12	AKAP12	protein_coding
ENST00000360184.4	9	9	0	0	0	9	0	ENSG00000197102.6	DYNC1H1	protein_coding
ENST00000360839.2	9	9	0	1	0	8	0	ENSG00000131503.16	ANKHD1	protein_coding
ENST00000361085.5	9	8	0	0	1	4	4	ENSG00000075407.13	ZNF37A	protein_coding
ENST00000361464.3	9	9	0	0	0	7	3	ENSG00000198408.9	MGEA5	protein_coding
ENST00000361565.4	9	9	0	0	0	3	6	ENSG00000198700.5	IPO9	protein_coding
ENST00000361627.3	9	9	0	1	0	8	0	ENSG00000198826.6	ARHGAP11A	protein_coding
ENST00000366595.3	9	7	0	0	2	6	1	ENSG00000116962.10	NID1	protein_coding
ENST00000366624.3	9	9	1	1	0	6	2	ENSG00000143674.6	MLK4	protein_coding
ENST00000367097.3	9	9	2	2	0	2	5	ENSG00000130338.8	TULP4	protein_coding
ENST00000367408.1	9	1	0	0	8	1	0	ENSG00000066279.12	ASPM	protein_coding
ENST00000367409.4	9	8	0	0	1	8	0	ENSG00000066279.12	ASPM	protein_coding
ENST00000367607.3	9	9	0	0	0	6	3	ENSG00000135837.11	CEP350	protein_coding
ENST00000368608.3	9	9	0	0	0	4	6	ENSG00000189241.6	TSPYL1	protein_coding
ENST00000369068.4	9	9	0	0	0	9	0	ENSG00000163125.11	RPRD2	protein_coding
ENST00000369660.4	9	9	1	0	0	0	9	ENSG00000102178.8	UBL4A	protein_coding
ENST00000370333.4	9	9	0	1	0	7	1	ENSG00000149658.13	YTHDF1	protein_coding
ENST00000370334.4	9	1	0	0	8	0	1	ENSG00000149658.13	YTHDF1	protein_coding
ENST00000370440.1	9	9	1	0	0	7	2	ENSG00000122482.16	ZNF644	protein_coding
ENST00000371146.1	9	8	0	1	1	7	1	ENSG00000162607.8	USP1	protein_coding
ENST00000374423.3	9	9	0	0	0	9	0	ENSG00000204186.3	ZDBF2	protein_coding
ENST00000374935.3	9	4	0	0	5	2	2	ENSG00000075151.15	EIF4G3	protein_coding
ENST00000376007.4	9	9	0	0	1	9	0	ENSG00000204469.8	PRRC2A	protein_coding
ENST00000376033.2	9	9	0	0	1	9	0	ENSG00000204469.8	PRRC2A	protein_coding
ENST00000377403.2	9	9	0	0	0	1	8	ENSG00000049239.8	H6PD	protein_coding
ENST00000377843.2	9	4	0	1	5	0	3	ENSG00000113712.12	CSNK1A1	protein_coding
ENST00000377861.3	9	9	0	2	0	7	0	ENSG00000184226.10	PCDH9	protein_coding
ENST00000377865.2	9	7	0	0	2	7	0	ENSG00000184226.10	PCDH9	protein_coding
ENST00000378308.2	9	9	1	2	0	5	2	ENSG00000124486.8	USP9X	protein_coding
ENST00000379091.4	9	7	0	0	2	5	3	ENSG00000205189.7	ZBTB10	protein_coding
ENST00000379802.3	9	9	0	0	0	9	0	ENSG00000096696.9	DSP	protein_coding
ENST00000380345.2	9	8	0	2	1	2	5	ENSG00000145685.9	LHFPL2	protein_coding
ENST00000380950.2	9	9	0	0	0	9	0	ENSG00000103995.9	CEP152	protein_coding
ENST00000382330.3	9	8	0	1	1	6	2	ENSG00000114867.15	EIF4G1	protein_coding
ENST00000389467.3	9	9	0	0	0	5	4	ENSG00000157106.12	SMG1	protein_coding
ENST00000389709.3	9	7	0	0	2	7	0	ENSG00000070476.10	ZXDC	protein_coding
ENST00000391812.1	9	9	0	4	0	3	2	ENSG00000167747.9	C19orf48	protein_coding
ENST00000392078.3	9	9	0	0	0	9	0	ENSG00000117523.11	PRRC2C	protein_coding
ENST00000392144.1	9	9	0	1	0	5	3	ENSG00000120784.11	ZFP30	protein_coding
ENST00000393640.4	9	9	0	5	0	0	4	ENSG00000157350.8	ST3GAL2	protein_coding
ENST00000393695.3	9	9	0	0	0	8	1	ENSG00000137497.13	NUMA1	protein_coding
ENST00000393792.2	9	8	0	0	1	5	3	ENSG00000168246.5	UBTD2	protein_coding
ENST00000394518.2	9	9	0	0	0	7	2	ENSG00000170776.15	AKAP13	protein_coding
ENST00000395287.1	9	9	3	2	0	5	2	ENSG00000204256.8	BRD2	protein_coding
ENST00000395699.2	9	9	0	0	0	2	7	ENSG00000146676.5	PURB	protein_coding
ENST00000396504.2	9	8	0	1	1	0	8	ENSG00000100413.12	POLR3H	protein_coding
ENST00000398519.5	9	1	2	0	8	1	0	ENSG00000141551.10	CSNK1D	protein_coding
ENST00000398610.2	9	0	0	0	9	0	0	ENSG00000253846.1	PCDHGA10	protein_coding
ENST00000398637.5	9	6	0	1	3	0	5	ENSG00000111371.11	SLC38A1	protein_coding
ENST00000399334.3	9	9	0	0	0	9	0	ENSG00000103995.9	CEP152	protein_coding
ENST00000401000.4	9	9	0	0	0	9	0	ENSG00000163125.11	RPRD2	protein_coding
ENST00000401470.3	9	9	0	0	0	8	1	ENSG00000196422.6	PPP1R26	protein_coding
ENST00000404251.1	9	9	0	0	0	8	1	ENSG00000009954.6	BAZ1B	protein_coding
ENST00000405643.1	9	8	0	0	1	8	0	ENSG00000069020.14	MAST4	protein_coding
ENST00000409792.3	9	9	0	0	0	9	1	ENSG00000181555.15	SETD2	protein_coding
ENST00000411696.2	9	9	0	0	0	7	2	ENSG00000115568.11	ZNF142	protein_coding
ENST00000413464.2	9	7	0	0	2	7	0	ENSG00000148840.6	PPRC1	protein_coding
ENST00000418664.2	9	6	0	0	3	6	0	ENSG00000096696.9	DSP	protein_coding
ENST00000424123.3	9	9	0	0	0	9	0	ENSG00000171634.12	BPTF	protein_coding
ENST00000424196.1	9	9	1	0	0	6	3	ENSG00000114867.15	EIF4G1	protein_coding
ENST00000424310.2	9	8	0	1	2	4	4	ENSG00000145860.7	RNF145	protein_coding
ENST00000426496.2	9	9	0	0	0	9	0	ENSG00000117523.11	PRRC2C	protein_coding
ENST00000428424.2	9	5	0	1	4	0	5	ENSG00000100796.13	SMEK1	protein_coding
ENST00000430627.2	9	9	2	2	0	7	0	ENSG00000167258.9	CDK12	protein_coding
ENST00000431180.1	9	9	0	0	0	2	7	ENSG00000181555.15	SETD2	protein_coding
ENST00000433921.1	9	9	0	0	0	2	7	ENSG00000115568.11	ZNF142	protein_coding
ENST00000434061.2	9	9	0	0	0	6	3	ENSG00000114867.15	EIF4G1	protein_coding
ENST00000434248.1	9	7	0	0	2	5	2	ENSG00000128000.11	ZNF780B	protein_coding
ENST00000435046.2	9	9	0	0	0	6	3	ENSG00000114867.15	EIF4G1	protein_coding
ENST00000437082.1	9	5	1	0	4	5	4	ENSG00000272410.1	RP11-438J1.1	protein_coding
ENST00000437089.1	9	9	0	1	0	7	1	ENSG00000234127.4	TRIM26	protein_coding
ENST00000438911.2	9	0	0	0	9	0	0	ENSG00000187954.8	CYHR1	protein_coding
ENST00000439817.1	9	9	0	0	0	7	3	ENSG00000198408.9	MGEA5	protein_coding
ENST00000439984.3	9	8	0	0	1	7	1	ENSG00000100731.11	PCNX	protein_coding
ENST00000441107.1	9	9	0	0	0	1	8	ENSG00000131023.8	LATS1	protein_coding
ENST00000443286.2	9	7	0	0	2	7	0	ENSG00000147526.15	TACC1	protein_coding
ENST00000443808.1	9	9	0	0	0	8	1	ENSG00000069020.14	MAST4	protein_coding
ENST00000445387.1	9	9	0	0	0	4	5	ENSG00000181555.15	SETD2	protein_coding
ENST00000446231.2	9	9	0	0	0	5	4	ENSG00000157106.12	SMG1	protein_coding
ENST00000447095.1	9	1	0	8	8	1	0	ENSG00000155816.15	FMN2	protein_coding
ENST00000447717.3	9	8	0	1	1	8	0	ENSG00000106608.12	URGCP	protein_coding
ENST00000447894.2	9	6	0	0	3	6	0	ENSG00000130396.16	MLLT4	protein_coding
ENST00000448281.2	9	9	1	0	0	5	4	ENSG00000157014.6	TATDN2	protein_coding
ENST00000449707.1	9	9	0	0	0	7	2	ENSG00000115568.11	ZNF142	protein_coding
ENST00000450534.1	9	8	1	0	1	0	9	ENSG00000272410.1	RP11-438J1.1	protein_coding
ENST00000450765.1	9	9	0	0	0	2	7	ENSG00000115568.11	ZNF142	protein_coding
ENST00000452875.1	9	9	0	0	0	1	8	ENSG00000178252.13	WDR6	protein_coding
ENST00000453195.1	9	9	0	1	0	7	1	ENSG00000234127.4	TRIM26	protein_coding
ENST00000454678.2	9	9	0	1	0	7	1	ENSG00000234127.4	TRIM26	protein_coding
ENST00000455469.2	9	9	0	0	0	8	1	ENSG00000091656.11	ZFHX4	protein_coding
ENST00000465941.1	9	1	1	0	8	0	0	ENSG00000257184.2	RP1-170O19.20	protein_coding
ENST00000469163.1	9	9	0	0	0	0	0	ENSG00000093000.14	NUP50	protein_coding
ENST00000482512.1	9	8	0	0	1	1	8	ENSG00000173230.11	GOLGB1	protein_coding
ENST00000488174.1	9	8	0	0	1	0	0	ENSG00000147162.9	OGT	protein_coding
ENST00000490820.2	9	9	0	1	0	5	3	ENSG00000137504.9	CREBZF	protein_coding
ENST00000491586.1	9	8	0	1	1	8	0	ENSG00000143442.17	POGZ	protein_coding
ENST00000492220.1	9	9	0	0	0	0	0	ENSG00000163125.11	RPRD2	protein_coding
ENST00000493683.1	9	9	0	0	0	0	0	ENSG00000103549.17	RNF40	protein_coding
ENST00000495527.1	9	9	0	3	0	1	5	ENSG00000058673.11	ZC3H11A	protein_coding
ENST00000501748.2	9	9	0	0	0	5	4	ENSG00000183309.7	ZNF623	protein_coding
ENST00000503050.1	9	5	0	0	4	0	0	ENSG00000161021.7	MAML1	protein_coding
ENST00000503823.1	9	6	4	2	4	3	1	ENSG00000145147.15	SLIT2	protein_coding
ENST00000503865.1	9	9	0	0	0	9	0	ENSG00000092421.12	SEMA6A	protein_coding
ENST00000503896.2	9	0	2	0	9	0	0	ENSG00000168916.11	ZNF608	protein_coding
ENST00000504926.1	9	8	2	1	1	8	0	ENSG00000168916.11	ZNF608	protein_coding
ENST00000505138.1	9	0	0	0	9	0	0	ENSG00000118482.7	PHF3	protein_coding
ENST00000510263.1	9	9	0	0	0	9	0	ENSG00000092421.12	SEMA6A	protein_coding
ENST00000512070.2	9	5	0	2	4	2	4	ENSG00000038382.13	TRIO	protein_coding
ENST00000514101.2	9	9	0	1	0	5	3	ENSG00000120784.11	ZFP30	protein_coding
ENST00000515359.2	9	9	0	0	0	6	3	ENSG00000173402.7	DAG1	protein_coding
ENST00000515397.1	9	1	0	0	8	0	0	ENSG00000038427.11	VCAN	protein_coding
ENST00000515545.1	9	7	1	0	2	7	2	ENSG00000070476.10	ZXDC	protein_coding
ENST00000518451.1	9	1	0	0	8	0	0	ENSG00000105997.18	HOXA3	protein_coding
ENST00000519865.1	9	8	0	1	2	4	4	ENSG00000145860.7	RNF145	protein_coding
ENST00000520401.1	9	0	0	0	9	0	0	ENSG00000258864.1	CTC-554D6.1	protein_coding
ENST00000521866.1	9	8	0	0	1	7	1	ENSG00000147526.15	TACC1	protein_coding
ENST00000521891.2	9	9	0	0	0	8	1	ENSG00000091656.11	ZFHX4	protein_coding
ENST00000522706.1	9	1	0	0	8	1	0	ENSG00000104714.9	ERICH1	protein_coding
ENST00000525639.1	9	8	0	1	1	5	2	ENSG00000137504.9	CREBZF	protein_coding
ENST00000525985.1	9	9	0	0	0	8	1	ENSG00000227184.3	EPPK1	protein_coding
ENST00000526887.1	9	0	0	0	9	0	0	ENSG00000187954.8	CYHR1	protein_coding
ENST00000527414.1	9	9	0	0	0	9	0	ENSG00000100697.10	DICER1	protein_coding
ENST00000530262.1	9	7	0	0	2	7	0	ENSG00000127603.19	MACF1	protein_coding
ENST00000531515.1	9	2	0	0	7	0	0	ENSG00000137504.9	CREBZF	protein_coding
ENST00000534224.1	9	2	0	0	7	0	2	ENSG00000137504.9	CREBZF	protein_coding
ENST00000535298.1	9	8	0	1	1	1	7	ENSG00000083812.7	ZNF324	protein_coding
ENST00000537187.1	9	5	0	0	4	3	2	ENSG00000038382.13	TRIO	protein_coding
ENST00000538711.1	9	9	0	0	0	6	3	ENSG00000173402.7	DAG1	protein_coding
ENST00000539901.1	9	9	0	0	0	6	3	ENSG00000173402.7	DAG1	protein_coding
ENST00000540984.1	9	8	0	1	1	8	0	ENSG00000143442.17	POGZ	protein_coding
ENST00000541308.1	9	9	0	0	0	6	3	ENSG00000173402.7	DAG1	protein_coding
ENST00000541352.1	9	9	0	0	0	9	0	ENSG00000100697.10	DICER1	protein_coding
ENST00000543522.1	9	9	0	1	0	8	0	ENSG00000198826.6	ARHGAP11A	protein_coding
ENST00000543571.1	9	9	0	0	0	9	0	ENSG00000131023.8	LATS1	protein_coding
ENST00000544431.1	9	9	0	0	0	8	1	ENSG00000168813.12	ZNF507	protein_coding
ENST00000544502.1	9	9	3	0	0	9	0	ENSG00000078687.12	TNRC6C	protein_coding
ENST00000544778.2	9	9	0	0	0	9	0	ENSG00000171634.12	BPTF	protein_coding
ENST00000545947.1	9	9	0	0	0	6	3	ENSG00000173402.7	DAG1	protein_coding
ENST00000554684.1	9	9	0	1	0	3	5	ENSG00000100796.13	SMEK1	protein_coding
ENST00000555462.1	9	6	0	1	3	0	5	ENSG00000100796.13	SMEK1	protein_coding
ENST00000558762.1	9	9	1	1	0	3	5	ENSG00000140443.9	IGF1R	protein_coding
ENST00000559420.2	9	9	0	0	0	7	2	ENSG00000138604.5	GLCE	protein_coding
ENST00000562621.1	9	9	0	0	0	0	0	ENSG00000159322.13	ADPGK	protein_coding
ENST00000565905.1	9	8	0	1	1	8	0	ENSG00000198826.6	ARHGAP11A	protein_coding
ENST00000567941.1	9	9	0	0	0	0	9	ENSG00000159322.13	ADPGK	protein_coding
ENST00000569534.1	9	9	0	0	0	0	9	ENSG00000159322.13	ADPGK	protein_coding
ENST00000569693.1	9	9	0	0	0	0	9	ENSG00000159322.13	ADPGK	protein_coding
ENST00000572681.2	9	9	0	0	0	8	1	ENSG00000079432.3	CIC	protein_coding
ENST00000572687.1	9	8	0	0	1	2	6	ENSG00000162073.9	PAQR4	protein_coding
ENST00000581241.1	9	8	2	0	1	0	0	ENSG00000141551.10	CSNK1D	protein_coding
ENST00000586544.1	9	9	1	0	0	0	0	ENSG00000129351.13	ILF3	protein_coding
ENST00000588338.2	9	1	0	9	8	0	0	ENSG00000166398.8	KIAA0355	protein_coding
ENST00000589018.1	9	1	0	1	8	0	0	ENSG00000120784.11	ZFP30	protein_coding
ENST00000593925.1	9	8	0	0	1	2	7	ENSG00000083812.7	ZNF324	protein_coding
ENST00000596655.1	9	9	0	4	0	3	2	ENSG00000167747.9	C19orf48	protein_coding
ENST00000598463.1	9	9	0	4	0	3	2	ENSG00000167747.9	C19orf48	protein_coding
ENST00000602993.1	9	0	0	0	9	0	0	ENSG00000196422.6	PPP1R26	protein_coding
ENST00000604351.1	9	9	0	0	0	8	1	ENSG00000196422.6	PPP1R26	protein_coding
ENST00000605286.1	9	9	0	0	0	8	1	ENSG00000196422.6	PPP1R26	protein_coding
ENST00000605660.1	9	9	0	0	0	8	1	ENSG00000196422.6	PPP1R26	protein_coding
ENST00000050961.6	8	8	0	0	0	8	0	ENSG00000091656.11	ZFHX4	protein_coding
ENST00000196548.5	8	8	0	0	0	8	0	ENSG00000083842.8	ZNF8	protein_coding
ENST00000218147.7	8	8	0	0	0	8	0	ENSG00000085185.11	BCORL1	protein_coding
ENST00000220562.4	8	8	0	3	0	3	2	ENSG00000012232.4	EXTL3	protein_coding
ENST00000221355.6	8	6	0	3	2	4	1	ENSG00000128000.11	ZNF780B	protein_coding
ENST00000231368.5	8	8	0	0	0	4	4	ENSG00000113441.11	LNPEP	protein_coding
ENST00000237163.5	8	8	0	0	0	8	0	ENSG00000083097.10	DOPEY1	protein_coding
ENST00000243182.6	8	8	0	0	0	8	0	ENSG00000123473.11	STIL	protein_coding
ENST00000246117.4	8	8	0	0	0	0	8	ENSG00000125912.6	NCLN	protein_coding
ENST00000248139.3	8	7	0	0	1	0	7	ENSG00000197562.5	RAB40C	protein_coding
ENST00000248975.5	8	8	0	1	0	4	3	ENSG00000128245.10	YWHAH	protein_coding
ENST00000248996.4	8	6	0	3	2	2	3	ENSG00000128266.7	GNAZ	protein_coding
ENST00000251091.5	8	7	0	1	1	4	2	ENSG00000020577.9	SAMD4A	protein_coding
ENST00000253193.7	8	7	1	0	1	7	0	ENSG00000130881.9	LRP3	protein_coding
ENST00000256474.2	8	7	0	0	1	4	3	ENSG00000134086.7	VHL	protein_coding
ENST00000257749.4	8	7	0	0	1	3	4	ENSG00000112182.10	BACH2	protein_coding
ENST00000258229.9	8	8	0	0	0	6	2	ENSG00000135749.14	PCNXL2	protein_coding
ENST00000258281.2	8	8	0	0	0	5	3	ENSG00000135801.5	TAF5L	protein_coding
ENST00000260045.3	8	8	0	0	0	6	2	ENSG00000137492.3	PRKRIR	protein_coding
ENST00000260058.5	8	7	1	0	1	5	2	ENSG00000137504.9	CREBZF	protein_coding
ENST00000260753.4	8	6	0	0	2	6	0	ENSG00000138182.10	KIF20B	protein_coding
ENST00000262189.6	8	7	0	0	1	7	0	ENSG00000055609.13	KMT2C	protein_coding
ENST00000262525.4	8	8	0	0	0	3	5	ENSG00000102870.4	ZNF629	protein_coding
ENST00000262776.3	8	8	0	0	0	8	0	ENSG00000108679.8	LGALS3BP	protein_coding
ENST00000263805.4	8	7	0	0	1	7	0	ENSG00000103994.12	ZNF106	protein_coding
ENST00000264447.4	8	8	0	0	0	7	1	ENSG00000075292.14	ZNF638	protein_coding
ENST00000265277.5	8	6	0	2	2	6	0	ENSG00000108061.7	SHOC2	protein_coding
ENST00000268704.2	8	0	0	0	8	0	0	ENSG00000197912.9	SPG7	protein_coding
ENST00000269321.7	8	8	1	1	0	3	4	ENSG00000141522.7	ARHGDIA	protein_coding
ENST00000269499.5	8	8	0	0	0	7	1	ENSG00000141664.5	ZCCHC2	protein_coding
ENST00000270223.6	8	8	0	0	0	5	3	ENSG00000185800.7	DMWD	protein_coding
ENST00000284037.5	8	8	0	2	0	6	0	ENSG00000112851.10	ERBB2IP	protein_coding
ENST00000284984.3	8	7	0	2	1	5	0	ENSG00000154734.10	ADAMTS1	protein_coding
ENST00000286332.5	8	8	0	0	0	5	3	ENSG00000055208.13	TAB2	protein_coding
ENST00000292478.4	8	6	0	1	2	2	4	ENSG00000106246.13	PTCD1	protein_coding
ENST00000292599.3	8	8	0	0	0	8	0	ENSG00000161021.7	MAML1	protein_coding
ENST00000294740.3	8	8	0	0	0	8	0	ENSG00000162702.7	ZNF281	protein_coding
ENST00000295713.5	8	6	0	0	2	2	4	ENSG00000163486.8	SRGAP2	protein_coding
ENST00000297591.5	8	8	0	0	0	7	1	ENSG00000164944.7	KIAA1429	protein_coding
ENST00000297857.2	8	8	0	1	0	6	1	ENSG00000165156.10	ZHX1	protein_coding
ENST00000298573.4	8	8	2	0	0	2	6	ENSG00000111266.4	DUSP16	protein_coding
ENST00000302342.3	8	8	0	0	0	6	2	ENSG00000171940.9	ZNF217	protein_coding
ENST00000302345.2	8	8	0	1	0	1	6	ENSG00000171302.12	CANT1	protein_coding
ENST00000303407.7	8	7	0	0	1	3	5	ENSG00000169925.12	BRD3	protein_coding
ENST00000303743.5	8	8	0	0	0	8	0	ENSG00000085185.11	BCORL1	protein_coding
ENST00000304658.5	8	8	0	0	1	6	2	ENSG00000169180.7	XPO6	protein_coding
ENST00000310924.2	8	5	0	0	3	0	5	ENSG00000167291.11	TBC1D16	protein_coding
ENST00000311502.7	8	1	0	0	7	0	1	ENSG00000196642.11	RABL6	protein_coding
ENST00000312405.6	8	8	0	0	0	6	2	ENSG00000130559.14	CAMSAP1	protein_coding
ENST00000312541.5	8	8	0	0	0	2	6	ENSG00000112763.11	BTN2A1	protein_coding
ENST00000313040.7	8	8	0	0	0	6	2	ENSG00000131115.11	ZNF227	protein_coding
ENST00000313349.3	8	8	0	0	0	4	4	ENSG00000179833.4	SERTAD2	protein_coding
ENST00000313368.5	8	8	0	3	0	4	1	ENSG00000178913.5	TAF7	protein_coding
ENST00000314358.5	8	8	0	0	0	8	0	ENSG00000120733.9	KDM3B	protein_coding
ENST00000314940.4	8	8	0	0	0	3	5	ENSG00000177733.4	HNRNPA0	protein_coding
ENST00000319715.4	8	8	1	2	0	6	0	ENSG00000122257.14	RBBP6	protein_coding
ENST00000320451.6	8	8	0	0	0	8	0	ENSG00000197961.7	ZNF121	protein_coding
ENST00000321562.4	8	6	0	0	2	1	5	ENSG00000141756.14	FKBP10	protein_coding
ENST00000322038.5	8	7	0	2	1	6	0	ENSG00000179981.9	TSHZ1	protein_coding
ENST00000322313.4	8	7	0	0	1	5	2	ENSG00000136709.7	WDR33	protein_coding
ENST00000323146.3	8	8	0	4	0	2	2	ENSG00000176087.10	SLC35A4	protein_coding
ENST00000323460.5	8	8	0	0	0	8	0	ENSG00000119231.6	SENP5	protein_coding
ENST00000325680.7	8	7	0	0	1	7	0	ENSG00000119596.13	YLPM1	protein_coding
ENST00000330838.6	8	5	0	0	3	5	0	ENSG00000132466.13	ANKRD17	protein_coding
ENST00000331483.4	8	8	0	0	0	3	5	ENSG00000185624.10	P4HB	protein_coding
ENST00000331838.5	8	0	0	0	8	0	0	ENSG00000054277.8	OPN3	protein_coding
ENST00000333896.5	8	8	1	1	0	7	0	ENSG00000115306.11	SPTBN1	protein_coding
ENST00000334370.4	8	8	0	1	0	3	4	ENSG00000105429.8	MEGF8	protein_coding
ENST00000335999.6	8	7	0	0	1	7	0	ENSG00000167566.12	NCKAP5L	protein_coding
ENST00000336086.6	8	8	0	0	0	8	0	ENSG00000106608.12	URGCP	protein_coding
ENST00000336415.4	8	8	0	0	0	7	1	ENSG00000143702.11	CEP170	protein_coding
ENST00000336614.4	8	7	0	1	1	1	6	ENSG00000249471.3	ZNF324B	protein_coding
ENST00000337817.5	8	8	0	0	0	8	0	ENSG00000123473.11	STIL	protein_coding
ENST00000340829.5	8	7	1	0	1	7	0	ENSG00000065883.10	CDK13	protein_coding
ENST00000341690.6	8	8	0	0	0	5	3	ENSG00000103168.12	TAF1C	protein_coding
ENST00000342056.2	8	6	0	0	2	6	0	ENSG00000185760.11	KCNQ5	protein_coding
ENST00000342771.4	8	5	0	0	3	2	3	ENSG00000158321.11	AUTS2	protein_coding
ENST00000343796.2	8	8	0	0	0	7	1	ENSG00000113580.10	NR3C1	protein_coding
ENST00000344736.4	8	7	0	0	1	7	0	ENSG00000196924.10	FLNA	protein_coding
ENST00000345148.5	8	8	0	0	0	0	8	ENSG00000103222.14	ABCC1	protein_coding
ENST00000345392.2	8	6	0	0	2	3	3	ENSG00000134086.7	VHL	protein_coding
ENST00000346156.5	8	7	0	0	1	2	6	ENSG00000141905.13	NFIC	protein_coding
ENST00000346370.5	8	8	0	0	0	0	8	ENSG00000103222.14	ABCC1	protein_coding
ENST00000349014.3	8	8	0	0	0	6	2	ENSG00000101126.11	ADNP	protein_coding
ENST00000349029.5	8	8	0	0	0	0	8	ENSG00000103222.14	ABCC1	protein_coding
ENST00000349129.2	8	8	0	0	0	8	0	ENSG00000083097.10	DOPEY1	protein_coding
ENST00000349780.4	8	7	0	0	1	7	0	ENSG00000136861.13	CDK5RAP2	protein_coding
ENST00000351154.5	8	8	0	0	0	0	8	ENSG00000103222.14	ABCC1	protein_coding
ENST00000355193.2	8	7	0	0	1	7	0	ENSG00000055609.13	KMT2C	protein_coding
ENST00000355194.4	8	6	0	0	2	6	0	ENSG00000185760.11	KCNQ5	protein_coding
ENST00000355235.3	8	4	0	0	4	2	2	ENSG00000197226.8	TBC1D9B	protein_coding
ENST00000355635.3	8	6	0	0	2	6	0	ENSG00000185760.11	KCNQ5	protein_coding
ENST00000355812.3	8	3	0	0	5	1	2	ENSG00000075292.14	ZNF638	protein_coding
ENST00000356554.3	8	5	0	0	3	1	4	ENSG00000198162.8	MAN1A2	protein_coding
ENST00000356713.4	8	8	1	1	0	5	2	ENSG00000119946.9	CNNM1	protein_coding
ENST00000356834.3	8	4	0	0	4	2	2	ENSG00000197226.8	TBC1D9B	protein_coding
ENST00000357466.2	8	1	0	0	7	1	0	ENSG00000196642.11	RABL6	protein_coding
ENST00000358372.4	8	5	0	0	3	5	0	ENSG00000146457.10	WTAP	protein_coding
ENST00000358602.4	8	8	0	0	0	8	0	ENSG00000132466.13	ANKRD17	protein_coding
ENST00000358704.4	8	8	0	0	0	7	1	ENSG00000179456.9	ZBTB18	protein_coding
ENST00000359304.2	8	8	0	0	0	8	0	ENSG00000085185.11	BCORL1	protein_coding
ENST00000359309.3	8	7	0	0	1	7	0	ENSG00000136861.13	CDK5RAP2	protein_coding
ENST00000359321.1	8	8	0	0	0	2	6	ENSG00000196584.2	XRCC2	protein_coding
ENST00000359479.3	8	8	0	1	0	7	0	ENSG00000169359.9	SLC33A1	protein_coding
ENST00000360190.4	8	7	0	0	1	7	0	ENSG00000136861.13	CDK5RAP2	protein_coding
ENST00000360319.4	8	7	0	0	1	7	0	ENSG00000196924.10	FLNA	protein_coding
ENST00000360338.3	8	8	0	0	0	4	4	ENSG00000197714.4	ZNF460	protein_coding
ENST00000360380.3	8	8	0	0	0	8	0	ENSG00000123473.11	STIL	protein_coding
ENST00000360394.2	8	8	0	0	0	8	0	ENSG00000116903.6	EXOC8	protein_coding
ENST00000360822.3	8	7	0	0	1	7	0	ENSG00000136861.13	CDK5RAP2	protein_coding
ENST00000361243.2	8	8	0	0	0	7	1	ENSG00000170776.15	AKAP13	protein_coding
ENST00000366542.1	8	8	0	0	0	7	1	ENSG00000143702.11	CEP170	protein_coding
ENST00000366543.1	8	8	0	0	0	7	1	ENSG00000143702.11	CEP170	protein_coding
ENST00000366544.1	8	8	0	0	0	7	1	ENSG00000143702.11	CEP170	protein_coding
ENST00000366553.1	8	8	0	0	0	8	0	ENSG00000203668.1	CHML	protein_coding
ENST00000366554.2	8	0	0	0	8	0	0	ENSG00000054277.8	OPN3	protein_coding
ENST00000366577.5	8	7	0	1	1	1	5	ENSG00000116984.8	MTR	protein_coding
ENST00000366645.1	8	8	0	0	0	8	0	ENSG00000116903.6	EXOC8	protein_coding
ENST00000366676.1	8	8	0	0	0	5	3	ENSG00000135801.5	TAF5L	protein_coding
ENST00000367094.2	8	7	2	2	1	0	5	ENSG00000130338.8	TULP4	protein_coding
ENST00000367212.3	8	1	0	7	7	1	0	ENSG00000058673.11	ZC3H11A	protein_coding
ENST00000367214.1	8	2	0	7	6	1	0	ENSG00000058673.11	ZC3H11A	protein_coding
ENST00000367352.3	8	8	0	0	0	8	0	ENSG00000162702.7	ZNF281	protein_coding
ENST00000367353.1	8	8	0	0	0	8	0	ENSG00000162702.7	ZNF281	protein_coding
ENST00000367456.1	8	8	0	0	0	5	3	ENSG00000055208.13	TAB2	protein_coding
ENST00000369452.4	8	6	0	2	2	6	0	ENSG00000108061.7	SHOC2	protein_coding
ENST00000369739.3	8	8	0	0	0	8	0	ENSG00000083097.10	DOPEY1	protein_coding
ENST00000369750.3	8	8	0	0	0	6	2	ENSG00000146242.5	TPBG	protein_coding
ENST00000369850.3	8	7	0	0	1	7	0	ENSG00000196924.10	FLNA	protein_coding
ENST00000369923.4	8	3	0	0	5	1	3	ENSG00000031698.8	SARS	protein_coding
ENST00000370050.5	8	8	0	0	0	1	7	ENSG00000112697.11	TMEM30A	protein_coding
ENST00000370275.4	8	8	0	0	0	0	8	ENSG00000101199.8	ARFGAP1	protein_coding
ENST00000370283.4	8	8	0	0	0	0	8	ENSG00000101199.8	ARFGAP1	protein_coding
ENST00000370398.1	8	6	0	0	2	6	0	ENSG00000185760.11	KCNQ5	protein_coding
ENST00000370453.5	8	0	0	0	8	0	0	ENSG00000271949.1	RP11-302M6.4	protein_coding
ENST00000370454.4	8	8	0	0	0	8	0	ENSG00000171488.10	LRRC8C	protein_coding
ENST00000370798.1	8	2	0	0	6	1	1	ENSG00000036549.8	ZZZ3	protein_coding
ENST00000370801.3	8	8	0	0	0	7	1	ENSG00000036549.8	ZZZ3	protein_coding
ENST00000371471.2	8	8	0	0	0	6	2	ENSG00000171940.9	ZNF217	protein_coding
ENST00000371602.4	8	8	0	0	0	6	2	ENSG00000101126.11	ADNP	protein_coding
ENST00000371663.4	8	1	0	0	7	0	1	ENSG00000196642.11	RABL6	protein_coding
ENST00000371728.3	8	6	0	0	2	6	0	ENSG00000138182.10	KIF20B	protein_coding
ENST00000371877.3	8	8	0	0	0	8	0	ENSG00000123473.11	STIL	protein_coding
ENST00000372064.4	8	8	3	0	0	3	5	ENSG00000112715.16	VEGFA	protein_coding
ENST00000373609.1	8	7	0	0	1	4	3	ENSG00000084652.11	TXLNA	protein_coding
ENST00000373610.3	8	7	0	0	1	4	3	ENSG00000084652.11	TXLNA	protein_coding
ENST00000374152.2	8	8	0	0	0	8	0	ENSG00000117713.13	ARID1A	protein_coding
ENST00000375911.1	8	8	0	2	0	6	1	ENSG00000204439.3	C6orf47	protein_coding
ENST00000377600.2	8	8	0	0	0	0	8	ENSG00000112763.11	BTN2A1	protein_coding
ENST00000377658.4	8	8	0	0	0	6	2	ENSG00000162413.12	KLHL21	protein_coding
ENST00000377663.3	8	8	0	0	0	4	4	ENSG00000162413.12	KLHL21	protein_coding
ENST00000377735.3	8	8	0	0	0	5	3	ENSG00000185800.7	DMWD	protein_coding
ENST00000378332.2	8	2	0	2	6	0	6	ENSG00000167522.10	ANKRD11	protein_coding
ENST00000378541.4	8	8	0	0	0	5	3	ENSG00000103168.12	TAF1C	protein_coding
ENST00000380935.1	8	8	1	2	0	6	0	ENSG00000112851.10	ERBB2IP	protein_coding
ENST00000380936.1	8	8	1	2	0	6	0	ENSG00000112851.10	ERBB2IP	protein_coding
ENST00000380938.2	8	8	1	2	0	6	0	ENSG00000112851.10	ERBB2IP	protein_coding
ENST00000380939.2	8	8	1	2	0	6	0	ENSG00000112851.10	ERBB2IP	protein_coding
ENST00000380943.2	8	8	1	2	0	6	0	ENSG00000112851.10	ERBB2IP	protein_coding
ENST00000381396.5	8	8	0	0	0	8	0	ENSG00000103540.12	CCP110	protein_coding
ENST00000389532.4	8	8	0	0	0	6	2	ENSG00000130559.14	CAMSAP1	protein_coding
ENST00000391696.1	8	7	0	1	1	1	6	ENSG00000249471.3	ZNF324B	protein_coding
ENST00000391961.2	8	8	0	0	0	6	2	ENSG00000131115.11	ZNF227	protein_coding
ENST00000392334.2	8	7	0	2	1	1	4	ENSG00000141551.10	CSNK1D	protein_coding
ENST00000392446.5	8	7	0	1	1	1	6	ENSG00000171302.12	CANT1	protein_coding
ENST00000392845.3	8	8	0	1	0	7	0	ENSG00000169359.9	SLC33A1	protein_coding
ENST00000393422.2	8	5	0	0	3	4	1	ENSG00000050820.12	BCAR1	protein_coding
ENST00000394166.3	8	7	0	1	1	2	4	ENSG00000185551.8	NR2F2	protein_coding
ENST00000394289.2	8	6	0	0	2	6	0	ENSG00000138182.10	KIF20B	protein_coding
ENST00000394464.2	8	8	0	0	0	7	1	ENSG00000113580.10	NR3C1	protein_coding
ENST00000395285.3	8	8	0	0	0	0	0	ENSG00000101199.8	ARFGAP1	protein_coding
ENST00000395335.2	8	7	0	0	1	6	1	ENSG00000101191.12	DIDO1	protein_coding
ENST00000395340.1	8	7	0	0	1	6	1	ENSG00000101191.12	DIDO1	protein_coding
ENST00000395571.3	8	8	0	1	0	6	1	ENSG00000165156.10	ZHX1	protein_coding
ENST00000396029.3	8	8	0	0	0	6	2	ENSG00000101126.11	ADNP	protein_coding
ENST00000396032.3	8	8	0	0	0	6	2	ENSG00000101126.11	ADNP	protein_coding
ENST00000396137.4	8	8	0	0	0	5	3	ENSG00000152409.8	JMY	protein_coding
ENST00000396208.2	8	8	0	0	0	8	0	ENSG00000103540.12	CCP110	protein_coding
ENST00000396212.2	8	8	0	0	0	8	0	ENSG00000103540.12	CCP110	protein_coding
ENST00000396221.2	8	8	0	0	0	8	0	ENSG00000123473.11	STIL	protein_coding
ENST00000397492.1	8	8	0	1	0	0	7	ENSG00000128245.10	YWHAH	protein_coding
ENST00000398148.3	8	5	0	0	4	4	1	ENSG00000088247.11	KHSRP	protein_coding
ENST00000398294.2	8	8	1	0	0	5	3	ENSG00000137504.9	CREBZF	protein_coding
ENST00000398510.3	8	7	0	0	1	7	0	ENSG00000177200.11	CHD9	protein_coding
ENST00000398594.2	8	1	1	0	7	1	0	ENSG00000254122.1	PCDHGB7	protein_coding
ENST00000399251.1	8	7	0	1	1	6	1	ENSG00000171988.13	JMJD1C	protein_coding
ENST00000399262.2	8	7	0	0	1	6	1	ENSG00000171988.13	JMJD1C	protein_coding
ENST00000399300.2	8	6	0	2	2	5	1	ENSG00000183808.7	RBM12B	protein_coding
ENST00000399408.2	8	8	0	0	0	0	8	ENSG00000103222.14	ABCC1	protein_coding
ENST00000399410.3	8	8	0	0	0	0	8	ENSG00000103222.14	ABCC1	protein_coding
ENST00000401878.3	8	5	0	0	3	2	3	ENSG00000184863.6	RBM33	protein_coding
ENST00000402306.3	8	8	0	0	0	8	0	ENSG00000106608.12	URGCP	protein_coding
ENST00000402622.2	8	6	0	0	2	6	0	ENSG00000185760.11	KCNQ5	protein_coding
ENST00000403813.2	8	6	0	0	2	6	0	ENSG00000185760.11	KCNQ5	protein_coding
ENST00000409386.3	8	8	0	0	0	6	2	ENSG00000130559.14	CAMSAP1	protein_coding
ENST00000409544.1	8	8	0	0	0	7	1	ENSG00000075292.14	ZNF638	protein_coding
ENST00000409657.1	8	5	0	0	3	0	6	ENSG00000175455.10	CCDC14	protein_coding
ENST00000409697.3	8	5	0	0	3	5	0	ENSG00000175455.10	CCDC14	protein_coding
ENST00000412507.1	8	4	0	0	4	4	0	ENSG00000169871.8	TRIM56	protein_coding
ENST00000414007.1	8	6	0	0	2	2	4	ENSG00000163486.8	SRGAP2	protein_coding
ENST00000414165.2	8	6	0	0	2	6	0	ENSG00000185760.11	KCNQ5	protein_coding
ENST00000415265.2	8	5	0	0	3	5	0	ENSG00000178252.13	WDR6	protein_coding
ENST00000415690.2	8	8	0	0	0	7	1	ENSG00000113580.10	NR3C1	protein_coding
ENST00000416354.1	8	6	0	0	2	6	0	ENSG00000138182.10	KIF20B	protein_coding
ENST00000416449.1	8	7	0	0	1	7	0	ENSG00000136861.13	CDK5RAP2	protein_coding
ENST00000416865.2	8	2	1	2	6	0	0	ENSG00000112851.10	ERBB2IP	protein_coding
ENST00000419026.1	8	2	0	6	6	2	0	ENSG00000119231.6	SENP5	protein_coding
ENST00000420627.1	8	7	0	0	1	2	5	ENSG00000196924.10	FLNA	protein_coding
ENST00000420783.3	8	8	0	0	0	1	7	ENSG00000178252.13	WDR6	protein_coding
ENST00000421109.2	8	6	0	0	2	2	4	ENSG00000185551.8	NR2F2	protein_coding
ENST00000421431.1	8	8	0	0	0	0	8	ENSG00000102178.8	UBL4A	protein_coding
ENST00000422373.1	8	7	0	0	1	7	0	ENSG00000196924.10	FLNA	protein_coding
ENST00000427052.1	8	8	0	0	1	7	1	ENSG00000086758.11	HUWE1	protein_coding
ENST00000429381.1	8	8	0	0	0	0	8	ENSG00000112763.11	BTN2A1	protein_coding
ENST00000430799.2	8	8	0	0	0	8	0	ENSG00000117713.13	ARID1A	protein_coding
ENST00000431932.2	8	6	0	0	2	6	0	ENSG00000174485.10	DENND4A	protein_coding
ENST00000433542.2	8	5	0	0	3	5	0	ENSG00000175455.10	CCDC14	protein_coding
ENST00000437199.1	8	8	0	0	0	7	1	ENSG00000164944.7	KIAA1429	protein_coding
ENST00000439768.2	8	6	0	2	2	6	0	ENSG00000037749.7	MFAP3	protein_coding
ENST00000443035.3	8	6	0	0	2	6	0	ENSG00000174485.10	DENND4A	protein_coding
ENST00000443736.1	8	8	0	0	0	8	0	ENSG00000106608.12	URGCP	protein_coding
ENST00000444597.1	8	8	0	2	0	3	4	ENSG00000100201.14	DDX17	protein_coding
ENST00000445299.2	8	8	0	0	0	8	0	ENSG00000119231.6	SENP5	protein_coding
ENST00000447540.1	8	7	0	0	1	7	0	ENSG00000177200.11	CHD9	protein_coding
ENST00000453200.1	8	8	0	0	0	8	0	ENSG00000106608.12	URGCP	protein_coding
ENST00000453771.1	8	1	0	7	7	1	0	ENSG00000058673.11	ZC3H11A	protein_coding
ENST00000458270.2	8	8	0	1	0	4	3	ENSG00000183309.7	ZNF623	protein_coding
ENST00000458659.2	8	8	0	0	0	5	3	ENSG00000102804.10	TSC22D1	protein_coding
ENST00000463155.1	8	0	0	0	8	0	0	ENSG00000054277.8	OPN3	protein_coding
ENST00000463920.1	8	8	0	0	1	0	0	ENSG00000160710.11	ADAR	protein_coding
ENST00000463996.1	8	0	0	0	8	0	0	ENSG00000175455.10	CCDC14	protein_coding
ENST00000466382.1	8	7	0	0	1	0	7	ENSG00000117713.13	ARID1A	protein_coding
ENST00000468975.2	8	8	0	0	0	0	0	ENSG00000101199.8	ARFGAP1	protein_coding
ENST00000469185.1	8	0	0	0	8	0	0	ENSG00000112763.11	BTN2A1	protein_coding
ENST00000469376.1	8	0	0	0	8	0	0	ENSG00000054277.8	OPN3	protein_coding
ENST00000470466.1	8	8	0	0	0	5	3	ENSG00000055208.13	TAB2	protein_coding
ENST00000471162.1	8	8	0	0	0	0	0	ENSG00000178252.13	WDR6	protein_coding
ENST00000473186.1	8	7	0	0	1	0	0	ENSG00000055609.13	KMT2C	protein_coding
ENST00000473282.2	8	7	0	0	1	0	8	ENSG00000136861.13	CDK5RAP2	protein_coding
ENST00000473637.2	8	7	0	0	1	0	7	ENSG00000141568.15	FOXK2	protein_coding
ENST00000476527.2	8	8	0	1	0	6	1	ENSG00000131381.8	ZFYVE20	protein_coding
ENST00000478753.2	8	8	0	0	0	4	4	ENSG00000179918.15	SEPHS2	protein_coding
ENST00000478849.1	8	0	0	0	8	0	0	ENSG00000054277.8	OPN3	protein_coding
ENST00000479252.1	8	0	0	0	8	0	0	ENSG00000171488.10	LRRC8C	protein_coding
ENST00000479408.2	8	4	0	4	4	1	3	ENSG00000178104.15	PDE4DIP	protein_coding
ENST00000479870.1	8	8	0	0	0	5	3	ENSG00000198420.5	FAM115A	protein_coding
ENST00000480112.1	8	7	0	0	1	0	8	ENSG00000136861.13	CDK5RAP2	protein_coding
ENST00000480218.1	8	0	0	0	8	0	0	ENSG00000112763.11	BTN2A1	protein_coding
ENST00000483247.1	8	4	0	0	4	0	0	ENSG00000175455.10	CCDC14	protein_coding
ENST00000483991.1	8	7	0	0	1	0	0	ENSG00000130559.14	CAMSAP1	protein_coding
ENST00000484298.1	8	6	3	0	2	0	0	ENSG00000116127.13	ALMS1	protein_coding
ENST00000484471.2	8	1	0	0	7	0	1	ENSG00000196642.11	RABL6	protein_coding
ENST00000487932.1	8	7	4	0	1	6	1	ENSG00000008710.13	PKD1	protein_coding
ENST00000488653.2	8	5	0	0	3	5	0	ENSG00000175455.10	CCDC14	protein_coding
ENST00000489591.1	8	7	0	0	1	0	8	ENSG00000141756.14	FKBP10	protein_coding
ENST00000490673.1	8	0	0	0	8	0	0	ENSG00000054277.8	OPN3	protein_coding
ENST00000493082.1	8	0	0	0	8	0	0	ENSG00000028310.13	BRD9	protein_coding
ENST00000495381.1	8	2	0	0	6	0	0	ENSG00000175455.10	CCDC14	protein_coding
ENST00000495707.1	8	8	0	0	0	0	0	ENSG00000196584.2	XRCC2	protein_coding
ENST00000497914.1	8	8	0	0	0	0	0	ENSG00000106608.12	URGCP	protein_coding
ENST00000498438.1	8	6	0	0	2	0	0	ENSG00000128713.11	HOXD11	protein_coding
ENST00000501704.2	8	3	0	0	5	3	0	ENSG00000102804.10	TSC22D1	protein_coding
ENST00000504087.1	8	7	0	5	1	2	0	ENSG00000151458.7	ANKRD50	protein_coding
ENST00000504676.1	8	3	1	0	5	0	3	ENSG00000113712.12	CSNK1A1	protein_coding
ENST00000509867.2	8	8	0	0	0	8	0	ENSG00000132466.13	ANKRD17	protein_coding
ENST00000510866.1	8	8	0	0	0	2	6	ENSG00000120733.9	KDM3B	protein_coding
ENST00000513206.1	8	2	1	0	6	2	0	ENSG00000038382.13	TRIO	protein_coding
ENST00000513610.1	8	8	0	1	0	4	3	ENSG00000145555.10	MYO10	protein_coding
ENST00000514199.1	8	8	0	4	0	2	2	ENSG00000176087.10	SLC35A4	protein_coding
ENST00000514533.1	8	0	0	0	8	0	0	ENSG00000175414.6	ARL10	protein_coding
ENST00000515007.2	8	8	0	1	0	2	5	ENSG00000145685.9	LHFPL2	protein_coding
ENST00000515435.1	8	3	1	0	5	0	3	ENSG00000113712.12	CSNK1A1	protein_coding
ENST00000515641.1	8	1	0	8	7	0	0	ENSG00000151458.7	ANKRD50	protein_coding
ENST00000517371.1	8	2	0	0	6	0	2	ENSG00000185728.12	YTHDF3	protein_coding
ENST00000517516.1	8	1	0	0	7	0	0	ENSG00000165156.10	ZHX1	protein_coding
ENST00000517700.1	8	2	0	2	6	1	1	ENSG00000183808.7	RBM12B	protein_coding
ENST00000518282.1	8	8	0	0	0	8	0	ENSG00000091656.11	ZFHX4	protein_coding
ENST00000518284.1	8	8	0	0	1	0	0	ENSG00000145860.7	RNF145	protein_coding
ENST00000518802.1	8	7	0	0	2	4	3	ENSG00000145860.7	RNF145	protein_coding
ENST00000519534.1	8	5	1	0	3	1	7	ENSG00000168802.8	CHTF8	protein_coding
ENST00000521606.2	8	7	0	0	2	4	3	ENSG00000145860.7	RNF145	protein_coding
ENST00000521674.1	8	8	0	0	0	0	0	ENSG00000185728.12	YTHDF3	protein_coding
ENST00000521776.2	8	8	1	1	0	5	2	ENSG00000253797.2	UTP14C	protein_coding
ENST00000522655.1	8	8	0	1	0	6	1	ENSG00000165156.10	ZHX1	protein_coding
ENST00000524135.1	8	8	0	0	0	0	8	ENSG00000185728.12	YTHDF3	protein_coding
ENST00000526926.1	8	8	0	1	0	4	3	ENSG00000183309.7	ZNF623	protein_coding
ENST00000529901.1	8	8	0	0	0	0	0	ENSG00000137492.3	PRKRIR	protein_coding
ENST00000529945.1	8	8	0	0	0	5	3	ENSG00000178104.15	PDE4DIP	protein_coding
ENST00000532090.2	8	8	0	0	0	7	1	ENSG00000254470.2	AP5B1	protein_coding
ENST00000535040.1	8	8	0	0	0	6	2	ENSG00000146242.5	TPBG	protein_coding
ENST00000535626.2	8	5	0	3	3	4	1	ENSG00000050820.12	BCAR1	protein_coding
ENST00000535977.1	8	7	0	0	1	0	7	ENSG00000197562.5	RAB40C	protein_coding
ENST00000537989.1	8	7	0	0	1	3	4	ENSG00000112182.10	BACH2	protein_coding
ENST00000538427.1	8	8	0	0	0	5	3	ENSG00000055208.13	TAB2	protein_coding
ENST00000538440.2	8	5	0	0	3	4	1	ENSG00000050820.12	BCAR1	protein_coding
ENST00000538492.1	8	7	0	0	1	0	7	ENSG00000197562.5	RAB40C	protein_coding
ENST00000539294.1	8	8	0	0	0	6	2	ENSG00000185728.12	YTHDF3	protein_coding
ENST00000539661.1	8	7	0	0	1	0	7	ENSG00000197562.5	RAB40C	protein_coding
ENST00000540052.1	8	8	0	0	0	8	0	ENSG00000085185.11	BCORL1	protein_coding
ENST00000540690.1	8	7	0	1	1	7	0	ENSG00000117713.13	ARID1A	protein_coding
ENST00000541676.1	8	8	0	0	0	5	3	ENSG00000103168.12	TAF1C	protein_coding
ENST00000542752.1	8	8	0	0	0	3	5	ENSG00000179918.15	SEPHS2	protein_coding
ENST00000542911.2	8	8	0	0	0	6	2	ENSG00000185728.12	YTHDF3	protein_coding
ENST00000543472.1	8	8	0	4	0	4	0	ENSG00000124766.4	SOX4	protein_coding
ENST00000543496.1	8	8	0	0	0	6	2	ENSG00000146242.5	TPBG	protein_coding
ENST00000545588.1	8	8	1	2	0	1	5	ENSG00000058673.11	ZC3H11A	protein_coding
ENST00000546196.1	8	8	0	3	0	4	1	ENSG00000050820.12	BCAR1	protein_coding
ENST00000549293.1	8	7	0	0	1	7	0	ENSG00000119596.13	YLPM1	protein_coding
ENST00000552421.1	8	2	0	0	6	2	0	ENSG00000119596.13	YLPM1	protein_coding
ENST00000554943.1	8	8	1	0	0	3	5	ENSG00000100796.13	SMEK1	protein_coding
ENST00000555004.1	8	8	0	7	0	0	1	ENSG00000227051.4	C14orf132	protein_coding
ENST00000556045.1	8	8	0	0	0	8	0	ENSG00000100697.10	DICER1	protein_coding
ENST00000556728.1	8	0	0	0	8	0	0	ENSG00000227051.4	C14orf132	protein_coding
ENST00000558084.1	8	7	0	0	1	0	8	ENSG00000055609.13	KMT2C	protein_coding
ENST00000558247.1	8	8	0	0	0	8	0	ENSG00000132466.13	ANKRD17	protein_coding
ENST00000562083.1	8	0	0	0	8	0	0	ENSG00000103540.12	CCP110	protein_coding
ENST00000562556.1	8	8	0	2	0	0	6	ENSG00000050820.12	BCAR1	protein_coding
ENST00000564208.1	8	8	0	0	0	0	0	ENSG00000103168.12	TAF1C	protein_coding
ENST00000564774.1	8	8	0	0	0	0	0	ENSG00000103168.12	TAF1C	protein_coding
ENST00000564845.1	8	7	0	0	1	7	0	ENSG00000177200.11	CHD9	protein_coding
ENST00000565324.1	8	8	0	0	0	5	3	ENSG00000157106.12	SMG1	protein_coding
ENST00000565380.1	8	4	0	0	4	4	0	ENSG00000103994.12	ZNF106	protein_coding
ENST00000565611.1	8	4	0	3	4	4	0	ENSG00000103994.12	ZNF106	protein_coding
ENST00000565698.1	8	8	0	0	1	6	2	ENSG00000169180.7	XPO6	protein_coding
ENST00000566029.1	8	7	0	0	1	7	0	ENSG00000177200.11	CHD9	protein_coding
ENST00000566903.1	8	4	0	0	4	0	8	ENSG00000103168.12	TAF1C	protein_coding
ENST00000567759.1	8	8	0	0	0	5	3	ENSG00000103168.12	TAF1C	protein_coding
ENST00000575069.1	8	8	0	0	0	0	8	ENSG00000185624.10	P4HB	protein_coding
ENST00000576674.1	8	2	2	0	6	0	0	ENSG00000167978.12	SRRM2	protein_coding
ENST00000585873.1	8	7	0	0	1	7	1	ENSG00000141664.5	ZCCHC2	protein_coding
ENST00000586602.1	8	8	0	0	0	8	0	ENSG00000197961.7	ZNF121	protein_coding
ENST00000586720.1	8	7	0	0	1	0	7	ENSG00000108679.8	LGALS3BP	protein_coding
ENST00000587251.1	8	8	0	0	0	0	8	ENSG00000108679.8	LGALS3BP	protein_coding
ENST00000587311.1	8	8	0	0	0	1	8	ENSG00000108679.8	LGALS3BP	protein_coding
ENST00000587740.1	8	0	0	0	8	0	8	ENSG00000125912.6	NCLN	protein_coding
ENST00000589005.1	8	8	0	0	0	6	2	ENSG00000131115.11	ZNF227	protein_coding
ENST00000589123.1	8	7	0	0	1	2	5	ENSG00000141905.13	NFIC	protein_coding
ENST00000589390.1	8	0	0	0	8	0	0	ENSG00000267041.1	ZNF850	protein_coding
ENST00000590278.1	8	8	0	0	0	0	0	ENSG00000130881.9	LRP3	protein_coding
ENST00000591062.1	8	1	0	0	7	0	0	ENSG00000125912.6	NCLN	protein_coding
ENST00000591344.1	8	8	0	0	0	7	1	ENSG00000267041.1	ZNF850	protein_coding
ENST00000591778.1	8	7	0	0	1	1	6	ENSG00000108679.8	LGALS3BP	protein_coding
ENST00000592048.1	8	4	0	4	4	4	0	ENSG00000082805.15	ERC1	protein_coding
ENST00000592228.1	8	3	0	1	5	2	1	ENSG00000171302.12	CANT1	protein_coding
ENST00000592737.1	8	8	0	0	0	0	8	ENSG00000125912.6	NCLN	protein_coding
ENST00000608843.1	8	8	0	0	0	8	0	ENSG00000273439.1	ZNF8	protein_coding
ENST00000609438.1	8	8	1	1	0	4	3	ENSG00000185477.4	GPRIN3	protein_coding
ENST00000025301.2	7	7	0	0	0	7	0	ENSG00000023516.7	AKAP11	protein_coding
ENST00000187830.2	7	7	0	0	0	0	7	ENSG00000073008.10	PVR	protein_coding
ENST00000192788.5	7	7	0	0	0	5	2	ENSG00000065060.12	UHRF1BP1	protein_coding
ENST00000215742.4	7	7	0	0	0	6	1	ENSG00000184436.7	THAP7	protein_coding
ENST00000216181.5	7	7	0	0	0	4	3	ENSG00000100345.16	MYH9	protein_coding
ENST00000217233.3	7	7	0	0	0	5	2	ENSG00000101255.6	TRIB3	protein_coding
ENST00000219473.7	7	4	0	0	3	4	0	ENSG00000103194.11	USP10	protein_coding
ENST00000224140.5	7	7	0	0	0	4	3	ENSG00000107290.9	SETX	protein_coding
ENST00000229634.9	7	6	0	1	1	4	2	ENSG00000111912.14	NCOA7	protein_coding
ENST00000230859.6	7	7	0	1	0	2	4	ENSG00000112941.8	PAPD7	protein_coding
ENST00000231509.3	7	7	0	0	0	7	0	ENSG00000113580.10	NR3C1	protein_coding
ENST00000232766.5	7	7	0	0	0	1	6	ENSG00000114648.7	KLHL18	protein_coding
ENST00000233078.4	7	4	0	0	3	1	3	ENSG00000071626.12	DAZAP1	protein_coding
ENST00000234677.2	7	2	0	0	5	1	2	ENSG00000031698.8	SARS	protein_coding
ENST00000235372.7	7	5	0	0	2	5	0	ENSG00000116731.18	PRDM2	protein_coding
ENST00000238571.3	7	6	0	0	1	6	0	ENSG00000119596.13	YLPM1	protein_coding
ENST00000238961.4	7	6	0	0	1	5	1	ENSG00000119906.7	FAM178A	protein_coding
ENST00000243253.3	7	7	0	0	0	1	6	ENSG00000058262.5	SEC61A1	protein_coding
ENST00000245323.4	7	7	0	0	0	2	5	ENSG00000125266.6	EFNB2	protein_coding
ENST00000248668.4	7	7	0	0	0	6	1	ENSG00000128011.4	LRFN1	protein_coding
ENST00000249504.5	7	7	1	0	0	4	3	ENSG00000128713.11	HOXD11	protein_coding
ENST00000251195.5	7	7	0	0	0	6	1	ENSG00000092853.9	CLSPN	protein_coding
ENST00000251343.5	7	7	0	0	0	4	3	ENSG00000100441.5	KHNYN	protein_coding
ENST00000252483.5	7	2	0	0	5	1	1	ENSG00000130202.5	PVRL2	protein_coding
ENST00000252577.5	7	7	0	0	0	0	7	ENSG00000167491.13	GATAD2A	protein_coding
ENST00000252699.2	7	7	0	0	0	4	3	ENSG00000130402.7	ACTN4	protein_coding
ENST00000254528.3	7	7	0	0	0	6	1	ENSG00000132205.6	EMILIN2	protein_coding
ENST00000256689.5	7	7	0	0	0	1	6	ENSG00000134294.9	SLC38A2	protein_coding
ENST00000258301.5	7	7	0	0	0	0	7	ENSG00000135823.9	STX6	protein_coding
ENST00000258341.4	7	7	0	0	0	6	1	ENSG00000135862.5	LAMC1	protein_coding
ENST00000259119.4	7	7	0	0	0	6	1	ENSG00000136603.9	SKIL	protein_coding
ENST00000259241.6	7	6	0	0	1	3	3	ENSG00000136720.6	HS6ST1	protein_coding
ENST00000261168.4	7	7	0	0	0	7	0	ENSG00000171681.8	ATF7IP	protein_coding
ENST00000261641.6	7	7	0	0	0	7	0	ENSG00000108557.13	RAI1	protein_coding
ENST00000261758.4	7	7	0	0	0	2	5	ENSG00000117899.6	MESDC2	protein_coding
ENST00000261937.6	7	5	0	0	2	0	5	ENSG00000037280.11	FLT4	protein_coding
ENST00000262710.1	7	0	0	0	7	0	0	ENSG00000100813.10	ACIN1	protein_coding
ENST00000262735.5	7	7	0	0	0	3	4	ENSG00000186951.12	PPARA	protein_coding
ENST00000263390.3	7	7	0	0	0	6	1	ENSG00000105085.6	MED26	protein_coding
ENST00000263857.6	7	7	0	0	0	1	6	ENSG00000068654.11	POLR1A	protein_coding
ENST00000263934.6	7	1	0	0	6	1	0	ENSG00000054523.12	KIF1B	protein_coding
ENST00000265843.4	7	7	0	0	0	7	0	ENSG00000110723.7	EXPH5	protein_coding
ENST00000269383.3	7	6	0	0	1	3	3	ENSG00000141569.6	TRIM65	protein_coding
ENST00000272233.4	7	7	0	0	0	0	7	ENSG00000143878.8	RHOB	protein_coding
ENST00000276297.4	7	7	0	0	0	6	1	ENSG00000164741.10	DLC1	protein_coding
ENST00000276925.6	7	5	0	0	2	0	5	ENSG00000147883.9	CDKN2B	protein_coding
ENST00000280481.7	7	7	0	0	0	7	0	ENSG00000150893.9	FREM2	protein_coding
ENST00000281821.2	7	4	0	0	3	1	3	ENSG00000116106.7	EPHA4	protein_coding
ENST00000283195.6	7	7	0	0	0	7	0	ENSG00000153201.11	RANBP2	protein_coding
ENST00000286298.4	7	7	0	0	0	5	2	ENSG00000155850.7	SLC26A2	protein_coding
ENST00000287727.3	7	7	0	0	0	6	1	ENSG00000157077.10	ZFYVE9	protein_coding
ENST00000290607.7	7	7	0	0	0	6	1	ENSG00000159433.7	STARD9	protein_coding
ENST00000291572.8	7	4	0	1	3	1	3	ENSG00000160216.14	AGPAT3	protein_coding
ENST00000291691.7	7	3	0	3	4	0	0	ENSG00000160298.13	C21orf58	protein_coding
ENST00000293925.5	7	7	0	0	0	5	2	ENSG00000007545.11	CRAMP1L	protein_coding
ENST00000295900.6	7	7	0	0	0	4	3	ENSG00000163635.13	ATXN7	protein_coding
ENST00000295924.7	7	7	0	0	0	7	0	ENSG00000163659.8	TIPARP	protein_coding
ENST00000296734.6	7	7	0	0	0	0	7	ENSG00000164294.9	GPX8	protein_coding
ENST00000297293.5	7	6	0	0	1	4	2	ENSG00000164715.5	LMTK2	protein_coding
ENST00000297540.4	7	7	0	0	0	5	2	ENSG00000164902.9	PHAX	protein_coding
ENST00000298316.5	7	7	0	2	0	2	3	ENSG00000165527.5	ARF6	protein_coding
ENST00000298743.7	7	7	0	1	0	3	3	ENSG00000180447.5	GAS1	protein_coding
ENST00000298834.3	7	7	0	0	0	3	4	ENSG00000110497.10	AMBRA1	protein_coding
ENST00000299238.5	7	7	0	0	0	6	1	ENSG00000166189.6	HPS6	protein_coding
ENST00000299563.4	7	7	0	0	0	6	1	ENSG00000166439.5	RNF169	protein_coding
ENST00000301215.3	7	7	0	0	0	6	1	ENSG00000167625.6	ZNF526	protein_coding
ENST00000301923.9	7	2	0	1	5	0	2	ENSG00000100354.16	TNRC6B	protein_coding
ENST00000302798.7	7	6	0	0	1	3	3	ENSG00000157654.13	PALM2-AKAP2	protein_coding
ENST00000303525.7	7	4	0	0	3	1	3	ENSG00000168724.10	DNAJC21	protein_coding
ENST00000304449.5	7	7	0	0	0	5	2	ENSG00000186416.8	NKRF	protein_coding
ENST00000304734.5	7	4	0	0	3	2	6	ENSG00000146223.10	RPL7L1	protein_coding
ENST00000305127.6	7	7	0	0	0	6	1	ENSG00000147118.6	ZNF182	protein_coding
ENST00000306085.6	7	7	0	0	0	6	1	ENSG00000169871.8	TRIM56	protein_coding
ENST00000307360.5	7	2	0	0	5	2	0	ENSG00000250120.2	PCDHA10	protein_coding
ENST00000309311.6	7	7	0	0	0	6	1	ENSG00000167658.11	EEF2	protein_coding
ENST00000310092.7	7	6	0	0	1	4	2	ENSG00000173933.15	RBM4	protein_coding
ENST00000310389.5	7	7	0	0	0	1	6	ENSG00000175414.6	ARL10	protein_coding
ENST00000311066.5	7	7	0	0	0	5	2	ENSG00000116731.18	PRDM2	protein_coding
ENST00000312521.4	7	7	0	0	0	3	4	ENSG00000174738.8	NR1D2	protein_coding
ENST00000313339.3	7	1	0	0	6	0	1	ENSG00000180071.14	ANKRD18A	protein_coding
ENST00000314845.3	7	7	0	0	0	3	4	ENSG00000110497.10	AMBRA1	protein_coding
ENST00000316448.5	7	7	0	0	0	4	3	ENSG00000179218.9	CALR	protein_coding
ENST00000318149.3	7	2	0	0	5	2	0	ENSG00000171467.11	ZNF318	protein_coding
ENST00000318584.5	7	7	0	0	0	4	3	ENSG00000181027.6	FKRP	protein_coding
ENST00000319004.5	7	7	0	0	0	7	0	ENSG00000179409.6	GEMIN4	protein_coding
ENST00000320159.2	7	7	0	0	0	7	0	ENSG00000180035.6	ZNF48	protein_coding
ENST00000320547.7	7	7	0	0	0	0	7	ENSG00000130723.13	PRRC2B	protein_coding
ENST00000321505.4	7	7	0	0	0	4	3	ENSG00000110427.10	KIAA1549L	protein_coding
ENST00000324048.5	7	6	0	0	1	6	0	ENSG00000143373.13	ZNF687	protein_coding
ENST00000325327.3	7	6	0	0	1	0	6	ENSG00000176619.6	LMNB2	protein_coding
ENST00000326624.2	7	7	0	0	0	7	0	ENSG00000177485.6	ZBTB33	protein_coding
ENST00000326648.3	7	7	0	0	0	6	1	ENSG00000180357.5	ZNF609	protein_coding
ENST00000326756.3	7	7	0	0	0	4	3	ENSG00000178163.3	ZNF518B	protein_coding
ENST00000329524.4	7	7	0	0	0	6	1	ENSG00000072736.14	NFATC3	protein_coding
ENST00000331497.3	7	7	0	0	0	0	0	ENSG00000182768.7	NGRN	protein_coding
ENST00000332687.6	7	7	0	0	0	4	3	ENSG00000131263.8	RLIM	protein_coding
ENST00000333175.5	7	5	1	1	2	0	4	ENSG00000182087.8	TMEM259	protein_coding
ENST00000334218.5	7	6	0	3	1	3	0	ENSG00000143776.14	CDC42BPA	protein_coding
ENST00000334344.6	7	6	0	0	1	5	1	ENSG00000189079.11	ARID2	protein_coding
ENST00000335901.4	7	7	0	2	0	3	2	ENSG00000197024.4	ZNF398	protein_coding
ENST00000336332.5	7	7	0	0	0	7	0	ENSG00000070476.10	ZXDC	protein_coding
ENST00000336648.4	7	6	0	0	1	6	0	ENSG00000159267.10	HLCS	protein_coding
ENST00000336715.6	7	6	0	0	1	6	0	ENSG00000143373.13	ZNF687	protein_coding
ENST00000336761.6	7	4	0	0	3	0	4	ENSG00000071626.12	DAZAP1	protein_coding
ENST00000336873.5	7	7	0	2	0	3	2	ENSG00000100099.16	HPS4	protein_coding
ENST00000337138.4	7	5	0	1	2	4	0	ENSG00000100644.12	HIF1A	protein_coding
ENST00000338222.5	7	7	0	0	0	6	1	ENSG00000188021.7	UBQLN2	protein_coding
ENST00000338631.6	7	0	0	0	7	0	0	ENSG00000100813.10	ACIN1	protein_coding
ENST00000340437.4	7	7	0	0	0	0	7	ENSG00000149532.11	CPSF7	protein_coding
ENST00000340648.4	7	7	0	0	0	3	4	ENSG00000160208.11	RRP1B	protein_coding
ENST00000340908.4	7	7	0	0	0	3	4	ENSG00000060237.12	WNK1	protein_coding
ENST00000341316.2	7	4	0	0	3	0	4	ENSG00000197912.9	SPG7	protein_coding
ENST00000341712.4	7	3	0	0	4	2	1	ENSG00000133030.15	MPRIP	protein_coding
ENST00000342677.6	7	7	0	1	0	1	5	ENSG00000033170.12	FUT8	protein_coding
ENST00000343137.4	7	7	0	0	0	5	2	ENSG00000116731.18	PRDM2	protein_coding
ENST00000344191.4	7	4	0	0	3	4	0	ENSG00000130396.16	MLLT4	protein_coding
ENST00000344441.6	7	7	0	0	0	6	1	ENSG00000154305.12	MIA3	protein_coding
ENST00000344730.3	7	7	0	0	0	6	1	ENSG00000143322.15	ABL2	protein_coding
ENST00000344922.5	7	7	0	0	0	6	1	ENSG00000154305.12	MIA3	protein_coding
ENST00000344956.4	7	7	0	0	0	0	7	ENSG00000073008.10	PVR	protein_coding
ENST00000345716.4	7	5	0	0	2	4	1	ENSG00000010322.11	NISCH	protein_coding
ENST00000346162.6	7	6	0	0	1	0	0	ENSG00000096063.10	SRPK1	protein_coding
ENST00000346183.3	7	7	0	0	0	6	1	ENSG00000072736.14	NFATC3	protein_coding
ENST00000349223.5	7	7	0	0	0	6	1	ENSG00000072736.14	NFATC3	protein_coding
ENST00000349225.2	7	7	0	0	0	4	3	ENSG00000131263.8	RLIM	protein_coding
ENST00000349945.1	7	7	0	0	0	5	2	ENSG00000102908.16	NFAT5	protein_coding
ENST00000352867.2	7	5	0	0	2	1	4	ENSG00000124508.12	BTN2A2	protein_coding
ENST00000353383.1	7	7	0	0	0	7	0	ENSG00000108557.13	RAI1	protein_coding
ENST00000354436.2	7	7	0	0	0	5	2	ENSG00000102908.16	NFAT5	protein_coding
ENST00000355238.6	7	5	0	0	2	2	4	ENSG00000135316.13	SYNCRIP	protein_coding
ENST00000355468.3	7	6	0	1	1	2	3	ENSG00000141696.8	LEPREL4	protein_coding
ENST00000355951.2	7	7	0	0	0	5	2	ENSG00000198420.5	FAM115A	protein_coding
ENST00000356056.5	7	6	0	1	1	4	1	ENSG00000066933.11	MYO9A	protein_coding
ENST00000356183.4	7	7	0	0	1	5	2	ENSG00000077235.13	GTF3C1	protein_coding
ENST00000356244.3	7	6	0	0	1	3	4	ENSG00000100401.15	RANGAP1	protein_coding
ENST00000356315.4	7	7	0	0	0	7	0	ENSG00000048707.9	VPS13D	protein_coding
ENST00000356663.3	7	5	1	1	2	3	1	ENSG00000182087.8	TMEM259	protein_coding
ENST00000356709.4	7	5	0	0	2	1	4	ENSG00000124508.12	BTN2A2	protein_coding
ENST00000357115.3	7	5	0	1	2	4	0	ENSG00000198589.6	LRBA	protein_coding
ENST00000357206.2	7	7	0	0	0	6	1	ENSG00000157077.10	ZFYVE9	protein_coding
ENST00000357481.2	7	0	0	0	7	0	0	ENSG00000100813.10	ACIN1	protein_coding
ENST00000357496.2	7	7	0	0	0	4	3	ENSG00000198218.6	QRICH1	protein_coding
ENST00000357634.3	7	6	2	0	1	4	2	ENSG00000020577.9	SAMD4A	protein_coding
ENST00000357799.4	7	7	0	0	0	7	0	ENSG00000163535.13	SGOL2	protein_coding
ENST00000357890.5	7	7	0	0	0	1	6	ENSG00000103549.17	RNF40	protein_coding
ENST00000358136.3	7	7	0	0	0	7	0	ENSG00000048707.9	VPS13D	protein_coding
ENST00000358307.2	7	5	0	2	2	0	5	ENSG00000033170.12	FUT8	protein_coding
ENST00000358694.6	7	7	0	1	0	4	2	ENSG00000198561.8	CTNND1	protein_coding
ENST00000358713.3	7	7	0	0	0	0	7	ENSG00000167491.13	GATAD2A	protein_coding
ENST00000358919.2	7	7	0	0	0	6	1	ENSG00000164741.10	DLC1	protein_coding
ENST00000359003.2	7	7	0	0	0	6	1	ENSG00000198646.9	NCOA6	protein_coding
ENST00000359232.3	7	5	0	0	2	0	5	ENSG00000197119.8	SLC25A29	protein_coding
ENST00000359337.4	7	7	0	0	0	5	2	ENSG00000196576.10	PLXNB2	protein_coding
ENST00000359568.5	7	6	0	0	1	6	0	ENSG00000160299.12	PCNT	protein_coding
ENST00000359858.4	7	7	0	0	0	6	1	ENSG00000197056.5	ZMYM1	protein_coding
ENST00000359867.3	7	2	0	0	5	0	2	ENSG00000213923.6	CSNK1E	protein_coding
ENST00000360315.3	7	7	0	0	0	0	7	ENSG00000167491.13	GATAD2A	protein_coding
ENST00000360682.6	7	7	0	1	0	4	2	ENSG00000198561.8	CTNND1	protein_coding
ENST00000360689.5	7	7	0	1	0	1	5	ENSG00000033170.12	FUT8	protein_coding
ENST00000361136.2	7	7	0	1	0	5	1	ENSG00000196428.8	TSC22D2	protein_coding
ENST00000361332.4	7	7	0	1	0	4	2	ENSG00000198561.8	CTNND1	protein_coding
ENST00000361391.6	7	7	0	1	0	4	2	ENSG00000198561.8	CTNND1	protein_coding
ENST00000361428.2	7	7	0	0	0	7	0	ENSG00000171467.11	ZNF318	protein_coding
ENST00000361690.3	7	6	0	0	1	3	3	ENSG00000096063.10	SRPK1	protein_coding
ENST00000361796.4	7	7	0	1	0	4	2	ENSG00000198561.8	CTNND1	protein_coding
ENST00000361875.3	7	7	0	1	0	5	1	ENSG00000196428.8	TSC22D2	protein_coding
ENST00000366622.1	7	7	0	0	0	5	2	ENSG00000143674.6	MLK4	protein_coding
ENST00000366764.2	7	6	0	3	1	3	0	ENSG00000143776.14	CDC42BPA	protein_coding
ENST00000366766.2	7	6	0	3	1	3	0	ENSG00000143776.14	CDC42BPA	protein_coding
ENST00000366769.3	7	6	0	3	1	3	0	ENSG00000143776.14	CDC42BPA	protein_coding
ENST00000366809.2	7	4	0	0	3	0	0	ENSG00000130396.16	MLLT4	protein_coding
ENST00000368357.3	7	6	0	1	1	4	2	ENSG00000111912.14	NCOA7	protein_coding
ENST00000368879.2	7	6	0	0	1	6	0	ENSG00000143373.13	ZNF687	protein_coding
ENST00000369301.3	7	7	0	1	0	3	3	ENSG00000196865.4	NHLRC2	protein_coding
ENST00000369448.3	7	7	0	0	0	6	2	ENSG00000183508.4	FAM46C	protein_coding
ENST00000369626.3	7	7	0	0	0	6	1	ENSG00000155380.7	SLC16A1	protein_coding
ENST00000369682.3	7	7	0	0	0	7	0	ENSG00000130827.5	PLXNA3	protein_coding
ENST00000369878.4	7	7	0	0	0	5	2	ENSG00000148842.13	CNNM2	protein_coding
ENST00000370505.3	7	5	0	2	2	3	2	ENSG00000065243.14	PKN2	protein_coding
ENST00000370521.3	7	6	0	0	1	4	2	ENSG00000065243.14	PKN2	protein_coding
ENST00000370528.3	7	7	1	0	0	5	2	ENSG00000119946.9	CNNM1	protein_coding
ENST00000370836.2	7	6	0	0	1	5	1	ENSG00000171004.13	HS6ST2	protein_coding
ENST00000371527.1	7	7	0	0	0	5	2	ENSG00000186416.8	NKRF	protein_coding
ENST00000371528.1	7	6	0	0	1	4	2	ENSG00000203995.5	ZYG11A	protein_coding
ENST00000371532.1	7	2	0	4	5	0	2	ENSG00000203995.5	ZYG11A	protein_coding
ENST00000371591.1	7	7	0	0	0	6	1	ENSG00000157077.10	ZFYVE9	protein_coding
ENST00000371671.4	7	1	0	0	6	1	0	ENSG00000196642.11	RABL6	protein_coding
ENST00000371675.3	7	1	0	1	6	0	1	ENSG00000196642.11	RABL6	protein_coding
ENST00000371953.3	7	3	0	0	4	2	1	ENSG00000171862.5	PTEN	protein_coding
ENST00000372077.4	7	7	3	1	0	1	5	ENSG00000112715.16	VEGFA	protein_coding
ENST00000372169.2	7	7	0	0	0	4	3	ENSG00000107290.9	SETX	protein_coding
ENST00000372388.2	7	6	0	0	1	0	6	ENSG00000151208.12	DLG5	protein_coding
ENST00000372391.2	7	7	0	0	0	1	6	ENSG00000151208.12	DLG5	protein_coding
ENST00000372771.4	7	7	0	0	0	7	0	ENSG00000117000.8	RLF	protein_coding
ENST00000373233.3	7	6	0	1	1	6	0	ENSG00000124177.10	CHD6	protein_coding
ENST00000373329.1	7	7	0	0	0	0	0	ENSG00000197056.5	ZMYM1	protein_coding
ENST00000373330.1	7	7	0	0	0	6	1	ENSG00000197056.5	ZMYM1	protein_coding
ENST00000373477.4	7	6	0	0	1	2	4	ENSG00000134684.6	YARS	protein_coding
ENST00000373812.3	7	7	0	0	0	6	1	ENSG00000198492.10	YTHDF2	protein_coding
ENST00000373822.1	7	6	0	3	1	1	3	ENSG00000096063.10	SRPK1	protein_coding
ENST00000373825.2	7	6	0	0	1	3	3	ENSG00000096063.10	SRPK1	protein_coding
ENST00000374244.3	7	7	0	0	0	7	0	ENSG00000165185.10	KIAA1958	protein_coding
ENST00000374530.3	7	6	0	0	1	3	3	ENSG00000157654.13	PALM2-AKAP2	protein_coding
ENST00000374580.4	7	6	1	2	1	3	1	ENSG00000204217.8	BMPR2	protein_coding
ENST00000374796.2	7	7	0	0	0	6	1	ENSG00000198646.9	NCOA6	protein_coding
ENST00000374937.3	7	6	0	0	1	6	0	ENSG00000075151.15	EIF4G3	protein_coding
ENST00000376048.5	7	0	0	0	7	0	0	ENSG00000116731.18	PRDM2	protein_coding
ENST00000376687.3	7	6	0	0	1	4	2	ENSG00000101945.12	SUV39H1	protein_coding
ENST00000376943.3	7	7	0	0	0	6	1	ENSG00000147118.6	ZNF182	protein_coding
ENST00000377081.1	7	1	0	0	6	1	0	ENSG00000054523.12	KIF1B	protein_coding
ENST00000377083.1	7	7	0	0	0	4	3	ENSG00000054523.12	KIF1B	protein_coding
ENST00000377086.1	7	1	0	0	6	1	0	ENSG00000054523.12	KIF1B	protein_coding
ENST00000377093.4	7	7	0	0	0	4	3	ENSG00000054523.12	KIF1B	protein_coding
ENST00000378116.4	7	7	0	0	0	4	3	ENSG00000148468.12	FAM171A1	protein_coding
ENST00000379095.3	7	7	0	0	0	4	3	ENSG00000182768.7	NGRN	protein_coding
ENST00000379177.1	7	7	0	0	0	6	1	ENSG00000005889.11	ZFX	protein_coding
ENST00000379188.3	7	7	0	0	0	6	1	ENSG00000005889.11	ZFX	protein_coding
ENST00000379388.2	7	7	0	0	0	7	0	ENSG00000095951.12	HIVEP1	protein_coding
ENST00000380874.2	7	7	2	0	0	3	4	ENSG00000054598.5	FOXC1	protein_coding
ENST00000381440.3	7	7	0	2	0	4	1	ENSG00000205730.5	ITPRIPL2	protein_coding
ENST00000381461.2	7	7	0	0	0	7	0	ENSG00000183354.7	KIAA2026	protein_coding
ENST00000382021.2	7	4	0	0	3	1	3	ENSG00000168724.10	DNAJC21	protein_coding
ENST00000382070.3	7	7	0	0	0	6	1	ENSG00000005339.8	CREBBP	protein_coding
ENST00000389726.3	7	7	0	0	0	4	3	ENSG00000110427.10	KIAA1549L	protein_coding
ENST00000392067.3	7	6	2	0	1	4	2	ENSG00000020577.9	SAMD4A	protein_coding
ENST00000392108.3	7	4	0	0	3	4	0	ENSG00000130396.16	MLLT4	protein_coding
ENST00000392477.2	7	6	0	1	1	4	2	ENSG00000111912.14	NCOA7	protein_coding
ENST00000392900.3	7	5	0	0	2	0	0	ENSG00000198420.5	FAM115A	protein_coding
ENST00000392908.3	7	5	0	0	2	0	5	ENSG00000197119.8	SLC25A29	protein_coding
ENST00000393114.3	7	6	0	1	1	2	4	ENSG00000122783.12	C7orf49	protein_coding
ENST00000393220.1	7	7	0	0	0	4	3	ENSG00000107290.9	SETX	protein_coding
ENST00000393742.2	7	7	0	0	0	5	2	ENSG00000102908.16	NFAT5	protein_coding
ENST00000393928.1	7	6	1	1	1	2	3	ENSG00000141696.8	LEPREL4	protein_coding
ENST00000394171.2	7	6	0	0	1	2	4	ENSG00000185551.8	NR2F2	protein_coding
ENST00000394420.4	7	7	0	1	0	5	1	ENSG00000159579.9	RSPRY1	protein_coding
ENST00000394466.2	7	7	0	0	0	7	0	ENSG00000113580.10	NR3C1	protein_coding
ENST00000394585.1	7	7	0	1	0	1	5	ENSG00000033170.12	FUT8	protein_coding
ENST00000394586.2	7	7	0	1	0	1	5	ENSG00000033170.12	FUT8	protein_coding
ENST00000394633.3	7	0	0	0	7	0	0	ENSG00000204970.5	PCDHA1	protein_coding
ENST00000394866.1	7	7	1	0	0	7	0	ENSG00000120733.9	KDM3B	protein_coding
ENST00000394888.4	7	7	0	0	0	0	7	ENSG00000149532.11	CPSF7	protein_coding
ENST00000394997.1	7	5	0	1	2	4	0	ENSG00000100644.12	HIF1A	protein_coding
ENST00000395119.3	7	1	0	6	6	1	0	ENSG00000104529.13	EEF1D	protein_coding
ENST00000395443.2	7	7	0	0	0	4	3	ENSG00000198218.6	QRICH1	protein_coding
ENST00000395770.3	7	7	0	0	0	4	3	ENSG00000113441.11	LNPEP	protein_coding
ENST00000396000.2	7	7	0	0	0	3	4	ENSG00000186951.12	PPARA	protein_coding
ENST00000396053.4	7	0	0	0	7	0	0	ENSG00000173933.15	RBM4	protein_coding
ENST00000396832.1	7	2	0	0	5	0	2	ENSG00000213923.6	CSNK1E	protein_coding
ENST00000396965.1	7	7	0	0	0	6	1	ENSG00000147118.6	ZNF182	protein_coding
ENST00000396987.3	7	6	0	5	1	0	1	ENSG00000158669.7	AGPAT6	protein_coding
ENST00000397341.3	7	0	0	0	7	0	0	ENSG00000100813.10	ACIN1	protein_coding
ENST00000397412.3	7	7	0	0	0	5	2	ENSG00000007545.11	CRAMP1L	protein_coding
ENST00000397680.1	7	2	0	7	5	0	0	ENSG00000160298.13	C21orf58	protein_coding
ENST00000397682.3	7	3	0	7	4	0	0	ENSG00000160298.13	C21orf58	protein_coding
ENST00000397685.4	7	3	0	7	4	0	0	ENSG00000160298.13	C21orf58	protein_coding
ENST00000397708.1	7	5	0	1	2	5	0	ENSG00000160294.6	MCM3AP	protein_coding
ENST00000398145.2	7	7	0	2	0	3	2	ENSG00000100099.16	HPS4	protein_coding
ENST00000398590.3	7	7	0	0	0	5	2	ENSG00000163635.13	ATXN7	protein_coding
ENST00000398692.4	7	2	0	0	5	0	2	ENSG00000173933.15	RBM4	protein_coding
ENST00000399039.4	7	6	0	1	1	4	2	ENSG00000198561.8	CTNND1	protein_coding
ENST00000399050.4	7	7	0	1	0	4	2	ENSG00000198561.8	CTNND1	protein_coding
ENST00000399120.1	7	6	0	0	1	6	0	ENSG00000159267.10	HLCS	protein_coding
ENST00000399133.2	7	7	0	0	0	6	1	ENSG00000184436.7	THAP7	protein_coding
ENST00000399302.2	7	6	0	0	1	4	2	ENSG00000060749.10	QSER1	protein_coding
ENST00000399933.3	7	7	0	0	0	7	0	ENSG00000183354.7	KIAA2026	protein_coding
ENST00000400206.2	7	0	0	2	7	0	0	ENSG00000213923.6	CSNK1E	protein_coding
ENST00000400256.3	7	7	0	0	0	7	0	ENSG00000158270.10	COLEC12	protein_coding
ENST00000400721.4	7	6	1	1	1	2	3	ENSG00000141522.7	ARHGDIA	protein_coding
ENST00000402544.1	7	7	0	0	0	6	1	ENSG00000171988.13	JMJD1C	protein_coding
ENST00000403059.4	7	7	0	0	0	0	7	ENSG00000073008.10	PVR	protein_coding
ENST00000404158.1	7	7	0	0	0	0	7	ENSG00000167491.13	GATAD2A	protein_coding
ENST00000405460.2	7	7	0	0	0	7	0	ENSG00000164199.11	GPR98	protein_coding
ENST00000405486.1	7	6	0	0	1	3	4	ENSG00000100401.15	RANGAP1	protein_coding
ENST00000406775.2	7	4	0	0	3	2	2	ENSG00000158321.11	AUTS2	protein_coding
ENST00000407236.1	7	7	0	0	0	3	4	ENSG00000186951.12	PPARA	protein_coding
ENST00000408940.3	7	7	0	0	0	6	1	ENSG00000143322.15	ABL2	protein_coding
ENST00000408993.2	7	6	0	0	1	4	2	ENSG00000173933.15	RBM4	protein_coding
ENST00000409406.1	7	6	0	0	1	4	2	ENSG00000173933.15	RBM4	protein_coding
ENST00000409407.1	7	7	0	0	0	6	1	ENSG00000075292.14	ZNF638	protein_coding
ENST00000409955.1	7	6	0	0	1	0	6	ENSG00000144231.6	POLR2D	protein_coding
ENST00000413427.2	7	7	0	0	0	6	1	ENSG00000136603.9	SKIL	protein_coding
ENST00000413440.1	7	7	0	0	0	5	2	ENSG00000116731.18	PRDM2	protein_coding
ENST00000413834.1	7	4	0	0	3	2	2	ENSG00000248919.3	ATP5J2-PTCD1	protein_coding
ENST00000413967.1	7	6	0	1	1	0	6	ENSG00000114867.15	EIF4G1	protein_coding
ENST00000414716.3	7	7	0	0	0	7	0	ENSG00000099814.11	CEP170B	protein_coding
ENST00000415361.2	7	7	0	1	0	4	2	ENSG00000198561.8	CTNND1	protein_coding
ENST00000415593.1	7	7	0	0	0	2	5	ENSG00000185624.10	P4HB	protein_coding
ENST00000415912.2	7	7	0	0	0	0	7	ENSG00000117298.10	ECE1	protein_coding
ENST00000416795.2	7	5	0	0	2	1	4	ENSG00000124508.12	BTN2A2	protein_coding
ENST00000416954.2	7	0	0	7	7	0	0	ENSG00000113580.10	NR3C1	protein_coding
ENST00000418279.1	7	7	0	0	0	7	0	ENSG00000099814.11	CEP170B	protein_coding
ENST00000418388.1	7	7	0	0	0	1	6	ENSG00000238227.3	C9orf69	protein_coding
ENST00000418390.2	7	7	0	0	0	5	2	ENSG00000011007.8	TCEB3	protein_coding
ENST00000418647.3	7	5	0	2	2	4	0	ENSG00000050820.12	BCAR1	protein_coding
ENST00000419152.2	7	1	0	6	6	1	0	ENSG00000104529.13	EEF1D	protein_coding
ENST00000420008.2	7	7	0	2	0	3	2	ENSG00000197024.4	ZNF398	protein_coding
ENST00000420641.3	7	4	0	0	3	4	0	ENSG00000050820.12	BCAR1	protein_coding
ENST00000422879.3	7	0	0	0	7	0	0	ENSG00000117899.6	MESDC2	protein_coding
ENST00000423316.2	7	3	0	3	4	3	0	ENSG00000104529.13	EEF1D	protein_coding
ENST00000423325.2	7	6	0	3	1	1	3	ENSG00000096063.10	SRPK1	protein_coding
ENST00000424142.1	7	6	0	2	1	1	4	ENSG00000122783.12	C7orf49	protein_coding
ENST00000424560.1	7	6	0	1	1	4	1	ENSG00000066933.11	MYO9A	protein_coding
ENST00000424646.2	7	6	1	0	1	6	0	ENSG00000113580.10	NR3C1	protein_coding
ENST00000424842.1	7	6	0	0	1	0	6	ENSG00000151208.12	DLG5	protein_coding
ENST00000424880.2	7	7	0	0	0	1	6	ENSG00000058262.5	SEC61A1	protein_coding
ENST00000425690.3	7	7	0	0	0	0	7	ENSG00000073008.10	PVR	protein_coding
ENST00000426052.2	7	7	0	1	0	5	1	ENSG00000136603.9	SKIL	protein_coding
ENST00000426123.1	7	6	0	1	1	6	0	ENSG00000114867.15	EIF4G1	protein_coding
ENST00000426142.2	7	7	0	1	0	4	2	ENSG00000198561.8	CTNND1	protein_coding
ENST00000426438.1	7	7	0	0	0	3	4	ENSG00000110497.10	AMBRA1	protein_coding
ENST00000426654.2	7	7	0	0	0	0	7	ENSG00000102908.16	NFAT5	protein_coding
ENST00000426851.2	7	7	0	2	0	3	2	ENSG00000197024.4	ZNF398	protein_coding
ENST00000428599.2	7	7	0	1	0	4	2	ENSG00000198561.8	CTNND1	protein_coding
ENST00000428840.1	7	7	0	0	0	7	0	ENSG00000110723.7	EXPH5	protein_coding
ENST00000430372.1	7	6	0	2	1	1	4	ENSG00000122783.12	C7orf49	protein_coding
ENST00000432282.1	7	1	0	7	6	0	0	ENSG00000058673.11	ZC3H11A	protein_coding
ENST00000432854.1	7	7	0	0	0	1	6	ENSG00000136279.14	DBNL	protein_coding
ENST00000432919.1	7	7	0	0	0	5	2	ENSG00000102908.16	NFAT5	protein_coding
ENST00000433628.2	7	7	0	0	0	5	2	ENSG00000148842.13	CNNM2	protein_coding
ENST00000433948.1	7	7	1	0	0	4	3	ENSG00000167566.12	NCKAP5L	protein_coding
ENST00000436010.2	7	7	0	2	0	5	0	ENSG00000169855.15	ROBO1	protein_coding
ENST00000436138.3	7	7	0	0	0	5	2	ENSG00000007545.11	CRAMP1L	protein_coding
ENST00000439453.1	7	7	0	2	0	0	5	ENSG00000100099.16	HPS4	protein_coding
ENST00000439887.2	7	5	0	0	2	3	2	ENSG00000103342.8	GSPT1	protein_coding
ENST00000439958.3	7	7	0	0	0	0	7	ENSG00000149532.11	CPSF7	protein_coding
ENST00000442189.2	7	3	0	3	4	3	0	ENSG00000104529.13	EEF1D	protein_coding
ENST00000443411.1	7	7	0	0	0	7	0	ENSG00000110723.7	EXPH5	protein_coding
ENST00000444904.1	7	6	0	1	1	4	1	ENSG00000066933.11	MYO9A	protein_coding
ENST00000445935.1	7	3	0	7	4	0	0	ENSG00000160298.13	C21orf58	protein_coding
ENST00000446003.1	7	7	0	1	0	6	0	ENSG00000107863.12	ARHGAP21	protein_coding
ENST00000446890.1	7	7	1	0	0	5	2	ENSG00000119946.9	CNNM1	protein_coding
ENST00000447079.4	7	7	2	0	0	7	0	ENSG00000167258.9	CDK12	protein_coding
ENST00000448293.1	7	7	1	0	0	7	0	ENSG00000178252.13	WDR6	protein_coding
ENST00000449025.1	7	7	3	0	0	5	2	ENSG00000204256.8	BRD2	protein_coding
ENST00000449085.2	7	7	3	0	0	5	2	ENSG00000204256.8	BRD2	protein_coding
ENST00000449103.1	7	7	0	0	0	5	2	ENSG00000196576.10	PLXNB2	protein_coding
ENST00000449313.1	7	6	0	0	1	6	0	ENSG00000143373.13	ZNF687	protein_coding
ENST00000452449.2	7	4	0	0	3	4	0	ENSG00000065060.12	UHRF1BP1	protein_coding
ENST00000453495.1	7	7	0	0	0	7	0	ENSG00000099814.11	CEP170B	protein_coding
ENST00000454337.1	7	4	0	0	3	1	6	ENSG00000261732.1	LA16c-431H6.6	protein_coding
ENST00000455106.1	7	6	1	0	1	1	5	ENSG00000141756.14	FKBP10	protein_coding
ENST00000455915.2	7	6	0	0	1	3	4	ENSG00000100401.15	RANGAP1	protein_coding
ENST00000457657.1	7	0	0	0	7	0	0	ENSG00000100813.10	ACIN1	protein_coding
ENST00000458537.3	7	7	0	0	0	6	1	ENSG00000136603.9	SKIL	protein_coding
ENST00000458649.2	7	7	0	0	0	3	4	ENSG00000110497.10	AMBRA1	protein_coding
ENST00000461166.1	7	7	0	0	0	7	0	ENSG00000163659.8	TIPARP	protein_coding
ENST00000461980.1	7	0	0	0	7	0	0	ENSG00000058673.11	ZC3H11A	protein_coding
ENST00000464233.1	7	5	0	0	2	5	0	ENSG00000169855.15	ROBO1	protein_coding
ENST00000464941.1	7	1	0	0	6	0	1	ENSG00000196642.11	RABL6	protein_coding
ENST00000465127.1	7	0	0	0	7	0	0	ENSG00000250349.3	TM4SF2	protein_coding
ENST00000465931.1	7	7	0	0	0	0	0	ENSG00000130723.13	PRRC2B	protein_coding
ENST00000466470.1	7	0	0	0	7	0	0	ENSG00000058673.11	ZC3H11A	protein_coding
ENST00000466781.1	7	7	0	0	0	0	0	ENSG00000100099.16	HPS4	protein_coding
ENST00000469135.1	7	7	0	0	0	0	0	ENSG00000135823.9	STX6	protein_coding
ENST00000469230.1	7	0	0	0	7	0	0	ENSG00000124508.12	BTN2A2	protein_coding
ENST00000470886.1	7	7	0	0	0	0	0	ENSG00000160208.11	RRP1B	protein_coding
ENST00000471073.1	7	7	0	0	0	0	0	ENSG00000184436.7	THAP7	protein_coding
ENST00000471374.1	7	7	1	0	0	0	0	ENSG00000128245.10	YWHAH	protein_coding
ENST00000473298.2	7	4	0	0	3	1	3	ENSG00000255330.4	SOGA3	protein_coding
ENST00000473758.1	7	7	0	0	0	0	0	ENSG00000100813.10	ACIN1	protein_coding
ENST00000475613.2	7	7	0	0	0	0	0	ENSG00000151208.12	DLG5	protein_coding
ENST00000475776.1	7	3	0	0	4	0	0	ENSG00000160298.13	C21orf58	protein_coding
ENST00000476275.1	7	7	2	0	0	0	0	ENSG00000036549.8	ZZZ3	protein_coding
ENST00000476667.1	7	7	0	0	0	0	0	ENSG00000184436.7	THAP7	protein_coding
ENST00000478283.1	7	7	0	0	0	0	0	ENSG00000198492.10	YTHDF2	protein_coding
ENST00000478929.1	7	5	0	0	2	0	0	ENSG00000138182.10	KIF20B	protein_coding
ENST00000479054.1	7	5	0	0	2	4	1	ENSG00000010322.11	NISCH	protein_coding
ENST00000480896.1	7	6	0	0	1	0	0	ENSG00000160299.12	PCNT	protein_coding
ENST00000480999.1	7	7	0	0	0	0	0	ENSG00000234127.4	TRIM26	protein_coding
ENST00000481853.1	7	7	0	0	0	7	0	ENSG00000163659.8	TIPARP	protein_coding
ENST00000482415.2	7	6	0	0	1	0	0	ENSG00000109685.13	WHSC1	protein_coding
ENST00000482611.1	7	7	1	0	0	0	0	ENSG00000198408.9	MGEA5	protein_coding
ENST00000483412.1	7	6	0	0	1	0	0	ENSG00000136861.13	CDK5RAP2	protein_coding
ENST00000483421.3	7	2	0	0	5	0	0	ENSG00000075292.14	ZNF638	protein_coding
ENST00000483956.1	7	7	0	0	0	0	0	ENSG00000058262.5	SEC61A1	protein_coding
ENST00000486483.1	7	7	0	0	0	7	0	ENSG00000163659.8	TIPARP	protein_coding
ENST00000487600.1	7	2	0	0	5	0	0	ENSG00000186416.8	NKRF	protein_coding
ENST00000487638.1	7	7	0	0	0	0	0	ENSG00000075292.14	ZNF638	protein_coding
ENST00000488936.1	7	4	0	3	3	4	0	ENSG00000204859.7	ZBTB48	protein_coding
ENST00000489390.1	7	0	0	0	7	0	0	ENSG00000108061.7	SHOC2	protein_coding
ENST00000489498.1	7	7	0	0	0	0	7	ENSG00000116237.11	ICMT	protein_coding
ENST00000489895.1	7	7	0	0	0	0	0	ENSG00000010322.11	NISCH	protein_coding
ENST00000491143.2	7	7	0	0	0	2	5	ENSG00000119547.5	ONECUT2	protein_coding
ENST00000491449.1	7	7	0	0	0	0	0	ENSG00000128159.7	TUBGCP6	protein_coding
ENST00000493763.1	7	7	0	0	0	2	6	ENSG00000146223.10	RPL7L1	protein_coding
ENST00000495040.1	7	3	0	0	4	0	0	ENSG00000130827.5	PLXNA3	protein_coding
ENST00000495273.1	7	7	0	2	0	5	0	ENSG00000169855.15	ROBO1	protein_coding
ENST00000495632.1	7	7	0	0	0	0	7	ENSG00000124508.12	BTN2A2	protein_coding
ENST00000495733.1	7	7	0	4	0	3	0	ENSG00000204256.8	BRD2	protein_coding
ENST00000498406.1	7	7	0	0	0	0	0	ENSG00000184436.7	THAP7	protein_coding
ENST00000502732.1	7	7	0	0	0	6	1	ENSG00000143322.15	ABL2	protein_coding
ENST00000503175.1	7	1	0	0	6	1	0	ENSG00000175414.6	ARL10	protein_coding
ENST00000503201.1	7	7	0	0	0	7	0	ENSG00000113580.10	NR3C1	protein_coding
ENST00000503837.1	7	4	5	0	4	3	1	ENSG00000145147.15	SLIT2	protein_coding
ENST00000503842.1	7	0	0	0	7	0	0	ENSG00000116731.18	PRDM2	protein_coding
ENST00000503906.1	7	1	0	0	6	1	5	ENSG00000271793.1	RP11-321N4.5	protein_coding
ENST00000504120.2	7	0	0	0	7	0	0	ENSG00000204970.5	PCDHA1	protein_coding
ENST00000504572.1	7	7	0	0	0	7	0	ENSG00000113580.10	NR3C1	protein_coding
ENST00000505823.1	7	0	0	0	7	0	0	ENSG00000116731.18	PRDM2	protein_coding
ENST00000506123.1	7	7	0	0	0	0	0	ENSG00000164294.9	GPX8	protein_coding
ENST00000506523.2	7	0	0	0	7	0	0	ENSG00000173933.15	RBM4	protein_coding
ENST00000506939.2	7	0	0	0	7	0	0	ENSG00000250120.2	PCDHA10	protein_coding
ENST00000507224.1	7	5	0	1	2	4	0	ENSG00000198589.6	LRBA	protein_coding
ENST00000507864.1	7	0	1	0	7	0	0	ENSG00000169851.11	PCDH7	protein_coding
ENST00000509799.1	7	5	0	2	2	4	0	ENSG00000168916.11	ZNF608	protein_coding
ENST00000510413.1	7	5	0	1	2	4	0	ENSG00000198589.6	LRBA	protein_coding
ENST00000511297.1	7	7	2	1	0	6	0	ENSG00000112851.10	ERBB2IP	protein_coding
ENST00000512044.2	7	7	0	0	0	6	1	ENSG00000164741.10	DLC1	protein_coding
ENST00000512229.2	7	0	0	0	7	0	0	ENSG00000204967.6	PCDHA4	protein_coding
ENST00000512653.1	7	7	0	0	0	6	1	ENSG00000143322.15	ABL2	protein_coding
ENST00000513986.1	7	6	1	2	1	4	0	ENSG00000168916.11	ZNF608	protein_coding
ENST00000517303.1	7	7	0	0	0	0	0	ENSG00000185728.12	YTHDF3	protein_coding
ENST00000517323.2	7	7	0	0	0	7	0	ENSG00000104447.7	TRPS1	protein_coding
ENST00000518809.1	7	6	3	0	1	5	1	ENSG00000147526.15	TACC1	protein_coding
ENST00000519674.1	7	7	0	0	0	7	0	ENSG00000104447.7	TRPS1	protein_coding
ENST00000519886.1	7	3	0	0	4	0	0	ENSG00000012232.4	EXTL3	protein_coding
ENST00000519985.1	7	5	1	0	3	0	0	ENSG00000145860.7	RNF145	protein_coding
ENST00000520226.1	7	7	0	0	0	6	1	ENSG00000164741.10	DLC1	protein_coding
ENST00000520640.1	7	7	0	0	0	0	0	ENSG00000185728.12	YTHDF3	protein_coding
ENST00000522353.2	7	0	0	0	7	0	0	ENSG00000255408.2	PCDHA3	protein_coding
ENST00000524186.1	7	0	0	0	7	0	0	ENSG00000151914.13	DST	protein_coding
ENST00000524397.1	7	1	0	6	6	0	1	ENSG00000104529.13	EEF1D	protein_coding
ENST00000524624.1	7	1	0	6	6	1	0	ENSG00000104529.13	EEF1D	protein_coding
ENST00000524630.1	7	6	0	1	1	4	2	ENSG00000198561.8	CTNND1	protein_coding
ENST00000525344.1	7	7	0	0	0	7	0	ENSG00000110723.7	EXPH5	protein_coding
ENST00000525508.1	7	7	0	0	0	7	0	ENSG00000171316.7	CHD7	protein_coding
ENST00000525902.1	7	6	0	2	1	3	2	ENSG00000198561.8	CTNND1	protein_coding
ENST00000525929.1	7	0	0	0	7	0	0	ENSG00000204963.4	PCDHA7	protein_coding
ENST00000526136.1	7	0	0	0	7	0	0	ENSG00000204969.5	PCDHA2	protein_coding
ENST00000526357.1	7	7	0	1	0	4	2	ENSG00000198561.8	CTNND1	protein_coding
ENST00000526772.1	7	6	0	2	1	3	2	ENSG00000198561.8	CTNND1	protein_coding
ENST00000526838.1	7	1	0	6	6	1	0	ENSG00000104529.13	EEF1D	protein_coding
ENST00000527447.1	7	7	0	1	0	5	1	ENSG00000137504.9	CREBZF	protein_coding
ENST00000527467.1	7	6	0	2	1	3	2	ENSG00000198561.8	CTNND1	protein_coding
ENST00000527624.1	7	0	0	0	7	0	0	ENSG00000081842.13	PCDHA6	protein_coding
ENST00000527788.1	7	4	0	0	3	4	0	ENSG00000060749.10	QSER1	protein_coding
ENST00000528039.1	7	2	0	0	5	0	0	ENSG00000173933.15	RBM4	protein_coding
ENST00000528232.1	7	7	0	1	0	4	2	ENSG00000198561.8	CTNND1	protein_coding
ENST00000528610.1	7	1	0	6	6	1	0	ENSG00000104529.13	EEF1D	protein_coding
ENST00000528621.1	7	7	0	1	0	4	2	ENSG00000198561.8	CTNND1	protein_coding
ENST00000529007.1	7	1	0	6	6	0	1	ENSG00000104529.13	EEF1D	protein_coding
ENST00000529272.1	7	1	0	6	6	1	0	ENSG00000104529.13	EEF1D	protein_coding
ENST00000529310.1	7	0	0	0	7	0	0	ENSG00000081842.13	PCDHA6	protein_coding
ENST00000529526.1	7	7	0	1	0	4	2	ENSG00000198561.8	CTNND1	protein_coding
ENST00000529619.1	7	0	0	0	7	0	0	ENSG00000204965.4	PCDHA5	protein_coding
ENST00000529652.1	7	7	0	0	0	0	0	ENSG00000141568.15	FOXK2	protein_coding
ENST00000529859.1	7	0	0	0	7	0	0	ENSG00000204965.4	PCDHA5	protein_coding
ENST00000529873.1	7	7	0	1	0	4	2	ENSG00000198561.8	CTNND1	protein_coding
ENST00000529919.1	7	6	0	1	1	4	2	ENSG00000198561.8	CTNND1	protein_coding
ENST00000529986.1	7	7	0	1	0	4	2	ENSG00000198561.8	CTNND1	protein_coding
ENST00000530094.1	7	7	0	1	0	4	2	ENSG00000198561.8	CTNND1	protein_coding
ENST00000530235.1	7	2	0	0	5	0	2	ENSG00000173933.15	RBM4	protein_coding
ENST00000530339.1	7	0	0	0	7	0	0	ENSG00000204967.6	PCDHA4	protein_coding
ENST00000530748.1	7	7	0	1	0	4	2	ENSG00000198561.8	CTNND1	protein_coding
ENST00000531014.1	7	6	0	2	1	3	2	ENSG00000198561.8	CTNND1	protein_coding
ENST00000531613.1	7	0	0	0	7	0	0	ENSG00000204962.4	PCDHA8	protein_coding
ENST00000531621.1	7	1	0	6	6	1	0	ENSG00000104529.13	EEF1D	protein_coding
ENST00000532245.1	7	7	0	1	0	4	2	ENSG00000198561.8	CTNND1	protein_coding
ENST00000532400.1	7	0	0	6	7	0	0	ENSG00000104529.13	EEF1D	protein_coding
ENST00000532463.1	7	7	0	1	0	4	2	ENSG00000198561.8	CTNND1	protein_coding
ENST00000532465.1	7	0	0	0	7	0	0	ENSG00000176619.6	LMNB2	protein_coding
ENST00000532602.1	7	0	0	0	7	0	0	ENSG00000204961.5	PCDHA9	protein_coding
ENST00000532649.1	7	7	0	1	0	4	2	ENSG00000198561.8	CTNND1	protein_coding
ENST00000532781.1	7	7	1	0	0	0	7	ENSG00000117713.13	ARID1A	protein_coding
ENST00000532787.1	7	7	0	1	0	4	2	ENSG00000198561.8	CTNND1	protein_coding
ENST00000532844.1	7	7	0	1	0	4	2	ENSG00000198561.8	CTNND1	protein_coding
ENST00000533667.1	7	6	0	2	1	3	2	ENSG00000198561.8	CTNND1	protein_coding
ENST00000533727.1	7	7	0	0	0	3	4	ENSG00000110497.10	AMBRA1	protein_coding
ENST00000533833.1	7	1	0	6	6	0	1	ENSG00000104529.13	EEF1D	protein_coding
ENST00000534300.1	7	7	0	0	0	3	4	ENSG00000110497.10	AMBRA1	protein_coding
ENST00000534377.1	7	1	0	6	6	1	0	ENSG00000104529.13	EEF1D	protein_coding
ENST00000534380.1	7	1	0	6	6	1	0	ENSG00000104529.13	EEF1D	protein_coding
ENST00000534579.1	7	7	0	1	0	4	2	ENSG00000198561.8	CTNND1	protein_coding
ENST00000535741.1	7	5	0	1	2	4	0	ENSG00000198589.6	LRBA	protein_coding
ENST00000536266.1	7	6	0	2	1	4	0	ENSG00000075151.15	EIF4G3	protein_coding
ENST00000536444.1	7	7	0	0	0	7	0	ENSG00000171681.8	ATF7IP	protein_coding
ENST00000537653.1	7	7	0	0	0	0	0	ENSG00000171681.8	ATF7IP	protein_coding
ENST00000537866.1	7	7	0	1	0	5	1	ENSG00000159579.9	RSPRY1	protein_coding
ENST00000538065.1	7	7	0	0	0	5	2	ENSG00000163635.13	ATXN7	protein_coding
ENST00000538576.1	7	7	0	0	0	6	1	ENSG00000155380.7	SLC16A1	protein_coding
ENST00000538971.2	7	4	0	0	3	0	0	ENSG00000082805.15	ERC1	protein_coding
ENST00000539115.1	7	6	0	1	1	5	1	ENSG00000005889.11	ZFX	protein_coding
ENST00000539621.1	7	5	0	2	2	0	5	ENSG00000197119.8	SLC25A29	protein_coding
ENST00000540269.2	7	4	0	0	3	1	7	ENSG00000103194.11	USP10	protein_coding
ENST00000540793.1	7	7	0	0	0	7	0	ENSG00000171681.8	ATF7IP	protein_coding
ENST00000541502.1	7	7	0	0	0	7	0	ENSG00000165323.11	FAT3	protein_coding
ENST00000541654.1	7	7	0	0	0	0	0	ENSG00000171681.8	ATF7IP	protein_coding
ENST00000541996.1	7	7	0	0	0	6	1	ENSG00000198492.10	YTHDF2	protein_coding
ENST00000542113.1	7	7	0	0	0	5	2	ENSG00000186416.8	NKRF	protein_coding
ENST00000542507.1	7	7	0	0	0	6	1	ENSG00000198492.10	YTHDF2	protein_coding
ENST00000542783.1	7	7	0	0	0	7	0	ENSG00000163659.8	TIPARP	protein_coding
ENST00000542921.1	7	7	0	0	0	6	1	ENSG00000171988.13	JMJD1C	protein_coding
ENST00000543189.1	7	7	0	0	0	7	0	ENSG00000171681.8	ATF7IP	protein_coding
ENST00000544090.1	7	7	0	0	0	0	0	ENSG00000103168.12	TAF1C	protein_coding
ENST00000544340.1	7	6	1	0	1	1	5	ENSG00000141756.14	FKBP10	protein_coding
ENST00000544627.1	7	7	0	0	0	7	0	ENSG00000171681.8	ATF7IP	protein_coding
ENST00000549258.1	7	7	0	0	0	0	7	ENSG00000134294.9	SLC38A2	protein_coding
ENST00000550078.1	7	7	0	4	0	3	0	ENSG00000257315.1	ZBED6	protein_coding
ENST00000554879.1	7	6	0	0	1	0	0	ENSG00000100731.11	PCNX	protein_coding
ENST00000555053.1	7	0	0	0	7	0	0	ENSG00000100813.10	ACIN1	protein_coding
ENST00000555566.1	7	0	0	0	7	0	0	ENSG00000100813.10	ACIN1	protein_coding
ENST00000555673.1	7	4	0	0	3	2	2	ENSG00000106246.13	PTCD1	protein_coding
ENST00000555962.1	7	0	0	0	7	0	0	ENSG00000100888.8	CHD8	protein_coding
ENST00000556508.1	7	7	0	0	0	7	0	ENSG00000099814.11	CEP170B	protein_coding
ENST00000557258.1	7	7	0	0	0	5	2	ENSG00000053254.11	FOXN3	protein_coding
ENST00000557385.1	7	7	0	0	0	7	0	ENSG00000177485.6	ZBTB33	protein_coding
ENST00000557515.1	7	0	0	0	7	0	0	ENSG00000100813.10	ACIN1	protein_coding
ENST00000557572.1	7	0	0	0	7	0	0	ENSG00000053254.11	FOXN3	protein_coding
ENST00000557985.2	7	4	0	0	3	1	6	ENSG00000238227.3	C9orf69	protein_coding
ENST00000558951.1	7	1	0	0	6	0	1	ENSG00000140479.12	PCSK6	protein_coding
ENST00000559537.1	7	0	0	0	7	0	0	ENSG00000117899.6	MESDC2	protein_coding
ENST00000561312.1	7	4	0	0	3	2	5	ENSG00000117899.6	MESDC2	protein_coding
ENST00000561457.1	7	7	0	0	0	0	7	ENSG00000238227.3	C9orf69	protein_coding
ENST00000561573.1	7	7	0	0	0	0	7	ENSG00000261147.1	RP11-697E2.6	protein_coding
ENST00000561623.1	7	7	0	0	1	5	2	ENSG00000077235.13	GTF3C1	protein_coding
ENST00000561781.1	7	7	0	0	0	0	0	ENSG00000197562.5	RAB40C	protein_coding
ENST00000563048.1	7	0	0	0	7	0	1	ENSG00000103194.11	USP10	protein_coding
ENST00000563428.1	7	7	0	0	0	0	7	ENSG00000103168.12	TAF1C	protein_coding
ENST00000563683.1	7	7	0	0	0	1	6	ENSG00000103549.17	RNF40	protein_coding
ENST00000563892.1	7	0	0	0	7	0	0	ENSG00000103194.11	USP10	protein_coding
ENST00000564591.1	7	1	0	0	6	0	1	ENSG00000273170.1	ANKRD18A	protein_coding
ENST00000564808.2	7	0	0	0	7	0	5	ENSG00000261427.2	CTD-2349B8.1	protein_coding
ENST00000565301.1	7	2	0	0	5	0	2	ENSG00000102908.16	NFAT5	protein_coding
ENST00000566717.2	7	1	0	0	6	0	1	ENSG00000273170.1	ANKRD18A	protein_coding
ENST00000566732.1	7	7	0	0	0	5	2	ENSG00000103168.12	TAF1C	protein_coding
ENST00000567239.1	7	7	0	0	0	5	2	ENSG00000102908.16	NFAT5	protein_coding
ENST00000568526.1	7	0	0	0	7	0	0	ENSG00000261427.2	CTD-2349B8.1	protein_coding
ENST00000569038.1	7	0	0	0	7	0	0	ENSG00000103194.11	USP10	protein_coding
ENST00000570053.1	7	0	0	0	7	0	0	ENSG00000103194.11	USP10	protein_coding
ENST00000570191.1	7	4	0	0	3	4	0	ENSG00000103194.11	USP10	protein_coding
ENST00000575785.1	7	2	0	0	5	0	4	ENSG00000262621.2	NAA60	protein_coding
ENST00000578778.1	7	0	0	0	7	0	0	ENSG00000173933.15	RBM4	protein_coding
ENST00000582147.1	7	7	0	0	0	0	0	ENSG00000158270.10	COLEC12	protein_coding
ENST00000582155.1	7	7	0	0	0	5	2	ENSG00000082641.11	NFE2L1	protein_coding
ENST00000582871.1	7	6	0	0	1	0	6	ENSG00000176619.6	LMNB2	protein_coding
ENST00000583378.1	7	7	0	0	0	5	2	ENSG00000082641.11	NFE2L1	protein_coding
ENST00000584067.1	7	3	0	0	4	2	1	ENSG00000133030.15	MPRIP	protein_coding
ENST00000584672.1	7	0	0	0	7	0	0	ENSG00000141551.10	CSNK1D	protein_coding
ENST00000589528.1	7	2	0	0	5	2	1	ENSG00000130402.7	ACTN4	protein_coding
ENST00000589786.1	7	5	0	0	2	2	3	ENSG00000153885.10	KCTD15	protein_coding
ENST00000595822.1	7	6	0	0	1	0	0	ENSG00000160007.13	ARHGAP35	protein_coding
ENST00000597244.1	7	7	0	0	0	0	0	ENSG00000105085.6	MED26	protein_coding
ENST00000597339.1	7	0	0	0	7	0	0	ENSG00000181027.6	FKRP	protein_coding
ENST00000598183.1	7	1	0	1	6	0	0	ENSG00000083828.11	ZNF586	protein_coding
ENST00000598762.1	7	0	0	0	7	0	0	ENSG00000105429.8	MEGF8	protein_coding
ENST00000598885.1	7	1	0	1	6	0	0	ENSG00000083828.11	ZNF586	protein_coding
ENST00000599802.1	7	1	0	1	6	0	0	ENSG00000083828.11	ZNF586	protein_coding
ENST00000600646.1	7	0	0	0	7	0	0	ENSG00000181027.6	FKRP	protein_coding
ENST00000605057.1	7	0	0	0	7	0	0	ENSG00000100813.10	ACIN1	protein_coding
ENST00000605935.1	7	2	0	0	5	2	0	ENSG00000171467.11	ZNF318	protein_coding
ENST00000609199.1	7	7	0	0	0	5	2	ENSG00000011007.8	TCEB3	protein_coding
ENST00000025008.5	6	6	0	0	0	6	0	ENSG00000023287.8	RB1CC1	protein_coding
ENST00000164640.4	6	6	0	0	0	2	4	ENSG00000067840.8	PDZD4	protein_coding
ENST00000170168.4	6	6	0	0	0	6	0	ENSG00000079313.7	REXO1	protein_coding
ENST00000186436.5	6	5	0	0	1	5	0	ENSG00000075568.12	TMEM131	protein_coding
ENST00000216268.5	6	6	0	0	0	6	0	ENSG00000100426.6	ZBED4	protein_coding
ENST00000216281.8	6	6	0	0	0	6	0	ENSG00000080824.14	HSP90AA1	protein_coding
ENST00000217026.4	6	2	0	0	4	2	0	ENSG00000101057.11	MYBL2	protein_coding
ENST00000217109.4	6	6	0	0	0	4	2	ENSG00000101138.7	CSTF1	protein_coding
ENST00000217173.2	6	0	0	6	6	0	0	ENSG00000185019.12	UBOX5	protein_coding
ENST00000219069.5	6	6	0	0	0	4	2	ENSG00000006194.6	ZNF263	protein_coding
ENST00000219689.7	6	6	0	0	0	5	1	ENSG00000103404.10	USP31	protein_coding
ENST00000220597.4	6	6	0	0	0	4	2	ENSG00000076641.4	PAG1	protein_coding
ENST00000222270.7	6	6	0	0	0	6	0	ENSG00000272333.1	KMT2B	protein_coding
ENST00000229708.3	6	3	0	0	3	1	3	ENSG00000111981.4	ULBP1	protein_coding
ENST00000234179.2	6	5	0	3	1	1	1	ENSG00000115825.5	PRKD3	protein_coding
ENST00000234668.6	6	6	1	0	0	0	0	ENSG00000097096.8	SYDE2	protein_coding
ENST00000237364.5	6	6	0	0	0	2	4	ENSG00000109689.10	STIM2	protein_coding
ENST00000239367.2	6	3	0	0	3	3	0	ENSG00000120256.5	LRP11	protein_coding
ENST00000239906.5	6	6	0	0	0	3	3	ENSG00000120709.6	FAM53C	protein_coding
ENST00000240095.6	6	0	0	0	6	0	0	ENSG00000104635.9	SLC39A14	protein_coding
ENST00000240587.4	6	6	0	0	0	5	1	ENSG00000121297.6	TSHZ3	protein_coding
ENST00000242848.4	6	6	0	0	0	6	0	ENSG00000123200.12	ZC3H13	protein_coding
ENST00000248054.5	6	6	0	0	0	3	3	ENSG00000127511.5	SIN3B	protein_coding
ENST00000249837.3	6	5	0	0	1	3	2	ENSG00000129003.11	VPS13C	protein_coding
ENST00000251366.3	6	6	0	0	0	0	0	ENSG00000103067.7	ESRP2	protein_coding
ENST00000252485.4	6	5	0	0	1	2	3	ENSG00000130202.5	PVRL2	protein_coding
ENST00000252599.4	6	5	0	0	1	4	1	ENSG00000130309.6	COLGALT1	protein_coding
ENST00000254321.5	6	6	0	0	0	3	3	ENSG00000196757.3	ZNF700	protein_coding
ENST00000257075.5	6	3	0	0	3	3	0	ENSG00000134644.11	PUM1	protein_coding
ENST00000257177.4	6	6	0	1	0	5	0	ENSG00000134744.9	ZCCHC11	protein_coding
ENST00000257745.4	6	6	0	0	0	6	0	ENSG00000005483.15	KMT2E	protein_coding
ENST00000257787.5	6	2	0	0	4	1	1	ENSG00000135334.8	AKIRIN2	protein_coding
ENST00000258960.2	6	6	0	0	0	0	6	ENSG00000136448.7	NMT1	protein_coding
ENST00000261443.5	6	4	0	0	2	4	0	ENSG00000009307.11	CSDE1	protein_coding
ENST00000261517.5	6	5	0	0	1	3	2	ENSG00000129003.11	VPS13C	protein_coding
ENST00000261658.2	6	6	0	0	0	1	5	ENSG00000103429.6	BFAR	protein_coding
ENST00000261797.6	6	6	0	0	0	2	4	ENSG00000070614.10	NDST1	protein_coding
ENST00000261900.3	6	6	0	0	0	4	2	ENSG00000129315.5	CCNT1	protein_coding
ENST00000262077.2	6	6	2	0	0	5	1	ENSG00000124789.7	NUP153	protein_coding
ENST00000262225.3	6	6	0	0	0	3	3	ENSG00000086598.6	TMED2	protein_coding
ENST00000262236.5	6	6	0	0	0	6	0	ENSG00000022976.11	ZNF839	protein_coding
ENST00000262317.4	6	3	1	0	3	1	2	ENSG00000007545.11	CRAMP1L	protein_coding
ENST00000262419.6	6	6	0	0	0	6	0	ENSG00000120071.8	KANSL1	protein_coding
ENST00000263377.2	6	5	0	0	1	2	3	ENSG00000141867.13	BRD4	protein_coding
ENST00000263674.3	6	6	0	0	0	4	2	ENSG00000110237.3	ARHGEF17	protein_coding
ENST00000264036.4	6	6	0	0	0	0	6	ENSG00000076706.10	MCAM	protein_coding
ENST00000265070.6	6	6	1	2	0	4	1	ENSG00000113384.9	GOLPH3	protein_coding
ENST00000265495.4	6	6	0	0	0	4	2	ENSG00000109381.15	ELF2	protein_coding
ENST00000265909.4	6	6	0	1	0	4	1	ENSG00000120451.6	SNX19	protein_coding
ENST00000265970.7	6	6	0	0	0	5	1	ENSG00000011405.9	PIK3C2A	protein_coding
ENST00000270257.4	6	6	0	0	0	2	4	ENSG00000142252.6	GEMIN7	protein_coding
ENST00000274311.2	6	6	0	0	0	6	0	ENSG00000152684.10	PELO	protein_coding
ENST00000275053.4	6	2	0	0	4	2	0	ENSG00000146263.7	MMS22L	protein_coding
ENST00000276079.8	6	6	0	0	0	4	2	ENSG00000147140.11	NONO	protein_coding
ENST00000276431.4	6	6	0	0	0	2	4	ENSG00000120889.8	TNFRSF10B	protein_coding
ENST00000277141.6	6	6	0	4	0	1	1	ENSG00000083223.13	ZCCHC6	protein_coding
ENST00000281708.4	6	6	0	0	0	3	3	ENSG00000109670.9	FBXW7	protein_coding
ENST00000281928.3	6	6	0	0	0	4	2	ENSG00000123066.3	MED13L	protein_coding
ENST00000282059.6	6	4	0	0	2	4	0	ENSG00000152242.6	C18orf25	protein_coding
ENST00000282282.3	6	5	0	1	1	3	2	ENSG00000152433.10	ZNF547	protein_coding
ENST00000282588.6	6	0	0	0	6	0	0	ENSG00000213949.4	ITGA1	protein_coding
ENST00000283943.5	6	6	0	0	0	4	2	ENSG00000153827.9	TRIP12	protein_coding
ENST00000285605.6	6	6	0	0	0	0	6	ENSG00000155254.8	MARVELD1	protein_coding
ENST00000287239.4	6	6	0	0	0	6	0	ENSG00000156650.8	KAT6B	protein_coding
ENST00000288050.4	6	6	0	0	0	1	5	ENSG00000090857.9	PDPR	protein_coding
ENST00000289816.5	6	4	0	0	2	1	3	ENSG00000158805.7	ZNF276	protein_coding
ENST00000290921.6	6	1	0	0	5	0	1	ENSG00000159692.11	CTBP1	protein_coding
ENST00000291295.9	6	6	0	0	0	1	5	ENSG00000160014.12	CALM3	protein_coding
ENST00000291442.3	6	6	0	0	0	2	5	ENSG00000160113.5	NR2F6	protein_coding
ENST00000291688.1	6	5	1	0	1	5	0	ENSG00000160294.6	MCM3AP	protein_coding
ENST00000292433.3	6	6	0	0	0	0	6	ENSG00000160888.6	IER2	protein_coding
ENST00000292591.7	6	2	0	0	4	2	0	ENSG00000161013.12	MGAT4B	protein_coding
ENST00000295148.4	6	6	0	0	0	6	0	ENSG00000163026.7	C2orf44	protein_coding
ENST00000296137.2	6	6	0	0	0	1	5	ENSG00000163820.10	FYCO1	protein_coding
ENST00000296677.4	6	6	0	0	0	3	3	ENSG00000164251.4	F2RL1	protein_coding
ENST00000296824.3	6	6	0	0	0	3	3	ENSG00000164366.3	CCDC127	protein_coding
ENST00000298532.2	6	6	0	0	0	6	0	ENSG00000165684.3	SNAPC4	protein_coding
ENST00000298552.3	6	6	0	0	0	4	2	ENSG00000165699.9	TSC1	protein_coding
ENST00000298767.5	6	6	0	0	0	6	0	ENSG00000062650.13	WAPAL	protein_coding
ENST00000299575.4	6	6	0	0	0	6	0	ENSG00000166454.5	ATMIN	protein_coding
ENST00000300087.2	6	6	0	0	0	0	6	ENSG00000166847.5	DCTN5	protein_coding
ENST00000301331.5	6	5	1	1	1	0	4	ENSG00000167702.7	KIFC2	protein_coding
ENST00000301332.2	6	6	0	0	0	4	2	ENSG00000167702.7	KIFC2	protein_coding
ENST00000302165.3	6	6	0	0	0	6	0	ENSG00000170604.3	IRF2BP1	protein_coding
ENST00000302291.4	6	6	0	0	0	2	4	ENSG00000169641.9	LUZP1	protein_coding
ENST00000302463.6	6	5	0	0	1	3	2	ENSG00000168137.11	SETD5	protein_coding
ENST00000303575.4	6	6	0	0	0	1	5	ENSG00000170348.4	TMED10	protein_coding
ENST00000303596.1	6	6	0	0	0	0	6	ENSG00000168286.1	THAP11	protein_coding
ENST00000304543.5	6	6	0	0	0	6	0	ENSG00000005889.11	ZFX	protein_coding
ENST00000304778.7	6	4	0	0	2	2	2	ENSG00000175556.12	LONRF3	protein_coding
ENST00000304992.6	6	6	0	0	0	6	0	ENSG00000174231.12	PRPF8	protein_coding
ENST00000305510.3	6	6	0	0	0	3	3	ENSG00000168763.11	CNNM3	protein_coding
ENST00000305570.6	6	5	0	0	1	4	1	ENSG00000197020.6	ZNF100	protein_coding
ENST00000305596.3	6	6	0	0	0	2	4	ENSG00000169217.4	CD2BP2	protein_coding
ENST00000306875.4	6	6	0	0	0	2	4	ENSG00000213380.9	COG8	protein_coding
ENST00000306938.4	6	5	0	0	1	5	0	ENSG00000172262.7	ZNF131	protein_coding
ENST00000307750.4	6	6	0	0	0	6	0	ENSG00000168795.4	ZBTB5	protein_coding
ENST00000308330.2	6	6	0	0	0	6	0	ENSG00000174106.2	LEMD3	protein_coding
ENST00000309268.6	6	6	0	0	0	5	1	ENSG00000156508.13	EEF1A1	protein_coding
ENST00000309957.2	6	5	0	0	1	1	4	ENSG00000213995.7	CARKD	protein_coding
ENST00000310137.4	6	6	0	0	0	5	1	ENSG00000239306.4	RBM14	protein_coding
ENST00000310512.2	6	6	0	0	0	4	2	ENSG00000146834.9	MEPCE	protein_coding
ENST00000310513.5	6	2	0	1	4	1	4	ENSG00000149187.13	CELF1	protein_coding
ENST00000311117.3	6	6	0	0	0	6	0	ENSG00000005483.15	KMT2E	protein_coding
ENST00000313732.4	6	6	0	0	0	0	6	ENSG00000153786.8	ZDHHC7	protein_coding
ENST00000314328.9	6	6	0	0	0	5	1	ENSG00000100014.15	SPECC1L	protein_coding
ENST00000314607.6	6	6	0	0	0	3	3	ENSG00000146463.7	ZMYM4	protein_coding
ENST00000315872.6	6	5	0	0	1	1	4	ENSG00000134318.9	ROCK2	protein_coding
ENST00000316292.9	6	6	0	0	0	5	1	ENSG00000156508.13	EEF1A1	protein_coding
ENST00000317025.8	6	6	0	0	0	5	1	ENSG00000147548.12	WHSC1L1	protein_coding
ENST00000317198.6	6	2	1	5	4	1	0	ENSG00000104529.13	EEF1D	protein_coding
ENST00000317447.4	6	1	0	1	5	0	1	ENSG00000176715.11	ACSF3	protein_coding
ENST00000317552.4	6	5	0	0	1	1	4	ENSG00000101871.10	MID1	protein_coding
ENST00000317683.3	6	6	0	0	0	4	2	ENSG00000177051.5	FBXO46	protein_coding
ENST00000318121.3	6	6	0	0	0	6	0	ENSG00000092853.9	CLSPN	protein_coding
ENST00000319119.4	6	6	0	0	0	3	3	ENSG00000177125.5	ZBTB34	protein_coding
ENST00000319380.7	6	6	0	0	0	3	3	ENSG00000175931.8	UBE2O	protein_coding
ENST00000320172.6	6	6	0	0	0	5	1	ENSG00000112773.11	FAM46A	protein_coding
ENST00000320370.7	6	6	0	0	0	6	0	ENSG00000138434.12	SSFA2	protein_coding
ENST00000320481.6	6	5	0	0	1	5	0	ENSG00000107863.12	ARHGAP21	protein_coding
ENST00000321319.6	6	4	0	0	2	4	0	ENSG00000152242.6	C18orf25	protein_coding
ENST00000321919.9	6	6	0	0	0	0	6	ENSG00000140632.12	GLYR1	protein_coding
ENST00000323441.6	6	4	1	0	2	3	1	ENSG00000100644.12	HIF1A	protein_coding
ENST00000323456.5	6	6	0	0	0	5	1	ENSG00000108389.5	MTMR4	protein_coding
ENST00000323534.2	6	6	0	0	0	4	2	ENSG00000181467.2	RAP2B	protein_coding
ENST00000323670.9	6	6	0	0	0	3	3	ENSG00000131943.13	C19orf12	protein_coding
ENST00000325144.4	6	6	0	0	0	4	2	ENSG00000181472.4	ZBTB2	protein_coding
ENST00000326361.3	6	6	0	0	0	6	0	ENSG00000121864.5	ZNF639	protein_coding
ENST00000326765.6	6	4	0	0	2	3	1	ENSG00000178878.8	APOLD1	protein_coding
ENST00000327158.4	6	6	0	0	0	0	6	ENSG00000177370.4	TIMM22	protein_coding
ENST00000327505.2	6	4	0	0	2	1	3	ENSG00000160216.14	AGPAT3	protein_coding
ENST00000328914.4	6	6	0	0	0	0	6	ENSG00000164916.9	FOXK1	protein_coding
ENST00000329517.6	6	2	0	4	4	1	2	ENSG00000185838.9	GNB1L	protein_coding
ENST00000329540.5	6	6	0	1	0	5	0	ENSG00000146067.11	FAM193B	protein_coding
ENST00000329908.8	6	6	0	0	0	0	6	ENSG00000182149.16	IST1	protein_coding
ENST00000330854.11	6	5	0	0	1	5	0	ENSG00000064607.12	SUGP2	protein_coding
ENST00000331134.6	6	6	0	0	0	2	4	ENSG00000182446.9	NPLOC4	protein_coding
ENST00000331320.7	6	3	0	0	3	1	2	ENSG00000182979.13	MTA1	protein_coding
ENST00000331523.2	6	6	0	0	0	5	1	ENSG00000156508.13	EEF1A1	protein_coding
ENST00000334116.7	6	6	0	0	0	6	0	ENSG00000186020.8	ZNF529	protein_coding
ENST00000334701.7	6	6	0	0	0	6	0	ENSG00000080824.14	HSP90AA1	protein_coding
ENST00000334877.4	6	6	0	0	0	6	0	ENSG00000005483.15	KMT2E	protein_coding
ENST00000334884.5	6	6	0	0	0	1	5	ENSG00000005483.15	KMT2E	protein_coding
ENST00000334984.6	6	5	0	0	1	5	0	ENSG00000124782.15	RREB1	protein_coding
ENST00000335626.4	6	6	0	0	0	6	0	ENSG00000100207.14	TCF20	protein_coding
ENST00000335727.9	6	6	0	0	0	4	2	ENSG00000100354.16	TNRC6B	protein_coding
ENST00000337002.4	6	6	0	0	0	6	0	ENSG00000008952.12	SEC62	protein_coding
ENST00000337006.4	6	5	0	0	1	0	5	ENSG00000135049.11	AGTPBP1	protein_coding
ENST00000337018.6	6	5	0	0	1	5	0	ENSG00000064607.12	SUGP2	protein_coding
ENST00000337433.5	6	5	0	0	1	5	0	ENSG00000167380.12	ZNF226	protein_coding
ENST00000337755.5	6	5	0	3	1	2	0	ENSG00000161013.12	MGAT4B	protein_coding
ENST00000337852.6	6	5	0	0	1	4	1	ENSG00000101945.12	SUV39H1	protein_coding
ENST00000338565.3	6	6	0	0	0	6	0	ENSG00000005889.11	ZFX	protein_coding
ENST00000338977.5	6	4	0	2	2	4	0	ENSG00000182903.11	ZNF721	protein_coding
ENST00000339382.2	6	4	0	0	2	3	1	ENSG00000172733.10	PURG	protein_coding
ENST00000339438.6	6	5	0	1	1	4	0	ENSG00000009307.11	CSDE1	protein_coding
ENST00000339865.5	6	6	0	0	0	5	1	ENSG00000170242.13	USP47	protein_coding
ENST00000340848.7	6	5	0	0	1	0	5	ENSG00000167291.11	TBC1D16	protein_coding
ENST00000341114.3	6	0	0	6	6	0	0	ENSG00000104951.11	IL4I1	protein_coding
ENST00000341148.3	6	3	0	0	3	0	3	ENSG00000184863.6	RBM33	protein_coding
ENST00000341426.5	6	6	0	0	0	1	5	ENSG00000008130.11	NADK	protein_coding
ENST00000341500.5	6	6	0	0	0	2	5	ENSG00000171105.9	INSR	protein_coding
ENST00000341776.2	6	6	1	0	0	5	1	ENSG00000008083.9	JARID2	protein_coding
ENST00000341976.3	6	6	0	1	0	2	3	ENSG00000187792.3	ZNF70	protein_coding
ENST00000341991.3	6	6	0	0	0	1	5	ENSG00000008130.11	NADK	protein_coding
ENST00000342628.2	6	6	0	0	0	5	1	ENSG00000111206.8	FOXM1	protein_coding
ENST00000343483.6	6	4	0	0	2	3	1	ENSG00000078399.11	HOXA9	protein_coding
ENST00000344463.4	6	6	0	0	0	1	5	ENSG00000008130.11	NADK	protein_coding
ENST00000344507.1	6	1	0	0	5	1	0	ENSG00000154305.12	MIA3	protein_coding
ENST00000344697.2	6	6	0	0	0	4	2	ENSG00000144647.5	POMGNT2	protein_coding
ENST00000344861.5	6	4	0	0	2	0	6	ENSG00000153786.8	ZDHHC7	protein_coding
ENST00000345434.3	6	5	0	1	1	4	1	ENSG00000022267.12	FHL1	protein_coding
ENST00000346693.4	6	6	0	0	0	0	0	ENSG00000102181.15	CD99L2	protein_coding
ENST00000348022.2	6	6	2	0	0	6	0	ENSG00000122257.14	RBBP6	protein_coding
ENST00000348031.2	6	0	0	6	6	0	0	ENSG00000185019.12	UBOX5	protein_coding
ENST00000349038.4	6	6	0	0	0	3	3	ENSG00000011304.12	PTBP1	protein_coding
ENST00000349384.6	6	6	0	0	0	6	0	ENSG00000124782.15	RREB1	protein_coding
ENST00000350092.4	6	4	0	0	2	1	3	ENSG00000011304.12	PTBP1	protein_coding
ENST00000351698.4	6	5	0	0	1	4	1	ENSG00000136827.11	TOR1A	protein_coding
ENST00000352066.3	6	6	0	1	0	5	0	ENSG00000213024.6	NUP62	protein_coding
ENST00000352178.5	6	3	0	1	3	1	2	ENSG00000160200.13	CBS	protein_coding
ENST00000353546.3	6	6	0	0	0	0	6	ENSG00000101199.8	ARFGAP1	protein_coding
ENST00000354618.5	6	6	0	0	0	4	2	ENSG00000054118.9	THRAP3	protein_coding
ENST00000354665.4	6	6	0	0	0	5	1	ENSG00000101191.12	DIDO1	protein_coding
ENST00000355149.3	6	6	0	0	0	0	6	ENSG00000102181.15	CD99L2	protein_coding
ENST00000355451.7	6	6	0	0	0	0	6	ENSG00000015676.13	NUDCD3	protein_coding
ENST00000355624.3	6	6	0	0	0	5	1	ENSG00000107560.6	RAB11FIP2	protein_coding
ENST00000356016.3	6	6	0	2	1	3	1	ENSG00000196233.7	LCOR	protein_coding
ENST00000356628.2	6	6	0	0	0	0	6	ENSG00000198435.2	NRARP	protein_coding
ENST00000356763.3	6	6	0	2	0	4	0	ENSG00000196455.3	PIK3R4	protein_coding
ENST00000356948.6	6	6	0	0	0	3	3	ENSG00000011304.12	PTBP1	protein_coding
ENST00000357072.5	6	0	0	0	6	0	0	ENSG00000273170.1	ANKRD18A	protein_coding
ENST00000357081.3	6	5	0	0	1	5	0	ENSG00000135049.11	AGTPBP1	protein_coding
ENST00000357505.6	6	1	0	5	5	1	0	ENSG00000244754.4	N4BP2L2	protein_coding
ENST00000358171.3	6	6	0	0	0	2	4	ENSG00000149257.9	SERPINH1	protein_coding
ENST00000358252.3	6	6	0	0	0	6	0	ENSG00000149115.9	TNKS1BP1	protein_coding
ENST00000358296.6	6	5	0	0	1	4	1	ENSG00000197020.6	ZNF100	protein_coding
ENST00000358432.5	6	6	0	0	0	2	4	ENSG00000142627.9	EPHA2	protein_coding
ENST00000358528.4	6	5	0	1	1	4	0	ENSG00000009307.11	CSDE1	protein_coding
ENST00000358635.3	6	6	0	0	0	4	2	ENSG00000109381.15	ELF2	protein_coding
ENST00000358654.2	6	5	0	0	1	5	1	ENSG00000258555.2	SPECC1L-ADORA2A	protein_coding
ENST00000359486.3	6	6	0	0	0	6	0	ENSG00000100207.14	TCF20	protein_coding
ENST00000359624.3	6	3	0	1	3	1	2	ENSG00000160200.13	CBS	protein_coding
ENST00000359741.5	6	6	0	0	0	1	5	ENSG00000104635.9	SLC39A14	protein_coding
ENST00000359843.3	6	6	0	0	0	5	1	ENSG00000111206.8	FOXM1	protein_coding
ENST00000359947.4	6	6	0	0	0	4	2	ENSG00000142949.12	PTPRF	protein_coding
ENST00000360104.3	6	6	0	0	0	6	0	ENSG00000055609.13	KMT2C	protein_coding
ENST00000360412.2	6	6	0	0	0	6	0	ENSG00000198477.3	ZNF280B	protein_coding
ENST00000360538.2	6	6	0	0	0	6	0	ENSG00000197579.3	TOPORS	protein_coding
ENST00000360541.5	6	5	0	0	1	1	4	ENSG00000120705.8	ETF1	protein_coding
ENST00000361028.1	6	3	0	0	3	0	3	ENSG00000158691.10	ZSCAN12	protein_coding
ENST00000361113.5	6	6	0	0	0	3	3	ENSG00000198551.5	ZNF627	protein_coding
ENST00000361311.4	6	6	0	0	0	1	5	ENSG00000171603.12	CLSTN1	protein_coding
ENST00000361387.2	6	4	0	0	2	2	2	ENSG00000020256.15	ZFP64	protein_coding
ENST00000361488.3	6	5	0	1	1	2	3	ENSG00000169122.7	FAM110B	protein_coding
ENST00000361625.1	6	6	0	0	0	0	0	ENSG00000157077.10	ZFYVE9	protein_coding
ENST00000361953.3	6	6	0	0	0	5	1	ENSG00000111206.8	FOXM1	protein_coding
ENST00000366574.2	6	5	0	0	1	4	1	ENSG00000198626.11	RYR2	protein_coding
ENST00000366758.3	6	5	0	0	2	3	2	ENSG00000081692.8	JMJD4	protein_coding
ENST00000366760.1	6	4	0	2	2	1	3	ENSG00000143740.10	SNAP47	protein_coding
ENST00000367178.3	6	5	0	0	1	3	2	ENSG00000213079.5	SCAF8	protein_coding
ENST00000367186.4	6	5	0	0	1	3	2	ENSG00000213079.5	SCAF8	protein_coding
ENST00000367210.1	6	6	0	0	0	1	5	ENSG00000058673.11	ZC3H11A	protein_coding
ENST00000367623.4	6	6	0	0	0	6	0	ENSG00000143322.15	ABL2	protein_coding
ENST00000368207.3	6	1	0	0	5	1	0	ENSG00000152894.10	PTPRK	protein_coding
ENST00000368210.3	6	1	0	0	5	1	0	ENSG00000152894.10	PTPRK	protein_coding
ENST00000368213.5	6	1	0	0	5	1	0	ENSG00000152894.10	PTPRK	protein_coding
ENST00000368215.3	6	1	0	0	5	1	0	ENSG00000152894.10	PTPRK	protein_coding
ENST00000368226.4	6	1	0	0	5	1	0	ENSG00000152894.10	PTPRK	protein_coding
ENST00000368227.3	6	1	0	0	5	1	0	ENSG00000152894.10	PTPRK	protein_coding
ENST00000368268.2	6	3	0	0	3	3	0	ENSG00000214338.6	SOGA3	protein_coding
ENST00000368494.3	6	5	0	0	1	3	2	ENSG00000153989.7	NUS1	protein_coding
ENST00000369002.4	6	2	0	0	4	0	2	ENSG00000025796.9	SEC63	protein_coding
ENST00000369144.3	6	6	0	0	0	6	0	ENSG00000107581.8	EIF3A	protein_coding
ENST00000369251.2	6	2	1	0	4	2	0	ENSG00000146263.7	MMS22L	protein_coding
ENST00000369530.1	6	5	0	2	1	4	0	ENSG00000009307.11	CSDE1	protein_coding
ENST00000369563.3	6	6	0	0	0	3	3	ENSG00000118655.4	DCLRE1B	protein_coding
ENST00000369663.5	6	6	0	1	0	4	1	ENSG00000112837.12	TBX18	protein_coding
ENST00000369754.3	6	6	0	0	0	5	1	ENSG00000112773.11	FAM46A	protein_coding
ENST00000369756.3	6	6	0	0	0	5	1	ENSG00000112773.11	FAM46A	protein_coding
ENST00000370010.2	6	6	0	0	0	4	2	ENSG00000112701.13	SENP6	protein_coding
ENST00000370014.3	6	6	0	0	0	4	2	ENSG00000112701.13	SENP6	protein_coding
ENST00000370094.3	6	6	0	0	0	6	0	ENSG00000198408.9	MGEA5	protein_coding
ENST00000370249.2	6	6	0	0	0	1	5	ENSG00000063587.12	ZNF275	protein_coding
ENST00000370251.3	6	6	0	0	0	0	6	ENSG00000063587.12	ZNF275	protein_coding
ENST00000370269.3	6	5	0	0	1	5	0	ENSG00000119906.7	FAM178A	protein_coding
ENST00000370271.3	6	5	0	0	1	5	0	ENSG00000119906.7	FAM178A	protein_coding
ENST00000370366.1	6	6	0	0	0	5	1	ENSG00000101191.12	DIDO1	protein_coding
ENST00000370368.1	6	6	0	0	0	5	1	ENSG00000101191.12	DIDO1	protein_coding
ENST00000370371.4	6	6	0	0	0	5	1	ENSG00000101191.12	DIDO1	protein_coding
ENST00000370377.3	6	6	0	0	0	0	6	ENSG00000102181.15	CD99L2	protein_coding
ENST00000370513.5	6	5	0	0	1	4	1	ENSG00000065243.14	PKN2	protein_coding
ENST00000370690.3	6	5	0	1	1	4	1	ENSG00000022267.12	FHL1	protein_coding
ENST00000370833.2	6	4	0	0	2	4	0	ENSG00000171004.13	HS6ST2	protein_coding
ENST00000371097.4	6	6	0	2	1	3	1	ENSG00000196233.7	LCOR	protein_coding
ENST00000371103.3	6	6	0	2	1	3	1	ENSG00000196233.7	LCOR	protein_coding
ENST00000371269.3	6	6	0	0	0	0	6	ENSG00000116133.7	DHCR24	protein_coding
ENST00000371518.2	6	0	0	0	6	0	0	ENSG00000020256.15	ZFP64	protein_coding
ENST00000371544.3	6	6	0	1	0	5	0	ENSG00000134744.9	ZCCHC11	protein_coding
ENST00000372022.4	6	6	0	0	0	1	5	ENSG00000148296.5	SURF6	protein_coding
ENST00000372413.3	6	6	0	0	0	4	2	ENSG00000142949.12	PTPRF	protein_coding
ENST00000372414.3	6	6	0	0	0	4	2	ENSG00000142949.12	PTPRF	protein_coding
ENST00000372711.1	6	6	0	0	0	6	0	ENSG00000156650.8	KAT6B	protein_coding
ENST00000372714.1	6	6	0	0	0	6	0	ENSG00000156650.8	KAT6B	protein_coding
ENST00000372724.1	6	6	0	0	0	6	0	ENSG00000156650.8	KAT6B	protein_coding
ENST00000372725.1	6	6	0	0	0	6	0	ENSG00000156650.8	KAT6B	protein_coding
ENST00000373220.3	6	6	0	0	0	6	0	ENSG00000092853.9	CLSPN	protein_coding
ENST00000373297.2	6	6	0	0	0	3	3	ENSG00000146463.7	ZMYM4	protein_coding
ENST00000373452.2	6	6	0	0	0	3	3	ENSG00000177125.5	ZBTB34	protein_coding
ENST00000373701.3	6	4	0	0	2	3	1	ENSG00000147162.9	OGT	protein_coding
ENST00000373741.4	6	3	0	0	3	3	0	ENSG00000134644.11	PUM1	protein_coding
ENST00000373742.2	6	3	0	0	3	3	0	ENSG00000134644.11	PUM1	protein_coding
ENST00000373747.3	6	3	0	0	3	3	0	ENSG00000134644.11	PUM1	protein_coding
ENST00000373827.2	6	2	0	0	4	0	3	ENSG00000151150.16	ANK3	protein_coding
ENST00000373836.3	6	6	1	1	0	3	2	ENSG00000204138.8	PHACTR4	protein_coding
ENST00000373839.3	6	5	0	0	1	3	2	ENSG00000204138.8	PHACTR4	protein_coding
ENST00000373841.1	6	6	0	0	0	4	2	ENSG00000147140.11	NONO	protein_coding
ENST00000374021.1	6	4	0	0	2	3	1	ENSG00000196821.5	C6orf106	protein_coding
ENST00000374023.3	6	4	0	0	2	3	1	ENSG00000196821.5	C6orf106	protein_coding
ENST00000374026.3	6	4	0	0	2	3	1	ENSG00000196821.5	C6orf106	protein_coding
ENST00000374525.1	6	6	0	0	0	3	3	ENSG00000241978.5	AKAP2	protein_coding
ENST00000374623.3	6	6	0	0	0	2	4	ENSG00000169641.9	LUZP1	protein_coding
ENST00000375167.1	6	5	0	0	1	0	6	ENSG00000188486.3	H2AFX	protein_coding
ENST00000375533.3	6	6	0	1	0	3	2	ENSG00000095739.7	BAMBI	protein_coding
ENST00000375712.3	6	6	0	0	0	4	2	ENSG00000101350.6	KIF3B	protein_coding
ENST00000375926.1	6	2	0	0	4	2	0	ENSG00000134884.9	ARGLU1	protein_coding
ENST00000375960.2	6	6	0	0	0	5	1	ENSG00000083223.13	ZCCHC6	protein_coding
ENST00000375961.2	6	6	0	0	0	5	1	ENSG00000083223.13	ZCCHC6	protein_coding
ENST00000375963.3	6	6	0	0	0	5	1	ENSG00000083223.13	ZCCHC6	protein_coding
ENST00000376083.3	6	5	0	0	1	5	0	ENSG00000135049.11	AGTPBP1	protein_coding
ENST00000376109.3	6	5	0	0	1	5	0	ENSG00000135049.11	AGTPBP1	protein_coding
ENST00000376410.2	6	6	2	0	0	6	0	ENSG00000107863.12	ARHGAP21	protein_coding
ENST00000376511.2	6	4	0	4	2	0	2	ENSG00000204569.5	PPP1R10	protein_coding
ENST00000377060.3	6	6	0	0	0	3	3	ENSG00000168763.11	CNNM3	protein_coding
ENST00000377075.2	6	6	0	0	0	3	3	ENSG00000158158.7	CNNM4	protein_coding
ENST00000377288.3	6	6	0	0	0	1	5	ENSG00000171603.12	CLSTN1	protein_coding
[truncated: 16,594 more rows]
