# Supplementary material for: Recruitment of the m6A/m6Am demethylase FTO to target RNAs by the telomeric zinc finger protein ZBTB48
Source: Genome Biol. 2024 Sep 19;25:246. doi: 10.1186/s13059-024-03392-7 (PMC11414060; doi:10.1186/s13059-024-03392-7)
Supplement: Supplementary file 8 — Additional file 8: Table S7: miCLIP_FTO_overexpression. [file 13059_2024_3392_MOESM8_ESM.xlsx]

## Sheet: TableS7_miCLIP_FTO
tx_name	transcripts	exons	promoters	fiveUTRs	introns	cds	threeUTRs	gene_id	gene_name	gene_biotype
ENST00000368653.3	29	25	0	0	4	19	6	ENSG00000148773.8	MKI67	protein_coding
ENST00000368654.3	29	29	0	0	0	23	6	ENSG00000148773.8	MKI67	protein_coding
ENST00000375759.3	25	23	0	0	2	19	4	ENSG00000065526.6	SPEN	protein_coding
ENST00000301067.7	23	22	0	0	1	20	2	ENSG00000167548.10	KMT2D	protein_coding
ENST00000301740.8	19	17	0	0	2	17	0	ENSG00000167978.12	SRRM2	protein_coding
ENST00000366955.3	18	18	0	0	0	17	1	ENSG00000117724.8	CENPF	protein_coding
ENST00000441802.2	17	17	0	0	0	17	1	ENSG00000083857.9	FAT1	protein_coding
ENST00000290239.6	16	16	0	0	0	16	0	ENSG00000159140.13	SON	protein_coding
ENST00000296755.7	16	16	0	0	0	12	4	ENSG00000131711.10	MAP1B	protein_coding
ENST00000300278.4	16	16	0	0	0	16	0	ENSG00000159140.13	SON	protein_coding
ENST00000356577.4	16	16	0	0	0	16	0	ENSG00000159140.13	SON	protein_coding
ENST00000381679.4	16	16	0	0	0	16	0	ENSG00000159140.13	SON	protein_coding
ENST00000381692.2	16	0	0	0	16	0	0	ENSG00000159140.13	SON	protein_coding
ENST00000455528.1	16	16	0	0	0	16	0	ENSG00000159140.13	SON	protein_coding
ENST00000257247.7	15	0	0	0	15	0	0	ENSG00000124942.9	AHNAK	protein_coding
ENST00000378024.4	15	15	0	0	0	15	0	ENSG00000124942.9	AHNAK	protein_coding
ENST00000530124.1	15	0	0	0	15	0	0	ENSG00000124942.9	AHNAK	protein_coding
ENST00000533365.1	15	0	0	0	15	0	0	ENSG00000124942.9	AHNAK	protein_coding
ENST00000289893.4	14	6	0	0	8	6	0	ENSG00000127603.19	MACF1	protein_coding
ENST00000317713.7	14	6	0	0	8	6	0	ENSG00000127603.19	MACF1	protein_coding
ENST00000347982.4	14	13	0	0	1	13	0	ENSG00000165671.14	NSD1	protein_coding
ENST00000354179.4	14	13	0	0	1	13	0	ENSG00000165671.14	NSD1	protein_coding
ENST00000361032.4	14	14	0	0	0	14	0	ENSG00000165671.14	NSD1	protein_coding
ENST00000361689.2	14	6	0	0	8	6	0	ENSG00000127603.19	MACF1	protein_coding
ENST00000372915.3	14	6	0	0	8	6	0	ENSG00000127603.19	MACF1	protein_coding
ENST00000372925.2	14	6	0	0	8	6	0	ENSG00000127603.19	MACF1	protein_coding
ENST00000439151.2	14	14	0	0	0	14	0	ENSG00000165671.14	NSD1	protein_coding
ENST00000539005.1	14	6	0	0	8	6	0	ENSG00000127603.19	MACF1	protein_coding
ENST00000545844.1	14	6	0	0	8	6	0	ENSG00000127603.19	MACF1	protein_coding
ENST00000564288.1	14	6	0	0	8	6	0	ENSG00000127603.19	MACF1	protein_coding
ENST00000567887.1	14	6	0	0	8	6	0	ENSG00000127603.19	MACF1	protein_coding
ENST00000244745.1	13	13	1	5	0	2	6	ENSG00000124766.4	SOX4	protein_coding
ENST00000336314.4	13	10	0	0	3	4	6	ENSG00000155506.12	LARP1	protein_coding
ENST00000357304.4	13	11	0	0	2	7	4	ENSG00000130723.13	PRRC2B	protein_coding
ENST00000372129.2	13	13	0	0	0	13	0	ENSG00000133124.10	IRS4	protein_coding
ENST00000405995.1	13	4	0	0	9	0	4	ENSG00000130723.13	PRRC2B	protein_coding
ENST00000262043.3	12	12	0	0	0	11	1	ENSG00000118482.7	PHF3	protein_coding
ENST00000265713.2	12	12	0	1	0	11	0	ENSG00000083168.5	KAT6A	protein_coding
ENST00000306058.5	12	12	0	0	0	9	3	ENSG00000171456.12	ASXL1	protein_coding
ENST00000315939.6	12	10	0	2	2	6	2	ENSG00000060237.12	WNK1	protein_coding
ENST00000375687.4	12	12	0	0	0	9	3	ENSG00000171456.12	ASXL1	protein_coding
ENST00000382292.3	12	12	0	0	0	12	0	ENSG00000151835.9	SACS	protein_coding
ENST00000382298.3	12	12	0	0	0	12	0	ENSG00000151835.9	SACS	protein_coding
ENST00000393387.1	12	12	0	0	0	11	1	ENSG00000118482.7	PHF3	protein_coding
ENST00000396930.3	12	12	0	1	0	11	0	ENSG00000083168.5	KAT6A	protein_coding
ENST00000402364.1	12	12	0	2	0	10	0	ENSG00000151835.9	SACS	protein_coding
ENST00000406337.1	12	12	0	1	0	11	0	ENSG00000083168.5	KAT6A	protein_coding
ENST00000423156.1	12	2	0	0	10	2	0	ENSG00000151835.9	SACS	protein_coding
ENST00000455470.1	12	2	0	0	10	2	0	ENSG00000151835.9	SACS	protein_coding
ENST00000509876.1	12	12	0	0	0	0	12	ENSG00000118482.7	PHF3	protein_coding
ENST00000535572.1	12	10	0	2	2	6	2	ENSG00000060237.12	WNK1	protein_coding
ENST00000537687.1	12	12	0	2	0	8	2	ENSG00000060237.12	WNK1	protein_coding
ENST00000225388.4	11	10	0	0	1	7	3	ENSG00000108256.4	NUFIP2	protein_coding
ENST00000263253.7	11	11	0	1	0	8	2	ENSG00000100393.9	EP300	protein_coding
ENST00000291691.7	11	7	0	3	4	1	3	ENSG00000160298.13	C21orf58	protein_coding
ENST00000328090.5	11	11	0	0	0	11	0	ENSG00000108021.15	FAM208B	protein_coding
ENST00000339907.4	11	11	0	0	0	11	0	ENSG00000188994.8	ZNF292	protein_coding
ENST00000360565.3	11	11	0	0	0	11	0	ENSG00000126461.10	SCAF1	protein_coding
ENST00000369577.3	11	11	0	0	0	11	0	ENSG00000188994.8	ZNF292	protein_coding
ENST00000369784.3	11	11	0	0	0	11	0	ENSG00000162775.10	RBM15	protein_coding
ENST00000371222.2	11	11	0	3	0	3	5	ENSG00000177606.5	JUN	protein_coding
ENST00000380752.5	11	11	0	0	1	1	10	ENSG00000139514.8	SLC7A1	protein_coding
ENST00000393203.2	11	11	0	0	0	7	4	ENSG00000134247.9	PTGFRN	protein_coding
ENST00000397203.2	11	9	0	0	2	1	8	ENSG00000082805.15	ERC1	protein_coding
ENST00000397680.1	11	4	0	8	7	0	3	ENSG00000160298.13	C21orf58	protein_coding
ENST00000397682.3	11	4	0	8	7	0	3	ENSG00000160298.13	C21orf58	protein_coding
ENST00000487146.2	11	11	0	0	0	11	0	ENSG00000162775.10	RBM15	protein_coding
ENST00000543086.3	11	9	0	0	2	1	8	ENSG00000082805.15	ERC1	protein_coding
ENST00000589028.1	11	9	0	0	2	1	8	ENSG00000082805.15	ERC1	protein_coding
ENST00000602849.1	11	11	0	0	0	11	0	ENSG00000162775.10	RBM15	protein_coding
ENST00000224140.5	10	10	0	0	0	10	0	ENSG00000107290.9	SETX	protein_coding
ENST00000268138.7	10	8	0	0	2	5	3	ENSG00000140534.9	TICRR	protein_coding
ENST00000278070.2	10	9	0	0	1	9	0	ENSG00000148840.6	PPRC1	protein_coding
ENST00000284006.6	10	7	0	0	3	0	7	ENSG00000153885.10	KCTD15	protein_coding
ENST00000306917.4	10	10	0	1	0	8	1	ENSG00000169018.5	FEM1B	protein_coding
ENST00000317619.3	10	1	0	1	9	0	0	ENSG00000214078.7	CPNE1	protein_coding
ENST00000327423.6	10	9	0	1	1	9	0	ENSG00000183530.9	PRR14L	protein_coding
ENST00000332127.4	10	4	0	6	6	2	2	ENSG00000058673.11	ZC3H11A	protein_coding
ENST00000336199.5	10	3	0	0	7	3	0	ENSG00000117020.12	AKT3	protein_coding
ENST00000338920.4	10	10	0	0	0	9	1	ENSG00000117523.11	PRRC2C	protein_coding
ENST00000343813.5	10	9	0	0	1	0	9	ENSG00000116237.11	ICMT	protein_coding
ENST00000345122.3	10	10	0	0	0	10	0	ENSG00000100852.8	ARHGAP5	protein_coding
ENST00000352393.4	10	1	0	1	9	0	0	ENSG00000214078.7	CPNE1	protein_coding
ENST00000357480.5	10	10	0	2	0	4	4	ENSG00000082641.11	NFE2L1	protein_coding
ENST00000359646.1	10	10	0	0	0	10	0	ENSG00000244462.3	RBM12	protein_coding
ENST00000361665.3	10	10	0	2	0	4	4	ENSG00000082641.11	NFE2L1	protein_coding
ENST00000362042.3	10	10	0	2	0	4	4	ENSG00000082641.11	NFE2L1	protein_coding
ENST00000366540.1	10	3	0	0	7	3	0	ENSG00000117020.12	AKT3	protein_coding
ENST00000367742.3	10	10	0	0	0	9	1	ENSG00000117523.11	PRRC2C	protein_coding
ENST00000372146.4	10	10	1	1	0	6	3	ENSG00000125484.7	GTF3C4	protein_coding
ENST00000372169.2	10	10	0	0	0	10	0	ENSG00000107290.9	SETX	protein_coding
ENST00000372249.1	10	8	0	8	2	0	1	ENSG00000130723.13	PRRC2B	protein_coding
ENST00000374104.3	10	10	0	0	0	10	0	ENSG00000244462.3	RBM12	protein_coding
ENST00000374114.3	10	10	0	0	0	10	0	ENSG00000244462.3	RBM12	protein_coding
ENST00000379938.2	10	10	0	0	0	8	2	ENSG00000124782.15	RREB1	protein_coding
ENST00000393220.1	10	10	0	0	0	10	0	ENSG00000107290.9	SETX	protein_coding
ENST00000394166.3	10	8	0	2	2	1	5	ENSG00000185551.8	NR2F2	protein_coding
ENST00000396582.2	10	1	0	0	9	1	0	ENSG00000100852.8	ARHGAP5	protein_coding
ENST00000397442.1	10	0	0	0	10	0	0	ENSG00000214078.7	CPNE1	protein_coding
ENST00000397443.1	10	0	0	0	10	0	0	ENSG00000214078.7	CPNE1	protein_coding
ENST00000397445.1	10	0	0	0	10	0	0	ENSG00000214078.7	CPNE1	protein_coding
ENST00000397446.1	10	1	0	1	9	0	0	ENSG00000214078.7	CPNE1	protein_coding
ENST00000397493.2	10	9	0	1	1	9	0	ENSG00000183530.9	PRR14L	protein_coding
ENST00000401607.2	10	0	0	0	10	0	0	ENSG00000214078.7	CPNE1	protein_coding
ENST00000412056.1	10	0	0	0	10	0	0	ENSG00000214078.7	CPNE1	protein_coding
ENST00000413464.2	10	8	0	0	2	8	0	ENSG00000148840.6	PPRC1	protein_coding
ENST00000414664.1	10	0	0	0	10	0	0	ENSG00000214078.7	CPNE1	protein_coding
ENST00000414711.1	10	1	0	1	9	0	0	ENSG00000214078.7	CPNE1	protein_coding
ENST00000416778.1	10	0	0	0	10	0	0	ENSG00000214078.7	CPNE1	protein_coding
ENST00000420363.1	10	0	0	0	10	0	0	ENSG00000214078.7	CPNE1	protein_coding
ENST00000421109.2	10	6	0	0	4	1	5	ENSG00000185551.8	NR2F2	protein_coding
ENST00000430256.3	10	7	0	0	3	0	7	ENSG00000153885.10	KCTD15	protein_coding
ENST00000430570.1	10	0	0	0	10	0	0	ENSG00000214078.7	CPNE1	protein_coding
ENST00000432921.1	10	10	0	0	0	10	0	ENSG00000100852.8	ARHGAP5	protein_coding
ENST00000433497.1	10	1	0	9	9	1	0	ENSG00000100852.8	ARHGAP5	protein_coding
ENST00000434485.1	10	9	0	1	1	9	0	ENSG00000183530.9	PRR14L	protein_coding
ENST00000434795.1	10	0	0	0	10	0	0	ENSG00000214078.7	CPNE1	protein_coding
ENST00000435747.1	10	0	0	0	10	0	0	ENSG00000214078.7	CPNE1	protein_coding
ENST00000436227.1	10	10	3	0	0	10	0	ENSG00000159140.13	SON	protein_coding
ENST00000437100.1	10	1	0	1	9	0	0	ENSG00000214078.7	CPNE1	protein_coding
ENST00000437340.1	10	0	0	0	10	0	0	ENSG00000214078.7	CPNE1	protein_coding
ENST00000439669.1	10	0	0	0	10	0	0	ENSG00000214078.7	CPNE1	protein_coding
ENST00000439806.2	10	0	0	0	10	0	0	ENSG00000214078.7	CPNE1	protein_coding
ENST00000440240.1	10	1	0	1	9	0	0	ENSG00000214078.7	CPNE1	protein_coding
ENST00000441563.1	10	1	0	0	9	0	10	ENSG00000272897.1	RP1-309K20.6	protein_coding
ENST00000444495.1	10	0	0	0	10	0	0	ENSG00000145191.7	EIF2B5	protein_coding
ENST00000454607.1	10	1	0	0	9	0	10	ENSG00000272897.1	RP1-309K20.6	protein_coding
ENST00000458038.1	10	0	0	0	10	0	0	ENSG00000214078.7	CPNE1	protein_coding
ENST00000458550.1	10	1	0	0	9	0	1	ENSG00000130723.13	PRRC2B	protein_coding
ENST00000483359.1	10	0	0	0	10	0	0	ENSG00000214078.7	CPNE1	protein_coding
ENST00000496806.2	10	0	0	0	10	0	0	ENSG00000188994.8	ZNF292	protein_coding
ENST00000539826.2	10	10	0	0	0	10	0	ENSG00000100852.8	ARHGAP5	protein_coding
ENST00000541176.2	10	1	0	0	9	0	10	ENSG00000272897.1	RP1-309K20.6	protein_coding
ENST00000552000.2	10	1	0	0	9	0	0	ENSG00000120093.7	HOXB3	protein_coding
ENST00000556611.1	10	10	0	0	0	10	0	ENSG00000100852.8	ARHGAP5	protein_coding
ENST00000560985.1	10	8	0	0	2	5	3	ENSG00000140534.9	TICRR	protein_coding
ENST00000585291.1	10	9	0	2	1	4	4	ENSG00000082641.11	NFE2L1	protein_coding
ENST00000156825.1	9	8	0	0	1	0	8	ENSG00000071655.13	MBD3	protein_coding
ENST00000222270.7	9	9	0	0	0	9	0	ENSG00000272333.1	KMT2B	protein_coding
ENST00000243326.5	9	9	0	0	0	8	1	ENSG00000080345.13	RIF1	protein_coding
ENST00000262518.4	9	8	0	0	1	8	0	ENSG00000080603.12	SRCAP	protein_coding
ENST00000263826.5	9	6	0	0	3	3	3	ENSG00000117020.12	AKT3	protein_coding
ENST00000265077.3	9	9	0	0	0	8	1	ENSG00000038427.11	VCAN	protein_coding
ENST00000271332.3	9	9	0	0	0	8	1	ENSG00000143126.7	CELSR2	protein_coding
ENST00000276123.3	9	9	0	1	0	7	1	ENSG00000147180.12	ZNF711	protein_coding
ENST00000282516.8	9	9	0	0	0	9	0	ENSG00000164190.12	NIPBL	protein_coding
ENST00000284984.3	9	7	0	2	2	4	1	ENSG00000154734.10	ADAMTS1	protein_coding
ENST00000301030.4	9	8	0	0	1	5	3	ENSG00000167522.10	ANKRD11	protein_coding
ENST00000318511.3	9	9	0	0	0	1	8	ENSG00000129351.13	ILF3	protein_coding
ENST00000334984.6	9	8	0	0	1	7	1	ENSG00000124782.15	RREB1	protein_coding
ENST00000335255.5	9	8	0	0	1	0	8	ENSG00000141568.15	FOXK2	protein_coding
ENST00000342785.4	9	4	0	0	5	3	1	ENSG00000038427.11	VCAN	protein_coding
ENST00000343200.5	9	7	0	0	2	6	1	ENSG00000038427.11	VCAN	protein_coding
ENST00000344771.4	9	8	0	0	1	8	0	ENSG00000080603.12	SRCAP	protein_coding
ENST00000349014.3	9	9	0	0	0	6	3	ENSG00000101126.11	ADNP	protein_coding
ENST00000349384.6	9	9	0	0	0	8	1	ENSG00000124782.15	RREB1	protein_coding
ENST00000354520.4	9	9	0	0	0	9	0	ENSG00000118058.16	KMT2A	protein_coding
ENST00000358704.4	9	9	0	0	0	8	1	ENSG00000179456.9	ZBTB18	protein_coding
ENST00000360700.4	9	9	0	1	0	7	1	ENSG00000147180.12	ZNF711	protein_coding
ENST00000366539.1	9	6	0	0	3	3	3	ENSG00000117020.12	AKT3	protein_coding
ENST00000367612.3	9	3	0	6	6	2	1	ENSG00000169905.8	TOR1AIP2	protein_coding
ENST00000371602.4	9	9	0	0	0	6	3	ENSG00000101126.11	ADNP	protein_coding
ENST00000373165.3	9	8	0	1	1	7	1	ENSG00000147180.12	ZNF711	protein_coding
ENST00000373812.3	9	9	0	0	0	8	1	ENSG00000198492.10	YTHDF2	protein_coding
ENST00000377474.2	9	9	1	1	0	2	6	ENSG00000178695.4	KCTD12	protein_coding
ENST00000378330.2	9	8	0	0	1	5	3	ENSG00000167522.10	ANKRD11	protein_coding
ENST00000378536.4	9	8	0	0	1	2	6	ENSG00000157933.9	SKI	protein_coding
ENST00000378743.3	9	8	0	0	1	6	2	ENSG00000133858.11	ZFC3H1	protein_coding
ENST00000379802.3	9	9	0	0	0	9	0	ENSG00000096696.9	DSP	protein_coding
ENST00000380361.3	9	8	0	0	1	8	0	ENSG00000080603.12	SRCAP	protein_coding
ENST00000389506.5	9	9	0	0	0	9	0	ENSG00000118058.16	KMT2A	protein_coding
ENST00000392078.3	9	9	0	0	0	9	0	ENSG00000117523.11	PRRC2C	protein_coding
ENST00000395059.2	9	8	0	0	1	8	0	ENSG00000080603.12	SRCAP	protein_coding
ENST00000395402.1	9	8	0	1	1	7	1	ENSG00000147180.12	ZNF711	protein_coding
ENST00000396029.3	9	9	0	0	0	6	3	ENSG00000101126.11	ADNP	protein_coding
ENST00000396032.3	9	9	0	0	0	6	3	ENSG00000101126.11	ADNP	protein_coding
ENST00000399300.2	9	8	0	1	1	8	0	ENSG00000183808.7	RBM12B	protein_coding
ENST00000418664.2	9	4	0	0	5	4	0	ENSG00000096696.9	DSP	protein_coding
ENST00000420124.1	9	9	0	0	0	9	0	ENSG00000272333.1	KMT2B	protein_coding
ENST00000426496.2	9	9	0	0	0	9	0	ENSG00000117523.11	PRRC2C	protein_coding
ENST00000428287.2	9	9	0	0	0	8	1	ENSG00000080345.13	RIF1	protein_coding
ENST00000430328.2	9	9	0	0	0	8	1	ENSG00000080345.13	RIF1	protein_coding
ENST00000434436.3	9	8	0	0	1	0	8	ENSG00000071655.13	MBD3	protein_coding
ENST00000444746.2	9	9	0	0	0	8	1	ENSG00000080345.13	RIF1	protein_coding
ENST00000449870.1	9	9	0	0	0	1	8	ENSG00000129351.13	ILF3	protein_coding
ENST00000453091.2	9	9	0	0	0	8	1	ENSG00000080345.13	RIF1	protein_coding
ENST00000490088.2	9	5	1	0	4	0	0	ENSG00000128710.5	HOXD10	protein_coding
ENST00000512590.2	9	4	0	0	5	3	1	ENSG00000038427.11	VCAN	protein_coding
ENST00000517700.1	9	7	0	1	2	7	0	ENSG00000183808.7	RBM12B	protein_coding
ENST00000534358.1	9	9	0	0	0	9	0	ENSG00000118058.16	KMT2A	protein_coding
ENST00000541996.1	9	9	0	0	0	8	1	ENSG00000198492.10	YTHDF2	protein_coding
ENST00000542507.1	9	9	0	0	0	8	1	ENSG00000198492.10	YTHDF2	protein_coding
ENST00000552994.1	9	8	0	0	1	5	3	ENSG00000133858.11	ZFC3H1	protein_coding
ENST00000554090.1	9	0	0	9	9	0	0	ENSG00000100852.8	ARHGAP5	protein_coding
ENST00000579665.1	9	1	0	0	8	0	1	ENSG00000108256.4	NUFIP2	protein_coding
ENST00000586544.1	9	9	0	0	0	0	0	ENSG00000129351.13	ILF3	protein_coding
ENST00000590550.2	9	8	0	0	1	0	8	ENSG00000071655.13	MBD3	protein_coding
ENST00000592012.1	9	8	0	0	1	0	8	ENSG00000071655.13	MBD3	protein_coding
ENST00000609928.1	9	4	0	6	5	2	1	ENSG00000169905.8	TOR1AIP2	protein_coding
ENST00000219905.7	8	8	0	0	0	8	0	ENSG00000174197.12	MGA	protein_coding
ENST00000228862.2	8	8	0	0	0	8	0	ENSG00000111266.4	DUSP16	protein_coding
ENST00000245323.4	8	8	0	0	0	2	6	ENSG00000125266.6	EFNB2	protein_coding
ENST00000248668.4	8	7	0	0	1	6	1	ENSG00000128011.4	LRFN1	protein_coding
ENST00000253048.5	8	8	0	0	0	5	3	ENSG00000130749.5	ZC3H4	protein_coding
ENST00000253332.1	8	8	0	0	0	7	1	ENSG00000131016.12	AKAP12	protein_coding
ENST00000258243.2	8	8	0	0	0	7	1	ENSG00000135763.5	URB2	protein_coding
ENST00000261798.5	8	7	0	1	1	0	6	ENSG00000113712.12	CSNK1A1	protein_coding
ENST00000262198.4	8	8	0	0	0	7	1	ENSG00000101544.4	ADNP2	protein_coding
ENST00000268616.4	8	7	1	0	1	3	4	ENSG00000140948.7	ZCCHC14	protein_coding
ENST00000283195.6	8	8	0	0	0	8	0	ENSG00000153201.11	RANBP2	protein_coding
ENST00000291572.8	8	7	0	1	1	1	6	ENSG00000160216.14	AGPAT3	protein_coding
ENST00000294732.7	8	1	0	0	7	1	0	ENSG00000066279.12	ASPM	protein_coding
ENST00000298573.4	8	8	0	0	0	1	7	ENSG00000111266.4	DUSP16	protein_coding
ENST00000306378.6	8	8	0	0	0	7	1	ENSG00000171634.12	BPTF	protein_coding
ENST00000309268.6	8	8	0	0	0	7	1	ENSG00000156508.13	EEF1A1	protein_coding
ENST00000310441.7	8	8	0	0	0	6	2	ENSG00000172534.9	HCFC1	protein_coding
ENST00000316292.9	8	8	0	0	0	7	1	ENSG00000156508.13	EEF1A1	protein_coding
ENST00000317765.2	8	5	1	1	3	2	5	ENSG00000178695.4	KCTD12	protein_coding
ENST00000321892.4	8	8	0	0	0	7	1	ENSG00000171634.12	BPTF	protein_coding
ENST00000324856.7	8	8	1	0	0	8	0	ENSG00000117713.13	ARID1A	protein_coding
ENST00000330266.7	8	0	0	0	8	0	0	ENSG00000115970.14	THADA	protein_coding
ENST00000330854.11	8	7	0	0	1	7	0	ENSG00000064607.12	SUGP2	protein_coding
ENST00000331523.2	8	8	0	0	0	7	1	ENSG00000156508.13	EEF1A1	protein_coding
ENST00000331569.4	8	8	0	0	0	8	0	ENSG00000183779.5	ZNF703	protein_coding
ENST00000335221.5	8	8	0	0	0	7	1	ENSG00000171634.12	BPTF	protein_coding
ENST00000337018.6	8	7	0	0	1	7	0	ENSG00000064607.12	SUGP2	protein_coding
ENST00000340648.4	8	8	0	0	0	1	7	ENSG00000160208.11	RRP1B	protein_coding
ENST00000351218.2	8	8	0	0	0	5	3	ENSG00000120784.11	ZFP30	protein_coding
ENST00000354233.3	8	8	0	0	0	6	2	ENSG00000172534.9	HCFC1	protein_coding
ENST00000354675.6	8	8	0	0	0	7	1	ENSG00000131016.12	AKAP12	protein_coding
ENST00000356056.5	8	8	0	0	0	7	1	ENSG00000066933.11	MYO9A	protein_coding
ENST00000359755.5	8	8	0	0	0	7	1	ENSG00000131016.12	AKAP12	protein_coding
ENST00000359947.4	8	8	0	0	0	6	2	ENSG00000142949.12	PTPRF	protein_coding
ENST00000361565.4	8	8	0	0	0	2	6	ENSG00000198700.5	IPO9	protein_coding
ENST00000361762.2	8	8	1	3	0	5	0	ENSG00000169851.11	PCDH7	protein_coding
ENST00000366806.2	8	5	0	0	3	3	2	ENSG00000130396.16	MLLT4	protein_coding
ENST00000367212.3	8	2	0	6	6	2	0	ENSG00000058673.11	ZC3H11A	protein_coding
ENST00000367214.1	8	3	0	6	5	2	0	ENSG00000058673.11	ZC3H11A	protein_coding
ENST00000367409.4	8	8	0	0	0	8	0	ENSG00000066279.12	ASPM	protein_coding
ENST00000369984.4	8	8	0	0	0	6	2	ENSG00000172534.9	HCFC1	protein_coding
ENST00000372413.3	8	8	0	0	0	6	2	ENSG00000142949.12	PTPRF	protein_coding
ENST00000372414.3	8	8	0	0	0	6	2	ENSG00000142949.12	PTPRF	protein_coding
ENST00000379933.3	8	8	0	0	0	8	0	ENSG00000124782.15	RREB1	protein_coding
ENST00000389936.4	8	8	0	0	0	8	0	ENSG00000174197.12	MGA	protein_coding
ENST00000392112.1	8	5	0	0	3	3	2	ENSG00000130396.16	MLLT4	protein_coding
ENST00000392144.1	8	8	0	0	0	5	3	ENSG00000120784.11	ZFP30	protein_coding
ENST00000394171.2	8	6	2	0	2	1	5	ENSG00000185551.8	NR2F2	protein_coding
ENST00000394329.3	8	8	1	0	0	8	0	ENSG00000196159.7	FAT4	protein_coding
ENST00000395474.3	8	8	1	1	0	6	1	ENSG00000178252.13	WDR6	protein_coding
ENST00000396432.2	8	8	0	0	0	7	1	ENSG00000107863.12	ARHGAP21	protein_coding
ENST00000397685.4	8	4	0	7	4	0	0	ENSG00000160298.13	C21orf58	protein_coding
ENST00000399302.2	8	8	0	0	0	5	3	ENSG00000060749.10	QSER1	protein_coding
ENST00000399788.2	8	7	1	3	1	3	1	ENSG00000073614.7	KDM5A	protein_coding
ENST00000400822.3	8	5	0	0	3	3	2	ENSG00000130396.16	MLLT4	protein_coding
ENST00000402676.2	8	8	0	0	0	7	1	ENSG00000131016.12	AKAP12	protein_coding
ENST00000409035.1	8	0	0	0	8	0	7	ENSG00000141979.4	CTD-3222D19.2	protein_coding
ENST00000409657.1	8	6	0	0	2	0	7	ENSG00000175455.10	CCDC14	protein_coding
ENST00000409697.3	8	6	0	0	2	6	0	ENSG00000175455.10	CCDC14	protein_coding
ENST00000424560.1	8	8	0	0	0	7	1	ENSG00000066933.11	MYO9A	protein_coding
ENST00000433542.2	8	6	0	0	2	6	0	ENSG00000175455.10	CCDC14	protein_coding
ENST00000440394.3	8	6	0	0	2	1	5	ENSG00000082805.15	ERC1	protein_coding
ENST00000444904.1	8	8	0	0	0	7	1	ENSG00000066933.11	MYO9A	protein_coding
ENST00000445935.1	8	4	0	8	4	0	0	ENSG00000160298.13	C21orf58	protein_coding
ENST00000452918.2	8	8	0	0	0	7	1	ENSG00000064607.12	SUGP2	protein_coding
ENST00000457599.2	8	8	1	0	0	8	0	ENSG00000117713.13	ARID1A	protein_coding
ENST00000463996.1	8	0	0	0	8	0	0	ENSG00000175455.10	CCDC14	protein_coding
ENST00000465184.1	8	1	0	0	7	0	0	ENSG00000242265.1	PEG10	protein_coding
ENST00000470886.1	8	8	0	0	0	0	0	ENSG00000160208.11	RRP1B	protein_coding
ENST00000475776.1	8	4	0	0	4	0	0	ENSG00000160298.13	C21orf58	protein_coding
ENST00000478283.1	8	8	0	0	0	0	0	ENSG00000198492.10	YTHDF2	protein_coding
ENST00000478753.2	8	8	0	0	0	6	2	ENSG00000179918.15	SEPHS2	protein_coding
ENST00000482108.1	8	8	0	0	0	0	8	ENSG00000242265.1	PEG10	protein_coding
ENST00000483247.1	8	6	0	0	2	0	0	ENSG00000175455.10	CCDC14	protein_coding
ENST00000486374.1	8	8	0	0	0	0	0	ENSG00000107863.12	ARHGAP21	protein_coding
ENST00000488653.2	8	6	0	0	2	6	0	ENSG00000175455.10	CCDC14	protein_coding
ENST00000490569.1	8	8	1	0	0	0	0	ENSG00000156508.13	EEF1A1	protein_coding
ENST00000493935.1	8	0	0	0	8	0	0	ENSG00000242265.1	PEG10	protein_coding
ENST00000495381.1	8	3	0	0	5	0	0	ENSG00000175455.10	CCDC14	protein_coding
ENST00000502527.2	8	1	0	0	7	1	0	ENSG00000038427.11	VCAN	protein_coding
ENST00000514101.2	8	8	0	0	0	5	3	ENSG00000120784.11	ZFP30	protein_coding
ENST00000515594.1	8	2	0	6	6	2	0	ENSG00000118482.7	PHF3	protein_coding
ENST00000519948.2	8	8	0	0	0	1	7	ENSG00000253719.2	ATXN7L3B	protein_coding
ENST00000520961.1	8	0	0	0	8	0	0	ENSG00000183808.7	RBM12B	protein_coding
ENST00000527788.1	8	5	0	0	3	5	0	ENSG00000060749.10	QSER1	protein_coding
ENST00000530271.2	8	8	2	0	0	8	0	ENSG00000060237.12	WNK1	protein_coding
ENST00000542752.1	8	8	0	0	0	5	3	ENSG00000179918.15	SEPHS2	protein_coding
ENST00000545763.1	8	7	0	0	1	7	0	ENSG00000174197.12	MGA	protein_coding
ENST00000561195.1	8	0	0	0	8	0	0	ENSG00000101544.4	ADNP2	protein_coding
ENST00000564571.1	8	8	0	0	0	5	3	ENSG00000066933.11	MYO9A	protein_coding
ENST00000566586.1	8	7	0	0	1	7	0	ENSG00000174197.12	MGA	protein_coding
ENST00000567101.2	8	1	1	0	7	0	0	ENSG00000260027.3	HOXB7	protein_coding
ENST00000568020.1	8	7	1	0	1	3	4	ENSG00000140948.7	ZCCHC14	protein_coding
ENST00000570161.1	8	8	0	0	0	8	0	ENSG00000174197.12	MGA	protein_coding
ENST00000581319.1	8	4	1	0	4	4	0	ENSG00000082641.11	NFE2L1	protein_coding
ENST00000589018.1	8	0	0	0	8	0	0	ENSG00000120784.11	ZFP30	protein_coding
ENST00000589390.1	8	0	0	0	8	0	0	ENSG00000267041.1	ZNF850	protein_coding
ENST00000591344.1	8	8	0	0	0	8	0	ENSG00000267041.1	ZNF850	protein_coding
ENST00000594019.1	8	7	0	0	1	0	0	ENSG00000130749.5	ZC3H4	protein_coding
ENST00000594773.1	8	7	0	0	1	7	1	ENSG00000064607.12	SUGP2	protein_coding
ENST00000600239.1	8	8	0	0	0	7	1	ENSG00000064607.12	SUGP2	protein_coding
ENST00000601879.1	8	8	0	0	0	7	1	ENSG00000064607.12	SUGP2	protein_coding
ENST00000601973.1	8	8	0	0	0	5	3	ENSG00000130749.5	ZC3H4	protein_coding
ENST00000050961.6	7	7	0	0	0	7	0	ENSG00000091656.11	ZFHX4	protein_coding
ENST00000242848.4	7	7	0	0	0	5	2	ENSG00000123200.12	ZC3H13	protein_coding
ENST00000244364.6	7	4	0	0	3	3	1	ENSG00000151914.13	DST	protein_coding
ENST00000256646.2	7	7	0	0	0	2	5	ENSG00000134250.13	NOTCH2	protein_coding
ENST00000258149.5	7	7	0	0	0	2	5	ENSG00000135679.17	MDM2	protein_coding
ENST00000261168.4	7	7	0	0	0	7	0	ENSG00000171681.8	ATF7IP	protein_coding
ENST00000262304.4	7	7	0	0	0	7	0	ENSG00000008710.13	PKD1	protein_coding
ENST00000262738.3	7	7	0	0	0	5	2	ENSG00000075275.12	CELSR1	protein_coding
ENST00000262854.6	7	7	0	0	0	6	1	ENSG00000086758.11	HUWE1	protein_coding
ENST00000264447.4	7	7	0	0	0	7	0	ENSG00000075292.14	ZNF638	protein_coding
ENST00000264448.6	7	7	0	0	0	7	0	ENSG00000116127.13	ALMS1	protein_coding
ENST00000266070.4	7	7	0	0	0	6	1	ENSG00000101191.12	DIDO1	protein_coding
ENST00000267339.2	7	6	0	0	1	5	1	ENSG00000088448.10	ANKRD10	protein_coding
ENST00000268035.6	7	7	0	0	0	3	4	ENSG00000140443.9	IGF1R	protein_coding
ENST00000269033.3	7	6	0	0	1	5	1	ENSG00000141298.13	SSH2	protein_coding
ENST00000272645.4	7	7	0	0	0	0	7	ENSG00000144231.6	POLR2D	protein_coding
ENST00000274140.5	7	6	0	0	1	1	5	ENSG00000145495.10	2023-03-06	protein_coding
ENST00000275248.4	7	5	0	0	2	5	0	ENSG00000049618.17	ARID1B	protein_coding
ENST00000276431.4	7	6	0	0	1	3	3	ENSG00000120889.8	TNFRSF10B	protein_coding
ENST00000281928.3	7	7	0	0	0	4	3	ENSG00000123066.3	MED13L	protein_coding
ENST00000282388.3	7	7	0	0	0	3	4	ENSG00000152518.5	ZFP36L2	protein_coding
ENST00000287239.4	7	7	0	0	0	6	1	ENSG00000156650.8	KAT6B	protein_coding
ENST00000298047.6	7	7	0	0	0	7	0	ENSG00000165323.11	FAT3	protein_coding
ENST00000298316.5	7	7	0	1	0	4	2	ENSG00000165527.5	ARF6	protein_coding
ENST00000302463.6	7	7	0	0	0	6	1	ENSG00000168137.11	SETD5	protein_coding
ENST00000303391.6	7	7	0	0	0	5	2	ENSG00000169057.15	MECP2	protein_coding
ENST00000304543.5	7	7	0	0	0	7	0	ENSG00000005889.11	ZFX	protein_coding
ENST00000307745.7	7	7	0	0	0	7	0	ENSG00000171282.9	RP11-1055B8.7	protein_coding
ENST00000310351.4	7	6	0	0	1	6	0	ENSG00000175455.10	CCDC14	protein_coding
ENST00000310826.5	7	7	0	0	0	7	0	ENSG00000173276.9	ZBTB21	protein_coding
ENST00000312431.6	7	5	0	0	2	1	6	ENSG00000151914.13	DST	protein_coding
ENST00000313050.7	7	6	0	0	1	5	1	ENSG00000148396.14	SEC16A	protein_coding
ENST00000317198.6	7	1	0	7	6	0	0	ENSG00000104529.13	EEF1D	protein_coding
ENST00000317683.3	7	7	0	0	0	5	2	ENSG00000177051.5	FBXO46	protein_coding
ENST00000319004.5	7	7	0	0	0	6	1	ENSG00000179409.6	GEMIN4	protein_coding
ENST00000322810.4	7	7	0	0	0	7	0	ENSG00000178209.10	PLEC	protein_coding
ENST00000324306.6	7	6	0	0	1	1	5	ENSG00000106261.12	ZKSCAN1	protein_coding
ENST00000324545.8	7	7	0	2	0	4	1	ENSG00000124486.8	USP9X	protein_coding
ENST00000326873.7	7	6	0	4	1	1	1	ENSG00000118046.10	STK11	protein_coding
ENST00000328046.8	7	7	0	1	1	5	1	ENSG00000174010.9	KLHL15	protein_coding
ENST00000330022.7	7	7	0	0	0	5	2	ENSG00000181555.15	SETD2	protein_coding
ENST00000330736.5	7	6	0	0	1	0	7	ENSG00000167522.10	ANKRD11	protein_coding
ENST00000331838.5	7	0	0	0	7	0	0	ENSG00000054277.8	OPN3	protein_coding
ENST00000333229.2	7	6	0	0	1	6	0	ENSG00000185658.9	BRWD1	protein_coding
ENST00000333572.6	7	1	0	0	6	1	0	ENSG00000184465.11	WDR27	protein_coding
ENST00000334049.6	7	1	0	0	6	0	1	ENSG00000141404.11	GNAL	protein_coding
ENST00000338565.3	7	7	0	0	0	7	0	ENSG00000005889.11	ZFX	protein_coding
ENST00000339950.4	7	6	0	1	1	6	0	ENSG00000162607.8	USP1	protein_coding
ENST00000340908.4	7	5	0	0	2	3	2	ENSG00000060237.12	WNK1	protein_coding
ENST00000342160.3	7	7	0	0	0	6	1	ENSG00000086758.11	HUWE1	protein_coding
ENST00000342274.4	7	6	0	0	1	6	0	ENSG00000183337.12	BCOR	protein_coding
ENST00000342449.3	7	7	0	0	0	7	0	ENSG00000185658.9	BRWD1	protein_coding
ENST00000343455.3	7	6	0	0	1	6	0	ENSG00000100697.10	DICER1	protein_coding
ENST00000344736.4	7	7	0	0	0	7	0	ENSG00000196924.10	FLNA	protein_coding
ENST00000345136.3	7	7	0	0	0	7	0	ENSG00000178209.10	PLEC	protein_coding
ENST00000346085.5	7	5	0	0	2	5	0	ENSG00000049618.17	ARID1B	protein_coding
ENST00000347735.6	7	5	0	0	2	1	4	ENSG00000082805.15	ERC1	protein_coding
ENST00000350026.5	7	5	0	0	2	5	0	ENSG00000049618.17	ARID1B	protein_coding
ENST00000353331.4	7	6	0	0	1	4	2	ENSG00000029363.11	BCLAF1	protein_coding
ENST00000354589.3	7	7	0	0	0	7	0	ENSG00000178209.10	PLEC	protein_coding
ENST00000354958.2	7	7	0	0	0	7	0	ENSG00000178209.10	PLEC	protein_coding
ENST00000355446.5	7	5	0	0	2	1	4	ENSG00000082805.15	ERC1	protein_coding
ENST00000355812.3	7	5	0	0	2	4	1	ENSG00000075292.14	ZNF638	protein_coding
ENST00000356290.4	7	7	0	0	0	2	5	ENSG00000135679.17	MDM2	protein_coding
ENST00000356346.3	7	7	0	0	0	7	0	ENSG00000178209.10	PLEC	protein_coding
ENST00000357649.2	7	7	0	0	0	7	0	ENSG00000178209.10	PLEC	protein_coding
ENST00000359039.4	7	7	0	1	0	5	1	ENSG00000198642.5	KLHL9	protein_coding
ENST00000359867.3	7	1	0	0	6	0	1	ENSG00000213923.6	CSNK1E	protein_coding
ENST00000360319.4	7	7	0	0	0	7	0	ENSG00000196924.10	FLNA	protein_coding
ENST00000360639.2	7	7	0	0	0	7	0	ENSG00000167173.14	C15orf39	protein_coding
ENST00000360905.4	7	5	0	0	2	1	4	ENSG00000082805.15	ERC1	protein_coding
ENST00000366554.2	7	0	0	0	7	0	0	ENSG00000054277.8	OPN3	protein_coding
ENST00000366609.3	7	7	0	0	0	7	0	ENSG00000168264.6	IRF2BP2	protein_coding
ENST00000366610.3	7	7	0	0	0	7	0	ENSG00000168264.6	IRF2BP2	protein_coding
ENST00000367148.1	7	5	0	0	2	5	0	ENSG00000049618.17	ARID1B	protein_coding
ENST00000367408.1	7	0	0	0	7	0	0	ENSG00000066279.12	ASPM	protein_coding
ENST00000367607.3	7	7	0	1	0	3	3	ENSG00000135837.11	CEP350	protein_coding
ENST00000369026.2	7	7	2	0	0	3	4	ENSG00000143384.8	MCL1	protein_coding
ENST00000369483.1	7	6	0	2	1	2	2	ENSG00000143061.13	IGSF3	protein_coding
ENST00000369486.3	7	6	0	2	1	2	2	ENSG00000143061.13	IGSF3	protein_coding
ENST00000369850.3	7	7	0	0	0	7	0	ENSG00000196924.10	FLNA	protein_coding
ENST00000370275.4	7	7	0	0	0	0	7	ENSG00000101199.8	ARFGAP1	protein_coding
ENST00000370283.4	7	7	0	0	0	1	6	ENSG00000101199.8	ARFGAP1	protein_coding
ENST00000370754.5	7	5	0	0	2	4	1	ENSG00000151914.13	DST	protein_coding
ENST00000370769.4	7	5	0	0	2	4	1	ENSG00000151914.13	DST	protein_coding
ENST00000370788.2	7	4	0	0	3	3	1	ENSG00000151914.13	DST	protein_coding
ENST00000371146.1	7	6	0	1	1	6	0	ENSG00000162607.8	USP1	protein_coding
ENST00000372711.1	7	7	0	0	0	6	1	ENSG00000156650.8	KAT6B	protein_coding
ENST00000372714.1	7	7	0	0	0	6	1	ENSG00000156650.8	KAT6B	protein_coding
ENST00000372724.1	7	7	0	0	0	6	1	ENSG00000156650.8	KAT6B	protein_coding
ENST00000372725.1	7	7	0	0	0	6	1	ENSG00000156650.8	KAT6B	protein_coding
ENST00000372771.4	7	7	0	0	0	7	0	ENSG00000117000.8	RLF	protein_coding
ENST00000373447.3	7	7	0	0	0	7	0	ENSG00000101407.8	TTI1	protein_coding
ENST00000373448.2	7	7	0	0	0	7	0	ENSG00000101407.8	TTI1	protein_coding
ENST00000373644.4	7	6	0	1	1	5	0	ENSG00000138336.8	TET1	protein_coding
ENST00000374580.4	7	5	0	1	2	4	0	ENSG00000204217.8	BMPR2	protein_coding
ENST00000374825.4	7	7	0	4	0	1	2	ENSG00000204256.8	BRD2	protein_coding
ENST00000374831.4	7	7	0	4	0	1	2	ENSG00000204256.8	BRD2	protein_coding
ENST00000375167.1	7	6	1	0	1	1	6	ENSG00000188486.3	H2AFX	protein_coding
ENST00000375758.5	7	6	0	0	1	0	7	ENSG00000088448.10	ANKRD10	protein_coding
ENST00000376007.4	7	6	0	0	1	6	0	ENSG00000204469.8	PRRC2A	protein_coding
ENST00000376033.2	7	6	0	0	1	6	0	ENSG00000204469.8	PRRC2A	protein_coding
ENST00000376335.3	7	7	1	1	0	5	1	ENSG00000043355.6	ZIC2	protein_coding
ENST00000378308.2	7	7	0	2	0	4	1	ENSG00000124486.8	USP9X	protein_coding
ENST00000378444.4	7	6	0	0	1	6	0	ENSG00000183337.12	BCOR	protein_coding
ENST00000378455.4	7	6	0	0	1	6	0	ENSG00000183337.12	BCOR	protein_coding
ENST00000379177.1	7	7	0	0	0	7	0	ENSG00000005889.11	ZFX	protein_coding
ENST00000379188.3	7	7	0	0	0	7	0	ENSG00000005889.11	ZFX	protein_coding
ENST00000379388.2	7	7	0	0	0	7	0	ENSG00000095951.12	HIVEP1	protein_coding
ENST00000380800.3	7	6	0	0	1	6	0	ENSG00000185658.9	BRWD1	protein_coding
ENST00000381633.3	7	5	0	0	2	4	1	ENSG00000100201.14	DDX17	protein_coding
ENST00000389641.4	7	0	0	0	7	0	0	ENSG00000176155.14	CCDC57	protein_coding
ENST00000392347.1	7	0	0	0	7	0	0	ENSG00000176155.14	CCDC57	protein_coding
ENST00000393063.1	7	6	0	0	1	6	0	ENSG00000100697.10	DICER1	protein_coding
ENST00000394987.4	7	7	0	0	0	7	0	ENSG00000167173.14	C15orf39	protein_coding
ENST00000395119.3	7	0	0	7	7	0	0	ENSG00000104529.13	EEF1D	protein_coding
ENST00000395285.3	7	7	0	0	0	0	0	ENSG00000101199.8	ARFGAP1	protein_coding
ENST00000395289.2	7	7	0	4	0	1	2	ENSG00000204256.8	BRD2	protein_coding
ENST00000395343.1	7	7	0	0	0	6	1	ENSG00000101191.12	DIDO1	protein_coding
ENST00000395699.2	7	7	0	0	0	1	6	ENSG00000146676.5	PURB	protein_coding
ENST00000396821.3	7	5	0	0	2	4	1	ENSG00000100201.14	DDX17	protein_coding
ENST00000396832.1	7	1	0	0	6	0	1	ENSG00000213923.6	CSNK1E	protein_coding
ENST00000397354.3	7	6	0	0	1	6	0	ENSG00000183337.12	BCOR	protein_coding
ENST00000397786.2	7	7	0	0	0	5	2	ENSG00000108510.5	MED13	protein_coding
ENST00000398063.2	7	7	0	0	0	1	6	ENSG00000160216.14	AGPAT3	protein_coding
ENST00000398499.1	7	7	0	0	0	7	0	ENSG00000173276.9	ZBTB21	protein_coding
ENST00000398505.3	7	6	0	0	1	6	0	ENSG00000173276.9	ZBTB21	protein_coding
ENST00000398511.3	7	7	0	0	0	7	0	ENSG00000173276.9	ZBTB21	protein_coding
ENST00000398774.2	7	7	0	0	0	7	0	ENSG00000178209.10	PLEC	protein_coding
ENST00000399537.4	7	7	0	0	0	7	0	ENSG00000182095.10	TNRC18	protein_coding
ENST00000400206.2	7	1	0	0	6	0	1	ENSG00000213923.6	CSNK1E	protein_coding
ENST00000402198.1	7	7	0	0	0	6	1	ENSG00000168137.11	SETD5	protein_coding
ENST00000402466.1	7	7	0	0	0	6	1	ENSG00000168137.11	SETD5	protein_coding
ENST00000404338.3	7	7	1	0	0	4	3	ENSG00000160007.13	ARHGAP35	protein_coding
ENST00000406200.2	7	6	0	0	1	6	0	ENSG00000183337.12	BCOR	protein_coding
ENST00000406341.1	7	7	0	0	0	6	1	ENSG00000168137.11	SETD5	protein_coding
ENST00000406686.3	7	6	0	0	1	3	3	ENSG00000137266.10	SLC22A23	protein_coding
ENST00000406950.2	7	7	0	0	0	6	1	ENSG00000218336.3	TENM3	protein_coding
ENST00000407969.1	7	7	0	0	0	6	1	ENSG00000168137.11	SETD5	protein_coding
ENST00000409009.1	7	7	0	0	0	7	0	ENSG00000116127.13	ALMS1	protein_coding
ENST00000409404.2	7	7	0	0	0	7	0	ENSG00000165323.11	FAT3	protein_coding
ENST00000409544.1	7	7	0	0	0	7	0	ENSG00000075292.14	ZNF638	protein_coding
ENST00000409792.3	7	7	0	0	0	7	0	ENSG00000181555.15	SETD2	protein_coding
ENST00000409955.1	7	7	0	0	0	0	7	ENSG00000144231.6	POLR2D	protein_coding
ENST00000412568.2	7	5	1	0	2	4	1	ENSG00000142949.12	PTPRF	protein_coding
ENST00000415938.3	7	0	0	0	7	0	0	ENSG00000008710.13	PKD1	protein_coding
ENST00000419152.2	7	0	0	7	7	0	0	ENSG00000104529.13	EEF1D	protein_coding
ENST00000419322.2	7	1	0	0	6	0	1	ENSG00000176155.14	CCDC57	protein_coding
ENST00000420627.1	7	7	0	0	0	2	5	ENSG00000196924.10	FLNA	protein_coding
ENST00000421834.2	7	4	0	0	3	3	1	ENSG00000151914.13	DST	protein_coding
ENST00000422373.1	7	7	0	0	0	7	0	ENSG00000196924.10	FLNA	protein_coding
ENST00000423027.3	7	1	0	0	6	0	1	ENSG00000141404.11	GNAL	protein_coding
ENST00000423118.1	7	7	0	0	0	7	0	ENSG00000008710.13	PKD1	protein_coding
ENST00000423258.1	7	0	0	0	7	0	0	ENSG00000184465.11	WDR27	protein_coding
ENST00000423316.2	7	4	0	2	3	4	0	ENSG00000104529.13	EEF1D	protein_coding
ENST00000424123.3	7	7	0	0	0	7	0	ENSG00000171634.12	BPTF	protein_coding
ENST00000426431.2	7	7	0	0	0	5	2	ENSG00000185591.5	SP1	protein_coding
ENST00000427052.1	7	7	0	0	0	6	1	ENSG00000086758.11	HUWE1	protein_coding
ENST00000428863.2	7	7	0	0	0	2	5	ENSG00000135679.17	MDM2	protein_coding
ENST00000429895.1	7	7	1	0	0	5	2	ENSG00000142949.12	PTPRF	protein_coding
ENST00000430969.1	7	7	0	0	0	7	0	ENSG00000182095.10	TNRC18	protein_coding
ENST00000431180.1	7	7	0	0	0	5	2	ENSG00000181555.15	SETD2	protein_coding
ENST00000436008.2	7	6	0	0	1	3	3	ENSG00000137266.10	SLC22A23	protein_coding
ENST00000436759.2	7	7	0	0	0	7	0	ENSG00000178209.10	PLEC	protein_coding
ENST00000438120.1	7	7	0	0	0	6	1	ENSG00000142949.12	PTPRF	protein_coding
ENST00000442189.2	7	4	0	2	3	4	0	ENSG00000104529.13	EEF1D	protein_coding
ENST00000443797.2	7	7	0	4	0	1	2	ENSG00000204256.8	BRD2	protein_coding
ENST00000445387.1	7	7	0	0	0	6	1	ENSG00000181555.15	SETD2	protein_coding
ENST00000446842.2	7	5	0	0	2	4	1	ENSG00000151914.13	DST	protein_coding
ENST00000446924.1	7	6	0	0	1	0	7	ENSG00000185658.9	BRWD1	protein_coding
ENST00000448238.2	7	7	0	0	0	7	0	ENSG00000164190.12	NIPBL	protein_coding
ENST00000448612.1	7	1	0	0	6	1	0	ENSG00000184465.11	WDR27	protein_coding
ENST00000449821.1	7	7	0	0	0	7	0	ENSG00000101407.8	TTI1	protein_coding
ENST00000453771.1	7	1	0	6	6	1	0	ENSG00000058673.11	ZC3H11A	protein_coding
ENST00000455469.2	7	7	0	0	0	7	0	ENSG00000091656.11	ZFHX4	protein_coding
ENST00000456085.2	7	6	0	0	1	6	0	ENSG00000064607.12	SUGP2	protein_coding
ENST00000458659.2	7	7	0	0	0	4	3	ENSG00000102804.10	TSC22D1	protein_coding
ENST00000462284.1	7	7	0	0	0	2	5	ENSG00000135679.17	MDM2	protein_coding
ENST00000463155.1	7	0	0	0	7	0	0	ENSG00000054277.8	OPN3	protein_coding
ENST00000468975.2	7	7	0	0	0	0	0	ENSG00000101199.8	ARFGAP1	protein_coding
ENST00000469376.1	7	0	0	0	7	0	0	ENSG00000054277.8	OPN3	protein_coding
ENST00000470747.4	7	1	0	0	6	0	1	ENSG00000257184.2	RP1-170O19.20	protein_coding
ENST00000478849.1	7	0	0	0	7	0	0	ENSG00000054277.8	OPN3	protein_coding
ENST00000479903.1	7	0	0	0	7	0	0	ENSG00000175455.10	CCDC14	protein_coding
ENST00000482914.1	7	7	0	4	0	0	3	ENSG00000204256.8	BRD2	protein_coding
ENST00000483731.1	7	1	0	0	6	0	0	ENSG00000008710.13	PKD1	protein_coding
ENST00000484302.2	7	5	0	4	2	1	2	ENSG00000108511.8	HOXB6	protein_coding
ENST00000485727.1	7	6	0	0	1	6	0	ENSG00000175455.10	CCDC14	protein_coding
ENST00000487362.1	7	1	0	0	6	0	0	ENSG00000101407.8	TTI1	protein_coding
ENST00000489746.1	7	6	1	0	1	6	0	ENSG00000175455.10	CCDC14	protein_coding
ENST00000490673.1	7	0	0	0	7	0	0	ENSG00000054277.8	OPN3	protein_coding
ENST00000490976.1	7	6	0	0	1	0	0	ENSG00000183337.12	BCOR	protein_coding
ENST00000493918.1	7	7	0	0	0	0	0	ENSG00000168137.11	SETD5	protein_coding
ENST00000501704.2	7	2	0	0	5	2	0	ENSG00000102804.10	TSC22D1	protein_coding
ENST00000504154.1	7	5	3	2	2	1	2	ENSG00000145147.15	SLIT2	protein_coding
ENST00000511685.1	7	7	0	0	0	6	1	ENSG00000218336.3	TENM3	protein_coding
ENST00000513016.1	7	7	0	0	0	0	0	ENSG00000038427.11	VCAN	protein_coding
ENST00000514641.2	7	6	0	0	1	0	0	ENSG00000113658.12	SMAD5	protein_coding
ENST00000518282.1	7	7	0	0	0	7	0	ENSG00000091656.11	ZFHX4	protein_coding
ENST00000520401.1	7	1	0	0	6	0	1	ENSG00000258864.1	CTC-554D6.1	protein_coding
ENST00000521891.2	7	7	0	0	0	7	0	ENSG00000091656.11	ZFHX4	protein_coding
ENST00000524397.1	7	0	0	7	7	0	0	ENSG00000104529.13	EEF1D	protein_coding
ENST00000524624.1	7	0	0	7	7	0	0	ENSG00000104529.13	EEF1D	protein_coding
ENST00000525166.1	7	7	0	0	0	7	0	ENSG00000165323.11	FAT3	protein_coding
ENST00000525695.1	7	1	0	0	6	0	0	ENSG00000104529.13	EEF1D	protein_coding
ENST00000526340.1	7	0	0	7	7	0	0	ENSG00000104529.13	EEF1D	protein_coding
ENST00000526495.1	7	6	0	0	1	6	0	ENSG00000100697.10	DICER1	protein_coding
ENST00000526786.1	7	1	0	0	6	0	0	ENSG00000104529.13	EEF1D	protein_coding
ENST00000526838.1	7	0	0	7	7	0	0	ENSG00000104529.13	EEF1D	protein_coding
ENST00000527096.1	7	7	0	0	0	7	0	ENSG00000178209.10	PLEC	protein_coding
ENST00000527414.1	7	6	0	0	1	6	0	ENSG00000100697.10	DICER1	protein_coding
ENST00000528610.1	7	0	0	7	7	0	0	ENSG00000104529.13	EEF1D	protein_coding
ENST00000529007.1	7	0	0	7	7	0	0	ENSG00000104529.13	EEF1D	protein_coding
ENST00000529272.1	7	0	0	7	7	0	0	ENSG00000104529.13	EEF1D	protein_coding
ENST00000529516.1	7	0	0	7	7	0	0	ENSG00000104529.13	EEF1D	protein_coding
ENST00000530167.1	7	7	1	0	0	1	6	ENSG00000188486.3	H2AFX	protein_coding
ENST00000530191.1	7	0	0	7	7	0	0	ENSG00000104529.13	EEF1D	protein_coding
ENST00000530848.1	7	0	0	0	7	0	0	ENSG00000104529.13	EEF1D	protein_coding
ENST00000531218.1	7	0	0	7	7	0	0	ENSG00000104529.13	EEF1D	protein_coding
ENST00000531224.1	7	7	0	0	0	5	2	ENSG00000029363.11	BCLAF1	protein_coding
ENST00000531621.1	7	0	0	7	7	0	0	ENSG00000104529.13	EEF1D	protein_coding
ENST00000531931.1	7	0	0	7	7	0	0	ENSG00000104529.13	EEF1D	protein_coding
ENST00000532400.1	7	0	0	7	7	0	0	ENSG00000104529.13	EEF1D	protein_coding
ENST00000533204.1	7	0	0	7	7	0	0	ENSG00000104529.13	EEF1D	protein_coding
ENST00000533494.1	7	0	0	7	7	0	0	ENSG00000104529.13	EEF1D	protein_coding
ENST00000533749.1	7	0	0	0	7	0	0	ENSG00000104529.13	EEF1D	protein_coding
ENST00000533833.1	7	0	0	7	7	0	0	ENSG00000104529.13	EEF1D	protein_coding
ENST00000534232.1	7	0	0	0	7	0	0	ENSG00000104529.13	EEF1D	protein_coding
ENST00000534377.1	7	0	0	7	7	0	0	ENSG00000104529.13	EEF1D	protein_coding
ENST00000534380.1	7	0	0	7	7	0	0	ENSG00000104529.13	EEF1D	protein_coding
ENST00000535170.1	7	5	0	1	2	0	5	ENSG00000106261.12	ZKSCAN1	protein_coding
ENST00000536444.1	7	7	0	0	0	7	0	ENSG00000171681.8	ATF7IP	protein_coding
ENST00000537938.1	7	6	0	1	1	5	1	ENSG00000198642.5	KLHL9	protein_coding
ENST00000539115.1	7	5	0	2	2	5	0	ENSG00000005889.11	ZFX	protein_coding
ENST00000540034.1	7	7	0	0	0	7	0	ENSG00000005889.11	ZFX	protein_coding
ENST00000540793.1	7	7	0	0	0	7	0	ENSG00000171681.8	ATF7IP	protein_coding
ENST00000540801.1	7	6	0	0	1	5	1	ENSG00000141298.13	SSH2	protein_coding
ENST00000540827.1	7	7	0	0	0	2	5	ENSG00000135679.17	MDM2	protein_coding
ENST00000541352.1	7	6	0	0	1	6	0	ENSG00000100697.10	DICER1	protein_coding
ENST00000542575.2	7	7	0	2	0	3	2	ENSG00000105281.8	SLC1A5	protein_coding
ENST00000544627.1	7	7	0	0	0	7	0	ENSG00000171681.8	ATF7IP	protein_coding
ENST00000544778.2	7	7	0	0	0	7	0	ENSG00000171634.12	BPTF	protein_coding
ENST00000545279.1	7	6	0	2	1	0	5	ENSG00000113658.12	SMAD5	protein_coding
ENST00000545620.1	7	6	0	2	1	0	5	ENSG00000113658.12	SMAD5	protein_coding
ENST00000549469.1	7	3	1	0	4	0	0	ENSG00000128710.5	HOXD10	protein_coding
ENST00000556045.1	7	6	0	0	1	6	0	ENSG00000100697.10	DICER1	protein_coding
ENST00000558762.1	7	7	0	0	0	3	4	ENSG00000140443.9	IGF1R	protein_coding
ENST00000567617.1	7	7	2	0	0	6	1	ENSG00000167173.14	C15orf39	protein_coding
ENST00000571813.2	7	7	0	0	0	7	0	ENSG00000171282.9	RP11-1055B8.7	protein_coding
ENST00000576778.1	7	7	0	0	0	6	1	ENSG00000179409.6	GEMIN4	protein_coding
ENST00000583378.1	7	7	0	0	0	4	3	ENSG00000082641.11	NFE2L1	protein_coding
ENST00000598240.1	7	6	0	0	1	2	4	ENSG00000064607.12	SUGP2	protein_coding
ENST00000600377.1	7	7	0	0	0	7	0	ENSG00000064607.12	SUGP2	protein_coding
ENST00000608424.1	7	7	1	0	0	6	1	ENSG00000178252.13	WDR6	protein_coding
ENST00000187830.2	6	6	0	0	0	0	6	ENSG00000073008.10	PVR	protein_coding
ENST00000209875.4	6	6	0	0	0	3	3	ENSG00000094916.9	CBX5	protein_coding
ENST00000215957.6	6	6	0	0	0	2	4	ENSG00000100139.9	MICALL1	protein_coding
ENST00000216019.7	6	5	0	0	1	0	0	ENSG00000100201.14	DDX17	protein_coding
ENST00000220888.5	6	6	0	0	0	6	0	ENSG00000104447.7	TRPS1	protein_coding
ENST00000222345.6	6	5	0	2	1	3	1	ENSG00000105738.6	SIPA1L3	protein_coding
ENST00000225648.3	6	4	0	4	2	1	1	ENSG00000108511.8	HOXB6	protein_coding
ENST00000227378.3	6	5	0	0	1	4	1	ENSG00000109971.9	HSPA8	protein_coding
ENST00000234170.5	6	6	0	0	0	6	0	ENSG00000115816.9	CEBPZ	protein_coding
ENST00000234420.5	6	6	0	0	0	6	0	ENSG00000116062.10	MSH6	protein_coding
ENST00000243253.3	6	6	0	0	0	0	6	ENSG00000058262.5	SEC61A1	protein_coding
ENST00000249504.5	6	6	0	0	0	4	2	ENSG00000128713.11	HOXD11	protein_coding
ENST00000252577.5	6	5	0	0	1	1	4	ENSG00000167491.13	GATAD2A	protein_coding
ENST00000253055.3	6	6	0	1	0	5	0	ENSG00000130758.3	MAP3K10	protein_coding
ENST00000253812.6	6	0	0	0	6	0	0	ENSG00000254245.1	PCDHGA3	protein_coding
ENST00000254528.3	6	6	0	0	0	2	4	ENSG00000132205.6	EMILIN2	protein_coding
ENST00000255641.8	6	3	0	1	3	0	3	ENSG00000133275.11	CSNK1G2	protein_coding
ENST00000257430.4	6	6	0	0	0	5	1	ENSG00000134982.12	APC	protein_coding
ENST00000257566.3	6	6	0	1	0	4	1	ENSG00000135111.10	TBX3	protein_coding
ENST00000258281.2	6	6	1	1	0	4	1	ENSG00000135801.5	TAF5L	protein_coding
ENST00000258341.4	6	6	0	0	0	4	2	ENSG00000135862.5	LAMC1	protein_coding
ENST00000259569.5	6	6	0	0	0	6	0	ENSG00000137040.8	RANBP6	protein_coding
ENST00000262419.6	6	5	0	0	1	4	1	ENSG00000120071.8	KANSL1	protein_coding
ENST00000262519.8	6	6	1	1	0	5	0	ENSG00000099381.12	SETD1A	protein_coding
ENST00000262525.4	6	6	0	0	0	0	6	ENSG00000102870.4	ZNF629	protein_coding
ENST00000263196.7	6	6	0	0	0	0	6	ENSG00000070413.14	DGCR2	protein_coding
ENST00000265109.3	6	4	0	0	2	4	0	ENSG00000039560.9	RAI14	protein_coding
ENST00000267294.4	6	6	0	0	0	3	3	ENSG00000139800.8	ZIC5	protein_coding
ENST00000267970.4	6	2	0	0	4	0	2	ENSG00000140391.10	TSPAN3	protein_coding
ENST00000268171.3	6	6	0	0	0	4	2	ENSG00000140564.6	FURIN	protein_coding
ENST00000269162.5	6	0	0	0	6	0	0	ENSG00000141404.11	GNAL	protein_coding
ENST00000269499.5	6	5	0	0	1	5	0	ENSG00000141664.5	ZCCHC2	protein_coding
ENST00000270223.6	6	5	0	0	1	3	2	ENSG00000185800.7	DMWD	protein_coding
ENST00000272091.7	6	6	0	0	0	5	1	ENSG00000143751.9	SDE2	protein_coding
ENST00000272233.4	6	6	0	0	0	3	3	ENSG00000143878.8	RHOB	protein_coding
ENST00000275034.4	6	6	0	0	0	5	1	ENSG00000146247.13	PHIP	protein_coding
ENST00000276282.6	6	6	0	0	0	6	0	ENSG00000147324.6	MFHAS1	protein_coding
ENST00000277458.4	6	6	0	0	0	2	4	ENSG00000148331.7	ASB6	protein_coding
ENST00000277459.4	6	6	0	0	0	0	6	ENSG00000148331.7	ASB6	protein_coding
ENST00000282276.6	6	6	0	0	0	5	1	ENSG00000247626.3	MARS2	protein_coding
ENST00000286332.5	6	6	0	0	0	5	1	ENSG00000055208.13	TAB2	protein_coding
ENST00000292433.3	6	5	0	1	1	1	4	ENSG00000160888.6	IER2	protein_coding
ENST00000292524.1	6	6	0	0	0	1	5	ENSG00000160959.3	LRRC14	protein_coding
ENST00000299238.5	6	6	0	0	0	5	1	ENSG00000166189.6	HPS6	protein_coding
ENST00000301280.5	6	6	0	0	0	6	0	ENSG00000167670.11	CHAF1A	protein_coding
ENST00000303004.3	6	6	0	0	0	2	4	ENSG00000172216.4	CEBPB	protein_coding
ENST00000305386.2	6	6	0	0	0	6	0	ENSG00000168282.4	MGAT2	protein_coding
ENST00000305596.3	6	6	0	0	0	1	5	ENSG00000169217.4	CD2BP2	protein_coding
ENST00000305885.2	6	6	0	0	0	3	3	ENSG00000168496.3	FEN1	protein_coding
ENST00000306315.5	6	6	0	1	0	5	0	ENSG00000168916.11	ZNF608	protein_coding
ENST00000308330.2	6	5	0	0	1	5	0	ENSG00000174106.2	LEMD3	protein_coding
ENST00000308377.4	6	6	0	0	0	4	2	ENSG00000172716.12	SLFN11	protein_coding
ENST00000310512.2	6	6	0	0	0	4	2	ENSG00000146834.9	MEPCE	protein_coding
ENST00000312561.4	6	6	0	0	0	6	0	ENSG00000174718.7	KIAA1551	protein_coding
ENST00000313368.5	6	6	0	3	0	3	0	ENSG00000178913.5	TAF7	protein_coding
ENST00000314100.6	6	6	0	0	0	1	5	ENSG00000183826.12	BTBD9	protein_coding
ENST00000319274.6	6	6	0	0	0	4	2	ENSG00000114867.15	EIF4G1	protein_coding
ENST00000320895.5	6	6	0	0	1	2	4	ENSG00000049656.9	CLPTM1L	protein_coding
ENST00000320927.6	6	6	0	0	1	2	4	ENSG00000049656.9	CLPTM1L	protein_coding
ENST00000322213.4	6	5	0	0	1	0	5	ENSG00000072501.13	SMC1A	protein_coding
ENST00000322602.5	6	6	0	0	0	6	0	ENSG00000037749.7	MFAP3	protein_coding
ENST00000323686.4	6	6	0	0	0	5	1	ENSG00000179837.6	RBM15B	protein_coding
ENST00000325680.7	6	4	0	0	2	4	0	ENSG00000119596.13	YLPM1	protein_coding
ENST00000328454.5	6	5	0	0	1	5	0	ENSG00000184226.10	PCDH9	protein_coding
ENST00000329524.4	6	6	0	0	0	5	1	ENSG00000072736.14	NFATC3	protein_coding
ENST00000330838.6	6	5	0	0	1	5	0	ENSG00000132466.13	ANKRD17	protein_coding
ENST00000332499.2	6	6	0	4	0	1	1	ENSG00000186834.2	HEXIM1	protein_coding
ENST00000335901.4	6	6	0	1	0	3	2	ENSG00000197024.4	ZNF398	protein_coding
ENST00000336415.4	6	6	0	0	0	6	0	ENSG00000143702.11	CEP170	protein_coding
ENST00000338343.4	6	6	0	0	0	1	5	ENSG00000099364.12	FBXL19	protein_coding
ENST00000338785.3	6	6	1	0	0	1	5	ENSG00000157540.15	DYRK1A	protein_coding
ENST00000339594.4	6	6	0	0	0	5	1	ENSG00000009954.6	BAZ1B	protein_coding
ENST00000339659.4	6	6	0	0	0	1	5	ENSG00000157540.15	DYRK1A	protein_coding
ENST00000340645.5	6	6	0	0	0	5	2	ENSG00000173230.11	GOLGB1	protein_coding
ENST00000341255.3	6	6	0	0	0	1	5	ENSG00000188636.3	LDOC1L	protein_coding
ENST00000341446.8	6	5	0	0	1	1	4	ENSG00000184992.10	BRI3BP	protein_coding
ENST00000342584.3	6	5	0	0	1	2	3	ENSG00000188242.4	CTD-2228K2.5	protein_coding
ENST00000342981.4	6	6	0	0	0	4	2	ENSG00000114867.15	EIF4G1	protein_coding
ENST00000344956.4	6	6	0	0	0	0	6	ENSG00000073008.10	PVR	protein_coding
ENST00000345523.4	6	5	0	4	1	2	0	ENSG00000167747.9	C19orf48	protein_coding
ENST00000346169.2	6	6	0	0	0	4	2	ENSG00000114867.15	EIF4G1	protein_coding
ENST00000346183.3	6	6	0	0	0	5	1	ENSG00000072736.14	NFATC3	protein_coding
ENST00000346495.2	6	2	0	0	4	0	2	ENSG00000140391.10	TSPAN3	protein_coding
ENST00000347635.4	6	6	0	0	0	1	5	ENSG00000093000.14	NUP50	protein_coding
ENST00000347739.3	6	5	0	0	1	3	2	ENSG00000120889.8	TNFRSF10B	protein_coding
ENST00000349155.2	6	6	0	1	0	4	1	ENSG00000135111.10	TBX3	protein_coding
ENST00000349223.5	6	6	0	0	0	5	1	ENSG00000072736.14	NFATC3	protein_coding
ENST00000350481.5	6	6	0	0	0	4	2	ENSG00000114867.15	EIF4G1	protein_coding
ENST00000351017.4	6	3	0	0	3	3	0	ENSG00000130396.16	MLLT4	protein_coding
ENST00000352767.3	6	6	0	0	0	4	2	ENSG00000114867.15	EIF4G1	protein_coding
ENST00000353546.3	6	6	0	0	0	1	5	ENSG00000101199.8	ARFGAP1	protein_coding
ENST00000354336.3	6	6	0	0	0	1	5	ENSG00000099942.8	CRKL	protein_coding
ENST00000355537.3	6	5	0	0	1	5	0	ENSG00000198597.4	ZNF536	protein_coding
ENST00000355666.1	6	4	0	1	2	3	1	ENSG00000182670.9	TTC3	protein_coding
ENST00000357489.3	6	1	0	0	5	1	0	ENSG00000112200.12	ZNF451	protein_coding
ENST00000357505.6	6	1	0	5	5	1	0	ENSG00000244754.4	N4BP2L2	protein_coding
ENST00000358372.4	6	5	0	0	1	5	0	ENSG00000146457.10	WTAP	protein_coding
ENST00000358602.4	6	6	0	0	0	6	0	ENSG00000132466.13	ANKRD17	protein_coding
ENST00000358713.3	6	5	0	0	1	1	4	ENSG00000167491.13	GATAD2A	protein_coding
ENST00000360315.3	6	5	0	0	1	1	4	ENSG00000167491.13	GATAD2A	protein_coding
ENST00000360954.2	6	2	0	0	4	0	2	ENSG00000125430.4	HS3ST3B1	protein_coding
ENST00000361085.5	6	6	0	0	0	2	4	ENSG00000075407.13	ZNF37A	protein_coding
ENST00000361203.3	6	4	0	0	2	4	0	ENSG00000151914.13	DST	protein_coding
ENST00000366542.1	6	6	0	0	0	6	0	ENSG00000143702.11	CEP170	protein_coding
ENST00000366543.1	6	6	0	0	0	6	0	ENSG00000143702.11	CEP170	protein_coding
ENST00000366544.1	6	6	0	0	0	6	0	ENSG00000143702.11	CEP170	protein_coding
ENST00000366553.1	6	6	0	0	0	6	0	ENSG00000203668.1	CHML	protein_coding
ENST00000366622.1	6	6	0	0	0	5	1	ENSG00000143674.6	MLK4	protein_coding
ENST00000366624.3	6	6	0	0	0	5	1	ENSG00000143674.6	MLK4	protein_coding
ENST00000366759.4	6	5	0	0	1	2	3	ENSG00000143740.10	SNAP47	protein_coding
ENST00000366760.1	6	5	0	1	1	1	3	ENSG00000143740.10	SNAP47	protein_coding
ENST00000367456.1	6	6	0	0	0	5	1	ENSG00000055208.13	TAB2	protein_coding
ENST00000367577.4	6	6	0	0	0	1	5	ENSG00000162783.8	IER5	protein_coding
ENST00000367875.1	6	6	0	0	0	2	4	ENSG00000143157.7	POGK	protein_coding
ENST00000367876.4	6	4	0	0	2	2	4	ENSG00000143157.7	POGK	protein_coding
ENST00000370706.4	6	1	0	0	5	1	0	ENSG00000112200.12	ZNF451	protein_coding
ENST00000371706.3	6	5	1	0	1	4	1	ENSG00000148396.14	SEC16A	protein_coding
ENST00000372407.4	6	4	0	0	2	2	2	ENSG00000142949.12	PTPRF	protein_coding
ENST00000373233.3	6	5	0	0	1	5	0	ENSG00000124177.10	CHD6	protein_coding
ENST00000373839.3	6	5	0	1	1	5	0	ENSG00000204138.8	PHACTR4	protein_coding
ENST00000374152.2	6	6	0	0	0	6	0	ENSG00000117713.13	ARID1A	protein_coding
ENST00000374574.2	6	2	1	0	4	0	2	ENSG00000204217.8	BMPR2	protein_coding
ENST00000374759.3	6	5	0	0	1	4	1	ENSG00000157637.8	SLC38A10	protein_coding
ENST00000375856.3	6	6	0	0	0	6	0	ENSG00000185950.7	IRS2	protein_coding
ENST00000377081.1	6	1	0	0	5	0	1	ENSG00000054523.12	KIF1B	protein_coding
ENST00000377086.1	6	1	0	0	5	0	1	ENSG00000054523.12	KIF1B	protein_coding
ENST00000377715.1	6	6	0	0	0	6	0	ENSG00000116127.13	ALMS1	protein_coding
ENST00000377735.3	6	5	0	0	1	3	2	ENSG00000185800.7	DMWD	protein_coding
ENST00000377843.2	6	5	0	1	1	0	4	ENSG00000113712.12	CSNK1A1	protein_coding
ENST00000377865.2	6	5	0	0	1	5	0	ENSG00000184226.10	PCDH9	protein_coding
ENST00000380310.2	6	6	0	0	0	1	5	ENSG00000099364.12	FBXL19	protein_coding
ENST00000382330.3	6	6	0	0	0	4	2	ENSG00000114867.15	EIF4G1	protein_coding
ENST00000382815.4	6	5	1	3	1	2	0	ENSG00000073614.7	KDM5A	protein_coding
ENST00000389262.4	6	6	0	0	0	0	6	ENSG00000070413.14	DGCR2	protein_coding
ENST00000391812.1	6	5	0	4	1	2	0	ENSG00000167747.9	C19orf48	protein_coding
ENST00000392537.2	6	6	0	0	0	4	2	ENSG00000114867.15	EIF4G1	protein_coding
ENST00000393476.3	6	5	0	5	1	0	1	ENSG00000120071.8	KANSL1	protein_coding
ENST00000393667.3	6	6	0	0	0	5	2	ENSG00000173230.11	GOLGB1	protein_coding
ENST00000394566.1	6	6	0	0	0	4	2	ENSG00000172716.12	SLFN11	protein_coding
ENST00000394576.2	6	0	0	0	6	0	0	ENSG00000081853.13	PCDHGA2	protein_coding
ENST00000395715.3	6	6	0	0	0	6	0	ENSG00000104447.7	TRPS1	protein_coding
ENST00000397281.2	6	5	0	1	1	3	2	ENSG00000214022.7	REPIN1	protein_coding
ENST00000397578.3	6	0	0	0	6	0	0	ENSG00000174718.7	KIAA1551	protein_coding
ENST00000398604.2	6	0	0	0	6	0	0	ENSG00000253767.1	PCDHGA8	protein_coding
ENST00000399396.3	6	1	0	0	5	1	0	ENSG00000244754.4	N4BP2L2	protein_coding
ENST00000399686.2	6	2	0	0	4	2	0	ENSG00000168137.11	SETD5	protein_coding
ENST00000400422.1	6	5	0	1	1	3	2	ENSG00000075151.15	EIF4G3	protein_coding
ENST00000403059.4	6	6	0	0	0	0	6	ENSG00000073008.10	PVR	protein_coding
ENST00000403230.1	6	4	0	0	2	4	0	ENSG00000100201.14	DDX17	protein_coding
ENST00000403904.1	6	0	0	0	6	0	0	ENSG00000213923.6	CSNK1E	protein_coding
ENST00000404158.1	6	5	0	0	1	1	4	ENSG00000167491.13	GATAD2A	protein_coding
ENST00000405675.3	6	4	0	0	2	1	3	ENSG00000213923.6	CSNK1E	protein_coding
ENST00000409845.1	6	0	0	0	6	0	0	ENSG00000222017.1	AC011997.1	protein_coding
ENST00000411769.1	6	2	0	0	4	1	5	ENSG00000099942.8	CRKL	protein_coding
ENST00000413574.2	6	1	0	0	5	1	1	ENSG00000213923.6	CSNK1E	protein_coding
ENST00000413704.1	6	6	0	0	0	1	5	ENSG00000168137.11	SETD5	protein_coding
ENST00000414031.1	6	6	0	0	0	4	2	ENSG00000114867.15	EIF4G1	protein_coding
ENST00000414441.1	6	5	0	3	1	1	2	ENSG00000146834.9	MEPCE	protein_coding
ENST00000414678.2	6	4	1	0	2	4	0	ENSG00000049618.17	ARID1B	protein_coding
ENST00000414879.1	6	6	2	0	0	4	2	ENSG00000142949.12	PTPRF	protein_coding
ENST00000415265.2	6	3	1	0	3	3	0	ENSG00000178252.13	WDR6	protein_coding
ENST00000418032.3	6	4	0	0	2	0	5	ENSG00000167491.13	GATAD2A	protein_coding
ENST00000420008.2	6	6	0	1	0	3	2	ENSG00000197024.4	ZNF398	protein_coding
ENST00000420783.3	6	6	1	0	0	0	6	ENSG00000178252.13	WDR6	protein_coding
ENST00000422171.2	6	6	2	0	0	4	2	ENSG00000142949.12	PTPRF	protein_coding
ENST00000423902.2	6	6	0	0	0	6	0	ENSG00000171316.7	CHD7	protein_coding
ENST00000424196.1	6	6	0	0	0	4	2	ENSG00000114867.15	EIF4G1	protein_coding
ENST00000424443.3	6	2	0	0	4	0	2	ENSG00000140391.10	TSPAN3	protein_coding
ENST00000424880.2	6	6	0	0	0	0	6	ENSG00000058262.5	SEC61A1	protein_coding
ENST00000425690.3	6	6	0	0	0	0	6	ENSG00000073008.10	PVR	protein_coding
ENST00000426548.1	6	6	0	0	0	3	3	ENSG00000182963.5	GJC1	protein_coding
ENST00000426851.2	6	6	0	1	0	3	2	ENSG00000197024.4	ZNF398	protein_coding
ENST00000427128.1	6	6	0	0	0	1	5	ENSG00000099364.12	FBXL19	protein_coding
ENST00000428746.2	6	4	0	0	2	4	0	ENSG00000039560.9	RAI14	protein_coding
ENST00000430627.2	6	6	0	0	0	6	0	ENSG00000167258.9	CDK12	protein_coding
ENST00000430799.2	6	6	0	0	0	6	0	ENSG00000117713.13	ARID1A	protein_coding
ENST00000431611.1	6	0	0	0	6	0	6	ENSG00000213923.6	CSNK1E	protein_coding
ENST00000431632.1	6	0	0	0	6	0	0	ENSG00000213923.6	CSNK1E	protein_coding
ENST00000432282.1	6	1	0	6	5	0	0	ENSG00000058673.11	ZC3H11A	protein_coding
ENST00000432791.1	6	5	0	0	1	4	1	ENSG00000120071.8	KANSL1	protein_coding
ENST00000434061.2	6	6	0	0	0	4	2	ENSG00000114867.15	EIF4G1	protein_coding
ENST00000434425.1	6	2	0	0	4	2	0	ENSG00000133119.8	RFC3	protein_coding
ENST00000435046.2	6	6	0	0	0	4	2	ENSG00000114867.15	EIF4G1	protein_coding
ENST00000436816.1	6	6	0	0	0	6	0	ENSG00000037749.7	MFAP3	protein_coding
ENST00000439768.2	6	6	0	0	0	6	0	ENSG00000037749.7	MFAP3	protein_coding
ENST00000442406.1	6	6	0	0	0	0	6	ENSG00000114867.15	EIF4G1	protein_coding
ENST00000444273.2	6	1	0	0	5	0	0	ENSG00000112200.12	ZNF451	protein_coding
ENST00000444597.1	6	6	0	3	0	2	1	ENSG00000100201.14	DDX17	protein_coding
ENST00000444957.1	6	5	0	1	1	3	2	ENSG00000214022.7	REPIN1	protein_coding
ENST00000445503.1	6	6	0	0	0	0	6	ENSG00000116062.10	MSH6	protein_coding
ENST00000445937.1	6	3	0	2	3	3	0	ENSG00000164830.13	OXR1	protein_coding
ENST00000446957.2	6	4	0	0	2	4	0	ENSG00000244754.4	N4BP2L2	protein_coding
ENST00000447079.4	6	6	1	0	0	6	0	ENSG00000167258.9	CDK12	protein_coding
ENST00000447894.2	6	3	0	0	3	3	0	ENSG00000130396.16	MLLT4	protein_coding
ENST00000448293.1	6	6	1	0	0	6	0	ENSG00000178252.13	WDR6	protein_coding
ENST00000452875.1	6	6	1	0	0	0	6	ENSG00000178252.13	WDR6	protein_coding
ENST00000453270.2	6	4	0	0	2	1	3	ENSG00000185551.8	NR2F2	protein_coding
ENST00000453788.2	6	5	0	0	1	4	1	ENSG00000109971.9	HSPA8	protein_coding
ENST00000456367.1	6	5	0	0	1	5	0	ENSG00000184226.10	PCDH9	protein_coding
ENST00000457016.1	6	6	0	0	0	5	1	ENSG00000134982.12	APC	protein_coding
ENST00000461980.1	6	0	0	0	6	0	0	ENSG00000058673.11	ZC3H11A	protein_coding
ENST00000465941.1	6	0	0	0	6	0	0	ENSG00000257184.2	RP1-170O19.20	protein_coding
ENST00000465968.1	6	0	0	0	6	0	0	ENSG00000173276.9	ZBTB21	protein_coding
ENST00000466242.1	6	6	0	0	0	0	0	ENSG00000168137.11	SETD5	protein_coding
ENST00000466382.1	6	6	0	0	0	0	6	ENSG00000117713.13	ARID1A	protein_coding
ENST00000466470.1	6	0	0	0	6	0	0	ENSG00000058673.11	ZC3H11A	protein_coding
ENST00000466596.1	6	2	0	0	4	0	2	ENSG00000125430.4	HS3ST3B1	protein_coding
ENST00000470466.1	6	6	0	0	0	4	2	ENSG00000055208.13	TAB2	protein_coding
ENST00000471162.1	6	6	1	0	0	0	0	ENSG00000178252.13	WDR6	protein_coding
ENST00000471231.2	6	6	0	0	0	1	5	ENSG00000099364.12	FBXL19	protein_coding
ENST00000478789.1	6	0	0	6	6	0	0	ENSG00000196456.4	ZNF775	protein_coding
ENST00000479668.1	6	5	0	0	1	0	5	ENSG00000214022.7	REPIN1	protein_coding
ENST00000480945.1	6	5	0	0	1	0	5	ENSG00000197312.7	DDI2	protein_coding
ENST00000481247.1	6	6	0	0	0	1	5	ENSG00000183826.12	BTBD9	protein_coding
ENST00000481385.2	6	6	0	0	0	6	0	ENSG00000118482.7	PHF3	protein_coding
ENST00000482512.1	6	6	0	0	0	0	6	ENSG00000173230.11	GOLGB1	protein_coding
ENST00000483024.1	6	0	0	0	6	0	0	ENSG00000008710.13	PKD1	protein_coding
ENST00000483956.1	6	6	0	0	0	0	0	ENSG00000058262.5	SEC61A1	protein_coding
ENST00000488185.2	6	0	0	0	6	0	0	ENSG00000008710.13	PKD1	protein_coding
ENST00000489498.1	6	5	0	0	1	0	6	ENSG00000116237.11	ICMT	protein_coding
ENST00000491143.2	6	6	2	1	0	2	3	ENSG00000119547.5	ONECUT2	protein_coding
ENST00000491404.1	6	2	3	0	4	0	0	ENSG00000156508.13	EEF1A1	protein_coding
ENST00000491832.2	6	1	0	0	5	1	0	ENSG00000112200.12	ZNF451	protein_coding
ENST00000493669.1	6	5	0	0	1	0	0	ENSG00000204138.8	PHACTR4	protein_coding
ENST00000494284.2	6	6	0	0	0	6	0	ENSG00000118482.7	PHF3	protein_coding
ENST00000494292.1	6	3	0	0	3	2	1	ENSG00000085276.13	MECOM	protein_coding
ENST00000495527.1	6	6	1	2	0	1	3	ENSG00000058673.11	ZC3H11A	protein_coding
ENST00000496447.1	6	6	0	0	0	0	0	ENSG00000142949.12	PTPRF	protein_coding
ENST00000503673.1	6	4	0	0	2	4	0	ENSG00000039560.9	RAI14	protein_coding
ENST00000504114.1	6	1	0	5	5	1	0	ENSG00000244754.4	N4BP2L2	protein_coding
ENST00000504430.1	6	6	0	0	0	0	0	ENSG00000164190.12	NIPBL	protein_coding
ENST00000504603.1	6	0	0	0	6	0	1	ENSG00000112200.12	ZNF451	protein_coding
ENST00000505138.1	6	0	0	0	6	0	0	ENSG00000118482.7	PHF3	protein_coding
ENST00000506376.1	6	4	0	0	2	4	0	ENSG00000039560.9	RAI14	protein_coding
ENST00000506783.1	6	6	0	0	0	6	0	ENSG00000118482.7	PHF3	protein_coding
ENST00000508376.2	6	6	0	0	0	5	1	ENSG00000134982.12	APC	protein_coding
ENST00000509330.1	6	6	0	0	0	6	0	ENSG00000118482.7	PHF3	protein_coding
ENST00000510714.1	6	2	1	0	4	0	0	ENSG00000188242.4	CTD-2228K2.5	protein_coding
ENST00000511802.1	6	5	0	0	1	0	0	ENSG00000145495.10	2023-03-06	protein_coding
ENST00000512629.1	6	4	0	0	2	4	0	ENSG00000039560.9	RAI14	protein_coding
ENST00000515799.1	6	4	0	0	2	4	0	ENSG00000039560.9	RAI14	protein_coding
ENST00000517417.1	6	0	0	0	6	0	0	ENSG00000204956.4	PCDHGA1	protein_coding
ENST00000517434.1	6	0	0	0	6	0	0	ENSG00000253731.1	PCDHGA6	protein_coding
ENST00000518069.1	6	0	0	0	6	0	0	ENSG00000253485.1	PCDHGA5	protein_coding
ENST00000518325.1	6	0	0	0	6	0	0	ENSG00000253537.1	PCDHGA7	protein_coding
ENST00000518794.2	6	6	0	0	0	0	0	ENSG00000101199.8	ARFGAP1	protein_coding
ENST00000519076.1	6	4	0	0	2	4	0	ENSG00000104447.7	TRPS1	protein_coding
ENST00000519479.1	6	0	0	0	6	0	0	ENSG00000253953.1	PCDHGB4	protein_coding
ENST00000520276.1	6	6	0	0	0	6	0	ENSG00000104447.7	TRPS1	protein_coding
ENST00000520327.1	6	0	0	0	6	0	0	ENSG00000037749.7	MFAP3	protein_coding
ENST00000521527.1	6	0	0	0	6	0	0	ENSG00000037749.7	MFAP3	protein_coding
ENST00000522605.1	6	0	0	0	6	0	0	ENSG00000253910.1	PCDHGB2	protein_coding
ENST00000523390.1	6	0	0	0	6	0	0	ENSG00000254221.1	PCDHGB1	protein_coding
ENST00000523752.1	6	6	0	0	0	0	0	ENSG00000120889.8	TNFRSF10B	protein_coding
ENST00000524602.1	6	5	0	0	1	5	0	ENSG00000171316.7	CHD7	protein_coding
ENST00000526710.1	6	4	0	0	2	4	0	ENSG00000104529.13	EEF1D	protein_coding
ENST00000526991.2	6	6	0	0	0	4	2	ENSG00000255112.2	CHMP1B	protein_coding
ENST00000532091.1	6	5	0	0	1	0	0	ENSG00000109971.9	HSPA8	protein_coding
ENST00000532543.1	6	1	1	6	5	0	0	ENSG00000104529.13	EEF1D	protein_coding
ENST00000532636.1	6	5	0	0	1	4	1	ENSG00000109971.9	HSPA8	protein_coding
ENST00000532781.1	6	6	0	0	0	0	6	ENSG00000117713.13	ARID1A	protein_coding
ENST00000533540.1	6	5	0	0	1	4	1	ENSG00000109971.9	HSPA8	protein_coding
ENST00000534319.1	6	5	0	0	1	4	1	ENSG00000109971.9	HSPA8	protein_coding
ENST00000534624.1	6	5	0	0	1	4	1	ENSG00000109971.9	HSPA8	protein_coding
ENST00000534843.1	6	2	0	0	4	0	6	ENSG00000178878.8	APOLD1	protein_coding
ENST00000535121.1	6	0	0	0	6	0	0	ENSG00000141404.11	GNAL	protein_coding
ENST00000535127.2	6	6	0	0	0	0	0	ENSG00000072736.14	NFATC3	protein_coding
ENST00000535307.1	6	4	1	0	2	2	2	ENSG00000168496.3	FEN1	protein_coding
ENST00000535596.1	6	0	0	0	6	0	0	ENSG00000174718.7	KIAA1551	protein_coding
ENST00000537045.1	6	6	0	0	0	0	6	ENSG00000070413.14	DGCR2	protein_coding
ENST00000537173.1	6	4	0	0	2	2	4	ENSG00000143157.7	POGK	protein_coding
ENST00000537653.1	6	6	0	0	0	0	0	ENSG00000171681.8	ATF7IP	protein_coding
ENST00000538136.1	6	6	0	0	0	6	0	ENSG00000116062.10	MSH6	protein_coding
ENST00000538427.1	6	6	0	0	0	5	1	ENSG00000055208.13	TAB2	protein_coding
ENST00000540021.1	6	6	0	0	0	6	0	ENSG00000116062.10	MSH6	protein_coding
ENST00000540690.1	6	6	0	0	0	6	0	ENSG00000117713.13	ARID1A	protein_coding
ENST00000541171.1	6	2	0	0	4	0	0	ENSG00000174106.2	LEMD3	protein_coding
ENST00000541654.1	6	6	0	0	0	0	0	ENSG00000171681.8	ATF7IP	protein_coding
ENST00000541981.1	6	0	0	0	6	0	0	ENSG00000174718.7	KIAA1551	protein_coding
ENST00000542302.2	6	4	0	0	2	1	3	ENSG00000082805.15	ERC1	protein_coding
ENST00000543189.1	6	6	0	0	0	6	0	ENSG00000171681.8	ATF7IP	protein_coding
ENST00000543472.1	6	6	1	4	0	2	0	ENSG00000124766.4	SOX4	protein_coding
ENST00000544246.1	6	5	0	0	1	5	0	ENSG00000184226.10	PCDH9	protein_coding
ENST00000545588.1	6	6	1	2	0	2	2	ENSG00000058673.11	ZC3H11A	protein_coding
ENST00000545799.1	6	6	0	0	0	0	6	ENSG00000070413.14	DGCR2	protein_coding
ENST00000546231.2	6	4	0	0	2	1	3	ENSG00000082805.15	ERC1	protein_coding
ENST00000549076.1	6	5	0	0	1	1	4	ENSG00000101199.8	ARFGAP1	protein_coding
ENST00000549293.1	6	4	0	0	2	4	0	ENSG00000119596.13	YLPM1	protein_coding
ENST00000552421.1	6	3	0	0	3	3	0	ENSG00000119596.13	YLPM1	protein_coding
ENST00000558745.1	6	2	0	4	4	0	2	ENSG00000140391.10	TSPAN3	protein_coding
ENST00000559494.1	6	2	0	0	4	0	2	ENSG00000140391.10	TSPAN3	protein_coding
ENST00000561277.1	6	2	0	4	4	0	2	ENSG00000140391.10	TSPAN3	protein_coding
ENST00000562194.1	6	0	0	0	6	0	0	ENSG00000167522.10	ANKRD11	protein_coding
ENST00000562926.1	6	6	0	0	0	5	1	ENSG00000072736.14	NFATC3	protein_coding
ENST00000563288.1	6	6	0	0	0	0	0	ENSG00000072736.14	NFATC3	protein_coding
ENST00000563319.1	6	6	0	0	0	0	0	ENSG00000072736.14	NFATC3	protein_coding
ENST00000563796.1	6	6	0	0	0	0	0	ENSG00000072736.14	NFATC3	protein_coding
ENST00000565639.2	6	0	0	0	6	0	0	ENSG00000008710.13	PKD1	protein_coding
ENST00000566301.1	6	6	0	0	0	0	0	ENSG00000072736.14	NFATC3	protein_coding
ENST00000568591.1	6	0	0	0	6	0	6	ENSG00000008710.13	PKD1	protein_coding
ENST00000569983.1	6	0	0	0	6	0	0	ENSG00000008710.13	PKD1	protein_coding
ENST00000571252.1	6	0	0	0	6	0	0	ENSG00000262576.1	PCDHGA4	protein_coding
ENST00000572681.2	6	6	0	0	0	5	1	ENSG00000079432.3	CIC	protein_coding
ENST00000572904.1	6	5	0	0	1	4	1	ENSG00000120071.8	KANSL1	protein_coding
ENST00000574590.1	6	5	0	0	1	4	1	ENSG00000120071.8	KANSL1	protein_coding
ENST00000574708.1	6	0	0	6	6	0	0	ENSG00000134824.9	FADS2	protein_coding
ENST00000575318.1	6	5	0	0	1	4	1	ENSG00000120071.8	KANSL1	protein_coding
ENST00000576222.1	6	0	0	0	6	0	0	ENSG00000262209.1	PCDHGB3	protein_coding
ENST00000582155.1	6	6	0	0	0	4	2	ENSG00000082641.11	NFE2L1	protein_coding
ENST00000585642.1	6	0	0	0	6	0	0	ENSG00000141404.11	GNAL	protein_coding
ENST00000585657.1	6	0	1	6	6	0	0	ENSG00000186567.8	CEACAM19	protein_coding
ENST00000585748.1	6	0	0	0	6	0	0	ENSG00000118046.10	STK11	protein_coding
ENST00000585873.1	6	5	0	0	1	5	0	ENSG00000141664.5	ZCCHC2	protein_coding
ENST00000587113.1	6	3	0	0	3	3	3	ENSG00000182963.5	GJC1	protein_coding
ENST00000587729.1	6	0	1	6	6	0	0	ENSG00000186567.8	CEACAM19	protein_coding
ENST00000587885.1	6	5	0	1	1	1	4	ENSG00000160888.6	IER2	protein_coding
ENST00000588173.1	6	6	0	1	0	1	4	ENSG00000160888.6	IER2	protein_coding
ENST00000589786.1	6	3	0	0	3	0	3	ENSG00000153885.10	KCTD15	protein_coding
ENST00000590228.1	6	0	0	0	6	0	0	ENSG00000141404.11	GNAL	protein_coding
ENST00000591979.1	6	0	1	6	6	0	0	ENSG00000186567.8	CEACAM19	protein_coding
ENST00000592472.1	6	0	1	6	6	0	0	ENSG00000186567.8	CEACAM19	protein_coding
ENST00000592789.1	6	0	1	6	6	0	0	ENSG00000186567.8	CEACAM19	protein_coding
ENST00000596655.1	6	5	0	4	1	2	0	ENSG00000167747.9	C19orf48	protein_coding
ENST00000598463.1	6	5	0	4	1	2	0	ENSG00000167747.9	C19orf48	protein_coding
ENST00000602326.1	6	5	0	1	1	3	2	ENSG00000075151.15	EIF4G3	protein_coding
ENST00000181839.4	5	5	0	0	0	4	1	ENSG00000065883.10	CDK13	protein_coding
ENST00000205061.5	5	0	0	0	5	0	0	ENSG00000090863.7	GLG1	protein_coding
ENST00000216146.4	5	3	0	0	3	3	0	ENSG00000100316.11	RPL3	protein_coding
ENST00000216181.5	5	3	0	0	2	2	1	ENSG00000100345.16	MYH9	protein_coding
ENST00000216281.8	5	5	0	0	0	5	0	ENSG00000080824.14	HSP90AA1	protein_coding
ENST00000217162.5	5	0	0	0	5	0	0	ENSG00000101190.8	TCFL5	protein_coding
ENST00000218789.5	5	5	0	0	0	0	5	ENSG00000102606.13	ARHGEF7	protein_coding
ENST00000220562.4	5	5	0	1	0	2	2	ENSG00000012232.4	EXTL3	protein_coding
ENST00000221355.6	5	5	0	0	0	4	1	ENSG00000128000.11	ZNF780B	protein_coding
ENST00000225927.2	5	5	0	0	0	5	0	ENSG00000108784.5	NAGLU	protein_coding
ENST00000228506.3	5	5	0	0	0	1	4	ENSG00000110917.3	MLEC	protein_coding
ENST00000230859.6	5	5	0	0	0	0	5	ENSG00000112941.8	PAPD7	protein_coding
ENST00000232165.3	5	5	0	0	0	5	0	ENSG00000114062.13	UBE3A	protein_coding
ENST00000233336.6	5	4	0	0	1	0	4	ENSG00000114999.7	TTL	protein_coding
ENST00000233813.4	5	5	0	0	0	0	5	ENSG00000115461.4	IGFBP5	protein_coding
ENST00000235372.7	5	5	0	0	0	5	0	ENSG00000116731.18	PRDM2	protein_coding
ENST00000237364.5	5	5	0	0	0	1	4	ENSG00000109689.10	STIM2	protein_coding
ENST00000237536.4	5	5	0	0	0	2	3	ENSG00000149639.10	SOGA1	protein_coding
ENST00000238571.3	5	2	0	0	3	2	0	ENSG00000119596.13	YLPM1	protein_coding
ENST00000238647.3	5	5	0	0	0	5	1	ENSG00000119669.3	IRF2BPL	protein_coding
ENST00000239457.5	5	5	0	3	0	2	0	ENSG00000117593.8	DARS2	protein_coding
ENST00000240095.6	5	0	0	0	5	0	0	ENSG00000104635.9	SLC39A14	protein_coding
ENST00000246505.5	5	1	0	0	5	0	1	ENSG00000126226.17	PCID2	protein_coding
ENST00000249501.4	5	4	0	1	1	1	2	ENSG00000128710.5	HOXD10	protein_coding
ENST00000252699.2	5	4	0	0	2	3	1	ENSG00000130402.7	ACTN4	protein_coding
ENST00000253193.7	5	5	0	0	0	5	0	ENSG00000130881.9	LRP3	protein_coding
ENST00000253237.5	5	5	0	0	0	2	3	ENSG00000105447.8	GRWD1	protein_coding
ENST00000256015.3	5	5	0	1	0	4	0	ENSG00000133639.3	BTG1	protein_coding
ENST00000258955.2	5	5	0	0	0	0	5	ENSG00000136444.5	RSAD1	protein_coding
ENST00000258960.2	5	5	0	0	0	0	5	ENSG00000136448.7	NMT1	protein_coding
ENST00000259119.4	5	5	0	0	0	5	0	ENSG00000136603.9	SKIL	protein_coding
ENST00000261332.6	5	5	0	0	0	1	4	ENSG00000172466.11	ZNF24	protein_coding
ENST00000261349.4	5	5	0	0	0	4	1	ENSG00000070018.4	LRP6	protein_coding
ENST00000261574.5	5	5	0	0	0	2	3	ENSG00000065150.14	IPO5	protein_coding
ENST00000261641.6	5	3	0	0	2	3	0	ENSG00000108557.13	RAI1	protein_coding
ENST00000261772.8	5	5	0	0	0	1	4	ENSG00000090861.11	AARS	protein_coding
ENST00000261858.2	5	5	0	0	0	5	0	ENSG00000138604.5	GLCE	protein_coding
ENST00000261900.3	5	5	0	0	0	4	1	ENSG00000129315.5	CCNT1	protein_coding
ENST00000261942.6	5	5	0	0	0	1	4	ENSG00000113194.8	FAF2	protein_coding
ENST00000262189.6	5	5	0	0	0	4	1	ENSG00000055609.13	KMT2C	protein_coding
ENST00000262241.6	5	5	0	0	0	0	5	ENSG00000089902.8	RCOR1	protein_coding
ENST00000262325.7	5	5	0	0	0	0	5	ENSG00000006125.12	AP2B1	protein_coding
ENST00000262861.4	5	5	0	0	0	5	0	ENSG00000116991.6	SIPA1L2	protein_coding
ENST00000263934.6	5	0	0	0	5	0	0	ENSG00000054523.12	KIF1B	protein_coding
ENST00000264018.4	5	5	0	1	0	1	3	ENSG00000110367.7	DDX6	protein_coding
ENST00000264211.8	5	5	0	0	0	3	2	ENSG00000075151.15	EIF4G3	protein_coding
ENST00000265343.5	5	5	0	0	0	4	1	ENSG00000072364.8	AFF4	protein_coding
ENST00000265827.3	5	5	0	0	0	4	1	ENSG00000048405.5	ZNF800	protein_coding
ENST00000266383.5	5	3	0	0	2	1	2	ENSG00000139044.6	B4GALNT3	protein_coding
ENST00000266712.6	5	5	0	0	0	4	1	ENSG00000139324.7	TMTC3	protein_coding
ENST00000267068.3	5	4	0	0	1	4	0	ENSG00000244754.4	N4BP2L2	protein_coding
ENST00000267197.5	5	5	0	0	0	3	2	ENSG00000139718.6	SETD1B	protein_coding
ENST00000269321.7	5	4	0	1	1	2	2	ENSG00000141522.7	ARHGDIA	protein_coding
ENST00000269856.3	5	5	0	0	0	3	2	ENSG00000141965.3	FEM1A	protein_coding
ENST00000270139.3	5	5	0	0	0	0	5	ENSG00000142166.8	IFNAR1	protein_coding
ENST00000271029.4	5	5	0	0	0	5	0	ENSG00000117114.15	LPHN2	protein_coding
ENST00000271715.2	5	5	0	0	0	5	0	ENSG00000143442.17	POGZ	protein_coding
ENST00000273221.4	5	4	0	0	1	0	4	ENSG00000144711.9	IQSEC1	protein_coding
ENST00000279034.6	5	0	0	0	5	0	0	ENSG00000149639.10	SOGA1	protein_coding
ENST00000282041.5	5	5	0	0	0	4	1	ENSG00000152223.8	EPG5	protein_coding
ENST00000284037.5	5	5	0	1	0	4	0	ENSG00000112851.10	ERBB2IP	protein_coding
ENST00000284041.3	5	5	0	0	0	0	0	ENSG00000153914.11	SREK1	protein_coding
ENST00000286800.3	5	5	0	0	0	5	1	ENSG00000156273.11	BACH1	protein_coding
ENST00000290037.6	5	4	1	0	1	4	0	ENSG00000148396.14	SEC16A	protein_coding
ENST00000290075.6	5	5	0	0	0	0	5	ENSG00000147454.9	SLC25A37	protein_coding
ENST00000291442.3	5	5	0	0	0	2	3	ENSG00000160113.5	NR2F6	protein_coding
ENST00000291688.1	5	4	0	0	1	4	0	ENSG00000160294.6	MCM3AP	protein_coding
ENST00000292599.3	5	5	0	0	0	5	0	ENSG00000161021.7	MAML1	protein_coding
ENST00000294740.3	5	5	0	0	0	5	0	ENSG00000162702.7	ZNF281	protein_coding
ENST00000295924.7	5	5	0	0	0	5	0	ENSG00000163659.8	TIPARP	protein_coding
ENST00000296564.7	5	5	0	0	0	5	0	ENSG00000164151.7	KIAA0947	protein_coding
ENST00000298281.4	5	5	0	0	0	5	0	ENSG00000165494.6	PCF11	protein_coding
ENST00000298532.2	5	5	0	0	0	5	0	ENSG00000165684.3	SNAPC4	protein_coding
ENST00000298743.7	5	5	0	1	0	2	2	ENSG00000180447.5	GAS1	protein_coding
ENST00000299505.6	5	5	0	1	0	4	0	ENSG00000166398.8	KIAA0355	protein_coding
ENST00000300087.2	5	5	0	0	0	0	5	ENSG00000166847.5	DCTN5	protein_coding
ENST00000300850.5	5	5	0	0	0	5	0	ENSG00000167395.10	ZNF646	protein_coding
ENST00000300952.2	5	5	0	2	0	0	3	ENSG00000167470.8	MIDN	protein_coding
ENST00000301923.9	5	2	0	0	3	1	1	ENSG00000100354.16	TNRC6B	protein_coding
ENST00000302291.4	5	5	0	0	0	3	2	ENSG00000169641.9	LUZP1	protein_coding
ENST00000302787.2	5	5	0	0	0	1	4	ENSG00000168924.10	LETM1	protein_coding
ENST00000302798.7	5	4	0	0	1	3	1	ENSG00000157654.13	PALM2-AKAP2	protein_coding
ENST00000303577.5	5	5	0	0	0	4	1	ENSG00000169564.5	PCBP1	protein_coding
ENST00000305877.8	5	3	0	0	2	2	1	ENSG00000186716.15	BCR	protein_coding
ENST00000306938.4	5	5	0	0	0	5	0	ENSG00000172262.7	ZNF131	protein_coding
ENST00000307940.3	5	4	2	0	1	2	2	ENSG00000143384.8	MCL1	protein_coding
ENST00000308080.5	5	5	0	0	0	0	0	ENSG00000132205.6	EMILIN2	protein_coding
ENST00000309235.5	5	5	0	1	0	1	3	ENSG00000173258.8	ZNF483	protein_coding
ENST00000309311.6	5	5	0	0	0	2	3	ENSG00000167658.11	EEF2	protein_coding
ENST00000309957.2	5	5	0	0	0	1	4	ENSG00000213995.7	CARKD	protein_coding
ENST00000311066.5	5	5	0	0	0	5	0	ENSG00000116731.18	PRDM2	protein_coding
ENST00000311502.7	5	2	0	0	3	1	1	ENSG00000196642.11	RABL6	protein_coding
ENST00000312087.6	5	4	0	0	1	1	4	ENSG00000109685.13	WHSC1	protein_coding
ENST00000313182.2	5	4	0	1	1	1	4	ENSG00000138614.10	VWA9	protein_coding
ENST00000313766.5	5	3	0	0	2	2	1	ENSG00000177706.8	FAM20C	protein_coding
ENST00000314028.6	5	5	0	1	0	0	4	ENSG00000141551.10	CSNK1D	protein_coding
ENST00000314328.9	5	5	0	0	0	4	1	ENSG00000100014.15	SPECC1L	protein_coding
ENST00000314607.6	5	5	0	0	0	3	2	ENSG00000146463.7	ZMYM4	protein_coding
ENST00000314940.4	5	5	0	0	0	3	2	ENSG00000177733.4	HNRNPA0	protein_coding
ENST00000318149.3	5	1	0	0	4	1	0	ENSG00000171467.11	ZNF318	protein_coding
ENST00000319517.6	5	5	0	0	0	5	0	ENSG00000117114.15	LPHN2	protein_coding
ENST00000319933.2	5	4	0	1	1	2	2	ENSG00000181751.5	C5orf30	protein_coding
ENST00000320547.7	5	4	0	0	1	0	4	ENSG00000130723.13	PRRC2B	protein_coding
ENST00000321826.4	5	4	1	0	1	2	2	ENSG00000244165.1	P2RY11	protein_coding
ENST00000321990.4	5	5	0	0	0	5	0	ENSG00000176208.4	ATAD5	protein_coding
ENST00000322313.4	5	5	0	0	0	3	2	ENSG00000136709.7	WDR33	protein_coding
ENST00000323460.5	5	5	0	0	0	5	0	ENSG00000119231.6	SENP5	protein_coding
ENST00000325971.8	5	4	0	1	1	4	0	ENSG00000101639.14	CEP192	protein_coding
ENST00000326195.8	5	5	0	0	0	0	5	ENSG00000204574.8	ABCF1	protein_coding
ENST00000327443.4	5	5	0	0	0	5	0	ENSG00000185591.5	SP1	protein_coding
ENST00000327505.2	5	5	0	0	0	1	4	ENSG00000160216.14	AGPAT3	protein_coding
ENST00000327827.7	5	4	0	0	2	4	0	ENSG00000182831.7	C16orf72	protein_coding
ENST00000329276.5	5	2	0	0	3	1	1	ENSG00000101361.10	NOP56	protein_coding
ENST00000329908.8	5	5	0	0	0	1	4	ENSG00000182149.16	IST1	protein_coding
ENST00000330045.7	5	5	0	0	0	0	5	ENSG00000185515.10	BRCC3	protein_coding
ENST00000330386.6	5	4	0	0	1	1	3	ENSG00000183495.9	EP400	protein_coding
ENST00000330514.4	5	5	0	0	0	3	2	ENSG00000182963.5	GJC1	protein_coding
ENST00000332482.4	5	4	0	0	1	1	3	ENSG00000183495.9	EP400	protein_coding
ENST00000333577.4	5	4	0	0	1	1	3	ENSG00000183495.9	EP400	protein_coding
ENST00000333891.9	5	5	0	1	0	4	0	ENSG00000186472.15	PCLO	protein_coding
ENST00000334116.7	5	5	0	0	0	5	0	ENSG00000186020.8	ZNF529	protein_coding
ENST00000334121.6	5	5	0	0	0	1	4	ENSG00000153914.11	SREK1	protein_coding
ENST00000334701.7	5	5	0	0	0	5	0	ENSG00000080824.14	HSP90AA1	protein_coding
ENST00000335351.3	5	0	0	0	5	0	0	ENSG00000101190.8	TCFL5	protein_coding
ENST00000335626.4	5	5	0	0	0	5	0	ENSG00000100207.14	TCF20	protein_coding
ENST00000335727.9	5	5	0	0	0	4	1	ENSG00000100354.16	TNRC6B	protein_coding
ENST00000335786.5	5	5	0	0	0	5	0	ENSG00000117114.15	LPHN2	protein_coding
ENST00000335999.6	5	5	0	0	0	4	1	ENSG00000167566.12	NCKAP5L	protein_coding
ENST00000337344.4	5	1	0	0	4	0	1	ENSG00000126226.17	PCID2	protein_coding
ENST00000337530.6	5	3	0	0	2	3	0	ENSG00000165185.10	KIAA1958	protein_coding
ENST00000338051.4	5	5	0	0	0	2	3	ENSG00000181904.8	C5orf24	protein_coding
ENST00000340736.6	5	5	0	0	0	3	2	ENSG00000072071.12	LPHN1	protein_coding
ENST00000340829.5	5	5	0	0	0	4	1	ENSG00000065883.10	CDK13	protein_coding
ENST00000340857.2	5	5	0	0	0	3	2	ENSG00000189060.4	H1F0	protein_coding
ENST00000341114.3	5	0	0	5	5	0	0	ENSG00000104951.11	IL4I1	protein_coding
ENST00000341500.5	5	5	0	0	0	2	3	ENSG00000171105.9	INSR	protein_coding
ENST00000343137.4	5	5	0	0	0	5	0	ENSG00000116731.18	PRDM2	protein_coding
ENST00000343597.3	5	5	0	0	0	1	4	ENSG00000189057.6	FAM111B	protein_coding
ENST00000343776.5	5	5	0	0	0	3	2	ENSG00000181450.13	ZNF678	protein_coding
ENST00000343882.6	5	5	0	0	0	2	3	ENSG00000118689.10	FOXO3	protein_coding
ENST00000344096.3	5	5	0	0	0	4	1	ENSG00000127334.10	DYRK2	protein_coding
ENST00000344204.4	5	5	0	0	0	2	3	ENSG00000038382.13	TRIO	protein_coding
ENST00000345042.2	5	3	0	0	2	2	1	ENSG00000144381.12	HSPD1	protein_coding
ENST00000346128.6	5	5	0	0	0	2	3	ENSG00000104067.12	TJP1	protein_coding
ENST00000346162.6	5	5	0	0	0	0	0	ENSG00000096063.10	SRPK1	protein_coding
ENST00000347108.3	5	3	0	0	2	1	2	ENSG00000134874.13	DZIP1	protein_coding
ENST00000348968.4	5	5	0	0	0	5	0	ENSG00000132153.10	DHX30	protein_coding
ENST00000351773.3	5	5	0	0	0	2	3	ENSG00000075407.13	ZNF37A	protein_coding
ENST00000352066.3	5	5	0	0	0	5	0	ENSG00000213024.6	NUP62	protein_coding
ENST00000353275.5	5	4	0	0	1	1	4	ENSG00000109685.13	WHSC1	protein_coding
ENST00000353383.1	5	4	0	0	1	4	0	ENSG00000108557.13	RAI1	protein_coding
ENST00000354185.4	5	5	0	0	0	3	2	ENSG00000165732.8	DDX21	protein_coding
ENST00000354618.5	5	5	0	0	0	5	0	ENSG00000054118.9	THRAP3	protein_coding
ENST00000354749.2	5	4	0	0	1	3	1	ENSG00000182670.9	TTC3	protein_coding
ENST00000355193.2	5	5	0	0	0	4	1	ENSG00000055609.13	KMT2C	protein_coding
ENST00000355235.3	5	3	0	0	2	2	1	ENSG00000197226.8	TBC1D9B	protein_coding
ENST00000355468.3	5	5	0	0	0	2	3	ENSG00000141696.8	LEPREL4	protein_coding
ENST00000355540.3	5	4	0	0	1	1	3	ENSG00000196367.8	TRRAP	protein_coding
ENST00000356107.6	5	5	0	0	0	2	3	ENSG00000104067.12	TJP1	protein_coding
ENST00000356244.3	5	5	0	0	0	1	4	ENSG00000100401.15	RANGAP1	protein_coding
ENST00000356554.3	5	5	0	0	0	3	2	ENSG00000198162.8	MAN1A2	protein_coding
ENST00000356713.4	5	5	0	0	0	1	4	ENSG00000119946.9	CNNM1	protein_coding
ENST00000356834.3	5	3	0	0	2	2	1	ENSG00000197226.8	TBC1D9B	protein_coding
ENST00000357466.2	5	2	0	0	3	2	0	ENSG00000196642.11	RABL6	protein_coding
ENST00000357700.6	5	5	0	0	0	1	4	ENSG00000196372.8	ASB13	protein_coding
ENST00000358151.4	5	1	0	1	4	0	0	ENSG00000173258.8	ZNF483	protein_coding
ENST00000358431.3	5	5	0	0	0	5	0	ENSG00000197077.8	KIAA1671	protein_coding
ENST00000358476.3	5	5	0	0	0	0	0	ENSG00000143442.17	POGZ	protein_coding
ENST00000358654.2	5	4	0	0	1	4	1	ENSG00000258555.2	SPECC1L-ADORA2A	protein_coding
ENST00000359486.3	5	5	0	0	0	5	0	ENSG00000100207.14	TCF20	protein_coding
ENST00000359540.3	5	3	0	0	2	2	1	ENSG00000186716.15	BCR	protein_coding
ENST00000359653.4	5	5	0	0	0	4	1	ENSG00000019995.6	ZRANB1	protein_coding
ENST00000359741.5	5	5	0	0	0	1	4	ENSG00000104635.9	SLC39A14	protein_coding
ENST00000359863.4	5	4	0	0	1	1	3	ENSG00000196367.8	TRRAP	protein_coding
ENST00000359929.3	5	5	0	0	0	5	0	ENSG00000117114.15	LPHN2	protein_coding
ENST00000360104.3	5	5	0	0	0	3	2	ENSG00000055609.13	KMT2C	protein_coding
ENST00000360184.4	5	5	0	0	0	5	0	ENSG00000197102.6	DYNC1H1	protein_coding
ENST00000360541.5	5	4	0	0	1	0	4	ENSG00000120705.8	ETF1	protein_coding
ENST00000360614.3	5	3	0	0	2	0	3	ENSG00000196365.7	LONP1	protein_coding
ENST00000361156.3	5	3	0	0	2	1	2	ENSG00000134874.13	DZIP1	protein_coding
ENST00000361283.1	5	5	0	0	0	5	0	ENSG00000198824.4	CHAMP1	protein_coding
ENST00000361398.3	5	5	0	0	0	5	0	ENSG00000143442.17	POGZ	protein_coding
ENST00000361428.2	5	5	0	0	0	4	1	ENSG00000171467.11	ZNF318	protein_coding
ENST00000361434.3	5	5	0	0	0	3	2	ENSG00000072071.12	LPHN1	protein_coding
ENST00000361690.3	5	5	0	0	0	2	3	ENSG00000096063.10	SRPK1	protein_coding
ENST00000361951.4	5	5	0	3	0	2	0	ENSG00000117593.8	DARS2	protein_coding
ENST00000366577.5	5	5	0	0	0	0	5	ENSG00000116984.8	MTR	protein_coding
ENST00000366630.1	5	5	0	0	0	5	0	ENSG00000116991.6	SIPA1L2	protein_coding
ENST00000366676.1	5	5	0	0	0	4	1	ENSG00000135801.5	TAF5L	protein_coding
ENST00000367178.3	5	4	0	0	1	3	1	ENSG00000213079.5	SCAF8	protein_coding
ENST00000367186.4	5	4	0	0	1	3	1	ENSG00000213079.5	SCAF8	protein_coding
ENST00000367188.4	5	5	0	1	0	3	1	ENSG00000158615.8	PPP1R15B	protein_coding
ENST00000367352.3	5	5	0	0	0	5	0	ENSG00000162702.7	ZNF281	protein_coding
ENST00000367353.1	5	5	0	0	0	5	0	ENSG00000162702.7	ZNF281	protein_coding
ENST00000368494.3	5	5	0	0	0	1	4	ENSG00000153989.7	NUS1	protein_coding
ENST00000368863.2	5	5	0	0	0	5	0	ENSG00000143442.17	POGZ	protein_coding
ENST00000369144.3	5	5	0	0	0	5	0	ENSG00000107581.8	EIF3A	protein_coding
ENST00000369459.2	5	5	0	0	0	0	5	ENSG00000185515.10	BRCC3	protein_coding
ENST00000369462.1	5	5	0	0	0	0	5	ENSG00000185515.10	BRCC3	protein_coding
ENST00000369660.4	5	5	0	0	0	1	4	ENSG00000102178.8	UBL4A	protein_coding
ENST00000369750.3	5	5	0	0	0	3	2	ENSG00000146242.5	TPBG	protein_coding
ENST00000370528.3	5	5	1	0	0	1	4	ENSG00000119946.9	CNNM1	protein_coding
ENST00000370623.3	5	5	0	0	0	0	5	ENSG00000102606.13	ARHGEF7	protein_coding
ENST00000370702.1	5	0	0	0	5	0	0	ENSG00000112200.12	ZNF451	protein_coding
ENST00000370708.4	5	5	0	0	0	3	2	ENSG00000112200.12	ZNF451	protein_coding
ENST00000370711.5	5	0	0	0	5	0	5	ENSG00000112200.12	ZNF451	protein_coding
ENST00000370713.1	5	5	0	0	0	2	3	ENSG00000117114.15	LPHN2	protein_coding
ENST00000370715.1	5	5	0	0	0	2	3	ENSG00000117114.15	LPHN2	protein_coding
ENST00000370717.2	5	5	0	0	0	5	0	ENSG00000117114.15	LPHN2	protein_coding
ENST00000370721.1	5	5	0	0	0	5	0	ENSG00000117114.15	LPHN2	protein_coding
ENST00000370723.1	5	5	0	0	0	5	0	ENSG00000117114.15	LPHN2	protein_coding
ENST00000370725.1	5	5	0	0	0	5	0	ENSG00000117114.15	LPHN2	protein_coding
ENST00000370727.1	5	5	0	0	0	5	0	ENSG00000117114.15	LPHN2	protein_coding
ENST00000370728.1	5	5	0	0	0	5	0	ENSG00000117114.15	LPHN2	protein_coding
ENST00000370730.1	5	5	0	0	0	5	0	ENSG00000117114.15	LPHN2	protein_coding
ENST00000370798.1	5	1	0	0	4	1	0	ENSG00000036549.8	ZZZ3	protein_coding
ENST00000370801.3	5	5	0	0	0	5	0	ENSG00000036549.8	ZZZ3	protein_coding
ENST00000371269.3	5	5	0	0	0	1	4	ENSG00000116133.7	DHCR24	protein_coding
ENST00000371528.1	5	5	0	0	0	4	2	ENSG00000203995.5	ZYG11A	protein_coding
ENST00000371532.1	5	2	0	3	3	1	2	ENSG00000203995.5	ZYG11A	protein_coding
ENST00000371663.4	5	2	0	0	3	1	1	ENSG00000196642.11	RABL6	protein_coding
ENST00000372171.4	5	5	0	0	0	4	1	ENSG00000124688.9	MAD2L1BP	protein_coding
ENST00000372351.3	5	3	0	0	2	0	3	ENSG00000130713.11	EXOSC2	protein_coding
ENST00000372352.3	5	3	0	0	2	0	3	ENSG00000130713.11	EXOSC2	protein_coding
ENST00000372358.5	5	3	0	0	2	0	3	ENSG00000130713.11	EXOSC2	protein_coding
ENST00000373297.2	5	5	0	0	0	3	2	ENSG00000146463.7	ZMYM4	protein_coding
ENST00000373719.3	5	5	0	0	0	2	3	ENSG00000147162.9	OGT	protein_coding
ENST00000373734.4	5	1	0	2	4	0	1	ENSG00000149636.11	DSN1	protein_coding
ENST00000373740.3	5	2	1	2	4	1	1	ENSG00000149636.11	DSN1	protein_coding
ENST00000373745.3	5	4	0	2	1	2	1	ENSG00000149636.11	DSN1	protein_coding
ENST00000373750.4	5	3	0	2	2	2	1	ENSG00000149636.11	DSN1	protein_coding
ENST00000373822.1	5	5	0	0	0	2	3	ENSG00000096063.10	SRPK1	protein_coding
ENST00000373825.2	5	5	0	0	0	2	3	ENSG00000096063.10	SRPK1	protein_coding
ENST00000373836.3	5	5	0	0	0	5	0	ENSG00000204138.8	PHACTR4	protein_coding
ENST00000374530.3	5	4	0	0	1	3	1	ENSG00000157654.13	PALM2-AKAP2	protein_coding
ENST00000374623.3	5	5	0	0	0	3	2	ENSG00000169641.9	LUZP1	protein_coding
ENST00000374935.3	5	3	0	0	2	1	2	ENSG00000075151.15	EIF4G3	protein_coding
ENST00000375377.1	5	5	0	0	0	4	1	ENSG00000165757.8	KIAA1462	protein_coding
ENST00000375457.2	5	1	0	0	4	0	1	ENSG00000126226.17	PCID2	protein_coding
ENST00000375459.1	5	1	0	0	4	0	1	ENSG00000126226.17	PCID2	protein_coding
ENST00000375477.1	5	1	0	0	4	0	1	ENSG00000126226.17	PCID2	protein_coding
ENST00000375479.2	5	1	0	0	5	0	1	ENSG00000126226.17	PCID2	protein_coding
ENST00000375736.4	5	5	0	0	0	0	5	ENSG00000102606.13	ARHGEF7	protein_coding
ENST00000376048.5	5	0	0	0	5	0	0	ENSG00000116731.18	PRDM2	protein_coding
ENST00000376545.3	5	5	0	0	0	0	5	ENSG00000204574.8	ABCF1	protein_coding
ENST00000376572.3	5	5	0	0	0	4	1	ENSG00000116685.11	KIAA2013	protein_coding
ENST00000377083.1	5	5	0	0	0	3	2	ENSG00000054523.12	KIF1B	protein_coding
ENST00000377093.4	5	5	0	0	0	3	2	ENSG00000054523.12	KIF1B	protein_coding
ENST00000377861.3	5	5	0	0	0	5	0	ENSG00000184226.10	PCDH9	protein_coding
ENST00000377970.2	5	5	0	1	0	3	1	ENSG00000136997.10	MYC	protein_coding
ENST00000378026.4	5	5	0	0	0	5	0	ENSG00000136026.9	CKAP4	protein_coding
ENST00000378798.5	5	5	0	0	0	1	4	ENSG00000182149.16	IST1	protein_coding
ENST00000378799.6	5	5	0	0	0	1	4	ENSG00000182149.16	IST1	protein_coding
ENST00000378887.2	5	5	0	0	0	0	5	ENSG00000205138.2	SDHAF1	protein_coding
ENST00000378921.2	5	5	0	1	0	2	2	ENSG00000123200.12	ZC3H13	protein_coding
ENST00000379165.4	5	5	0	0	0	0	0	ENSG00000072736.14	NFATC3	protein_coding
ENST00000380071.3	5	5	0	0	0	4	1	ENSG00000133119.8	RFC3	protein_coding
ENST00000380874.2	5	5	0	0	0	2	3	ENSG00000054598.5	FOXC1	protein_coding
ENST00000380935.1	5	5	0	1	0	4	0	ENSG00000112851.10	ERBB2IP	protein_coding
ENST00000380936.1	5	5	0	1	0	4	0	ENSG00000112851.10	ERBB2IP	protein_coding
ENST00000380938.2	5	5	0	1	0	4	0	ENSG00000112851.10	ERBB2IP	protein_coding
ENST00000380939.2	5	5	0	1	0	4	0	ENSG00000112851.10	ERBB2IP	protein_coding
ENST00000380943.2	5	5	0	1	0	4	0	ENSG00000112851.10	ERBB2IP	protein_coding
ENST00000381237.1	5	5	0	0	0	1	4	ENSG00000104635.9	SLC39A14	protein_coding
ENST00000382009.3	5	5	0	0	0	1	4	ENSG00000109689.10	STIM2	protein_coding
ENST00000382199.2	5	3	0	0	2	0	3	ENSG00000073792.11	IGF2BP2	protein_coding
ENST00000382891.5	5	4	0	0	1	1	3	ENSG00000109685.13	WHSC1	protein_coding
ENST00000382892.2	5	4	0	0	1	1	3	ENSG00000109685.13	WHSC1	protein_coding
ENST00000382895.3	5	4	0	0	1	1	3	ENSG00000109685.13	WHSC1	protein_coding
ENST00000388968.3	5	3	0	0	2	2	1	ENSG00000144381.12	HSPD1	protein_coding
ENST00000389003.3	5	5	0	0	0	4	1	ENSG00000007202.10	KIAA0100	protein_coding
ENST00000389561.2	5	4	0	0	1	1	3	ENSG00000183495.9	EP400	protein_coding
ENST00000389562.2	5	4	0	0	1	1	3	ENSG00000183495.9	EP400	protein_coding
ENST00000389709.3	5	3	0	0	2	3	0	ENSG00000070476.10	ZXDC	protein_coding
ENST00000392348.2	5	4	0	0	1	4	0	ENSG00000029363.11	BCLAF1	protein_coding
ENST00000392539.3	5	5	0	0	0	3	2	ENSG00000128714.5	HOXD13	protein_coding
ENST00000392723.1	5	5	0	0	0	5	0	ENSG00000143442.17	POGZ	protein_coding
ENST00000393312.1	5	5	0	0	0	4	1	ENSG00000048405.5	ZNF800	protein_coding
ENST00000393313.1	5	5	0	0	0	4	1	ENSG00000048405.5	ZNF800	protein_coding
ENST00000393928.1	5	5	0	0	0	2	3	ENSG00000141696.8	LEPREL4	protein_coding
ENST00000394647.3	5	3	0	3	2	2	0	ENSG00000140718.14	FTO	protein_coding
ENST00000394879.1	5	5	0	0	0	5	0	ENSG00000117114.15	LPHN2	protein_coding
ENST00000394976.3	5	5	0	0	0	2	3	ENSG00000181904.8	C5orf24	protein_coding
ENST00000394979.2	5	5	0	0	0	5	0	ENSG00000167395.10	ZNF646	protein_coding
ENST00000395287.1	5	5	3	2	0	1	2	ENSG00000204256.8	BRD2	protein_coding
ENST00000395644.4	5	4	0	1	1	1	4	ENSG00000138614.10	VWA9	protein_coding
ENST00000395745.2	5	5	0	0	0	0	5	ENSG00000132153.10	DHX30	protein_coding
ENST00000395811.5	5	4	0	0	1	1	3	ENSG00000133030.15	MPRIP	protein_coding
ENST00000395964.1	5	5	0	0	0	5	0	ENSG00000075275.12	CELSR1	protein_coding
ENST00000396137.4	5	5	0	1	0	3	1	ENSG00000152409.8	JMY	protein_coding
ENST00000396515.4	5	5	0	0	0	0	5	ENSG00000204574.8	ABCF1	protein_coding
ENST00000397449.1	5	4	0	0	1	4	0	ENSG00000039560.9	RAI14	protein_coding
ENST00000397708.1	5	4	0	0	1	4	0	ENSG00000160294.6	MCM3AP	protein_coding
ENST00000397954.2	5	5	0	0	0	5	0	ENSG00000114062.13	UBE3A	protein_coding
ENST00000398058.1	5	5	0	0	0	1	4	ENSG00000160216.14	AGPAT3	protein_coding
ENST00000398061.1	5	5	0	0	0	1	4	ENSG00000160216.14	AGPAT3	protein_coding
ENST00000398073.2	5	5	0	0	0	0	5	ENSG00000175215.5	CTDSP2	protein_coding
ENST00000398294.2	5	5	0	0	0	2	3	ENSG00000137504.9	CREBZF	protein_coding
ENST00000398532.4	5	5	1	0	0	5	0	ENSG00000188895.7	MSL1	protein_coding
ENST00000398665.3	5	4	0	0	1	2	2	ENSG00000104885.13	DOT1L	protein_coding
ENST00000399017.2	5	4	0	0	1	3	1	ENSG00000182670.9	TTC3	protein_coding
ENST00000399061.3	5	5	0	0	0	1	4	ENSG00000172466.11	ZNF24	protein_coding
ENST00000399151.3	5	5	0	0	0	5	0	ENSG00000142197.8	DOPEY2	protein_coding
ENST00000399534.1	5	5	0	0	0	5	0	ENSG00000172262.7	ZNF131	protein_coding
ENST00000399921.1	5	5	0	0	0	5	1	ENSG00000156273.11	BACH1	protein_coding
ENST00000400011.2	5	5	0	0	0	2	3	ENSG00000104067.12	TJP1	protein_coding
ENST00000400809.3	5	3	0	0	2	0	3	ENSG00000221978.7	CCNL2	protein_coding
ENST00000401609.1	5	3	0	0	3	3	0	ENSG00000100316.11	RPL3	protein_coding
ENST00000402203.1	5	2	0	0	3	1	1	ENSG00000100354.16	TNRC6B	protein_coding
ENST00000402631.1	5	5	1	0	0	0	0	ENSG00000100139.9	MICALL1	protein_coding
ENST00000404251.1	5	5	0	0	0	5	0	ENSG00000009954.6	BAZ1B	protein_coding
ENST00000405486.1	5	5	0	0	0	1	4	ENSG00000100401.15	RANGAP1	protein_coding
ENST00000406360.1	5	5	0	0	0	2	3	ENSG00000118689.10	FOXO3	protein_coding
ENST00000406486.4	5	5	0	0	0	5	0	ENSG00000197077.8	KIAA1671	protein_coding
ENST00000407184.1	5	0	0	1	5	0	0	ENSG00000272968.1	RBAK-RBAKDN	protein_coding
ENST00000407627.2	5	3	0	0	2	1	2	ENSG00000066044.9	ELAVL1	protein_coding
ENST00000408952.5	5	3	0	2	2	0	3	ENSG00000221978.7	CCNL2	protein_coding
ENST00000409503.1	5	5	0	0	0	5	0	ENSG00000143442.17	POGZ	protein_coding
ENST00000411426.1	5	5	0	0	0	1	4	ENSG00000189057.6	FAM111B	protein_coding
ENST00000411696.2	5	5	0	0	0	4	1	ENSG00000115568.11	ZNF142	protein_coding
ENST00000412450.1	5	5	0	0	0	5	0	ENSG00000181555.15	SETD2	protein_coding
ENST00000412829.2	5	5	0	0	0	0	5	ENSG00000109689.10	STIM2	protein_coding
ENST00000413427.2	5	5	0	0	0	5	0	ENSG00000136603.9	SKIL	protein_coding
ENST00000413440.1	5	5	0	0	0	5	0	ENSG00000116731.18	PRDM2	protein_coding
ENST00000413454.1	5	5	0	0	0	5	0	ENSG00000213024.6	NUP62	protein_coding
ENST00000416865.2	5	1	0	1	4	0	0	ENSG00000112851.10	ERBB2IP	protein_coding
ENST00000417268.1	5	4	0	0	1	3	1	ENSG00000213079.5	SCAF8	protein_coding
ENST00000418342.1	5	5	0	0	0	3	2	ENSG00000169641.9	LUZP1	protein_coding
ENST00000419026.1	5	0	0	5	5	0	0	ENSG00000119231.6	SENP5	protein_coding
ENST00000420344.2	5	0	0	0	5	0	0	ENSG00000184465.11	WDR27	protein_coding
ENST00000421047.2	5	3	0	0	2	0	3	ENSG00000073792.11	IGF2BP2	protein_coding
ENST00000421745.2	5	5	0	0	0	4	1	ENSG00000115760.9	BIRC6	protein_coding
ENST00000422090.2	5	5	0	0	0	5	0	ENSG00000213024.6	NUP62	protein_coding
ENST00000422840.2	5	5	0	0	0	0	5	ENSG00000090863.7	GLG1	protein_coding
ENST00000423325.2	5	5	0	0	0	2	3	ENSG00000096063.10	SRPK1	protein_coding
ENST00000423517.2	5	5	0	1	0	4	0	ENSG00000186472.15	PCLO	protein_coding
ENST00000425389.2	5	5	0	0	0	3	2	ENSG00000214022.7	REPIN1	protein_coding
ENST00000425528.1	5	3	0	2	2	2	0	ENSG00000105576.11	TNPO2	protein_coding
ENST00000426052.2	5	5	0	0	0	5	0	ENSG00000136603.9	SKIL	protein_coding
ENST00000426073.2	5	5	0	0	0	0	5	ENSG00000102606.13	ARHGEF7	protein_coding
ENST00000426836.1	5	4	0	2	1	2	1	ENSG00000149636.11	DSN1	protein_coding
ENST00000427025.2	5	5	0	0	0	4	1	ENSG00000135540.7	NHSL1	protein_coding
ENST00000428984.2	5	5	0	0	0	5	0	ENSG00000114062.13	UBE3A	protein_coding
ENST00000430138.2	5	3	0	0	2	0	0	ENSG00000130713.11	EXOSC2	protein_coding
ENST00000431261.2	5	4	0	1	1	1	4	ENSG00000138614.10	VWA9	protein_coding
ENST00000431312.2	5	5	0	0	0	0	0	ENSG00000100201.14	DDX17	protein_coding
ENST00000431893.2	5	4	1	0	1	4	0	ENSG00000148396.14	SEC16A	protein_coding
ENST00000433921.1	5	5	0	0	0	0	5	ENSG00000115568.11	ZNF142	protein_coding
ENST00000433948.1	5	5	0	0	0	4	1	ENSG00000167566.12	NCKAP5L	protein_coding
ENST00000434248.1	5	5	0	0	0	4	1	ENSG00000128000.11	ZNF780B	protein_coding
ENST00000436604.1	5	3	0	0	2	1	4	ENSG00000116133.7	DHCR24	protein_coding
ENST00000437398.1	5	5	0	0	0	4	1	ENSG00000100014.15	SPECC1L	protein_coding
ENST00000438097.1	5	5	0	0	0	5	0	ENSG00000114062.13	UBE3A	protein_coding
ENST00000439924.2	5	5	0	0	0	0	5	ENSG00000182149.16	IST1	protein_coding
ENST00000441499.1	5	3	0	2	2	2	0	ENSG00000105576.11	TNPO2	protein_coding
ENST00000442081.2	5	0	0	0	5	0	0	ENSG00000095951.12	HIVEP1	protein_coding
ENST00000445061.1	5	5	0	0	0	5	0	ENSG00000132153.10	DHX30	protein_coding
ENST00000445299.2	5	5	0	0	0	5	0	ENSG00000119231.6	SENP5	protein_coding
ENST00000446256.2	5	5	0	0	0	5	0	ENSG00000132153.10	DHX30	protein_coding
ENST00000446306.3	5	4	0	0	1	1	3	ENSG00000196367.8	TRRAP	protein_coding
ENST00000446890.1	5	5	1	0	0	1	4	ENSG00000119946.9	CNNM1	protein_coding
ENST00000447066.2	5	0	0	0	5	0	0	ENSG00000090863.7	GLG1	protein_coding
ENST00000447667.2	5	5	1	2	0	3	0	ENSG00000060237.12	WNK1	protein_coding
ENST00000448110.2	5	3	0	2	2	2	1	ENSG00000149636.11	DSN1	protein_coding
ENST00000449420.1	5	5	0	0	0	5	0	ENSG00000117114.15	LPHN2	protein_coding
ENST00000449707.1	5	5	0	0	0	4	1	ENSG00000115568.11	ZNF142	protein_coding
ENST00000450765.1	5	5	0	0	0	0	5	ENSG00000115568.11	ZNF142	protein_coding
ENST00000451025.2	5	5	0	0	0	4	1	ENSG00000124688.9	MAD2L1BP	protein_coding
ENST00000453705.1	5	5	0	0	0	0	5	ENSG00000185515.10	BRCC3	protein_coding
ENST00000453960.2	5	5	0	0	0	5	0	ENSG00000169057.15	MECP2	protein_coding
ENST00000454349.2	5	5	0	0	0	4	1	ENSG00000100354.16	TNRC6B	protein_coding
ENST00000454583.2	5	5	2	0	0	4	1	ENSG00000080345.13	RIF1	protein_coding
ENST00000455915.2	5	5	0	0	0	1	4	ENSG00000100401.15	RANGAP1	protein_coding
ENST00000456197.1	5	4	0	0	1	1	3	ENSG00000196367.8	TRRAP	protein_coding
ENST00000456801.2	5	2	0	0	3	2	3	ENSG00000149639.10	SOGA1	protein_coding
ENST00000456820.2	5	5	0	0	0	1	4	ENSG00000182149.16	IST1	protein_coding
ENST00000457607.1	5	5	0	0	0	5	0	ENSG00000132153.10	DHX30	protein_coding
ENST00000458537.3	5	5	0	0	0	5	0	ENSG00000136603.9	SKIL	protein_coding
ENST00000459912.1	5	5	0	0	0	0	5	ENSG00000196372.8	ASB13	protein_coding
ENST00000461166.1	5	5	0	0	0	5	0	ENSG00000163659.8	TIPARP	protein_coding
ENST00000461722.1	5	2	0	0	3	0	0	ENSG00000183530.9	PRR14L	protein_coding
ENST00000464071.1	5	3	0	0	2	1	2	ENSG00000140718.14	FTO	protein_coding
ENST00000465503.1	5	5	0	0	0	1	4	ENSG00000109689.10	STIM2	protein_coding
ENST00000465618.1	5	3	0	0	3	0	0	ENSG00000100316.11	RPL3	protein_coding
ENST00000465671.1	5	2	0	0	3	2	3	ENSG00000149639.10	SOGA1	protein_coding
ENST00000465931.1	5	4	0	0	1	0	0	ENSG00000130723.13	PRRC2B	protein_coding
ENST00000467011.1	5	5	0	0	0	0	5	ENSG00000109689.10	STIM2	protein_coding
ENST00000467087.1	5	5	0	0	0	1	4	ENSG00000109689.10	STIM2	protein_coding
ENST00000468674.1	5	0	0	0	5	0	0	ENSG00000008710.13	PKD1	protein_coding
ENST00000469141.2	5	5	0	0	0	5	0	ENSG00000054118.9	THRAP3	protein_coding
ENST00000469377.2	5	3	0	0	2	0	0	ENSG00000117114.15	LPHN2	protein_coding
ENST00000470164.2	5	5	0	0	0	0	0	ENSG00000213995.7	CARKD	protein_coding
ENST00000471389.1	5	5	0	0	0	5	0	ENSG00000140718.14	FTO	protein_coding
ENST00000473615.1	5	2	0	0	3	0	0	ENSG00000149636.11	DSN1	protein_coding
ENST00000473702.1	5	5	0	0	0	5	0	ENSG00000163659.8	TIPARP	protein_coding
ENST00000474756.1	5	4	0	0	1	0	4	ENSG00000116237.11	ICMT	protein_coding
ENST00000475153.1	5	5	0	0	0	4	1	ENSG00000197024.4	ZNF398	protein_coding
ENST00000475993.1	5	3	0	0	2	0	5	ENSG00000204574.8	ABCF1	protein_coding
ENST00000476784.1	5	4	0	0	1	0	0	ENSG00000182670.9	TTC3	protein_coding
ENST00000479033.1	5	5	0	0	0	0	0	ENSG00000196372.8	ASB13	protein_coding
ENST00000479930.1	5	4	0	0	1	0	0	ENSG00000182670.9	TTC3	protein_coding
ENST00000480153.1	5	3	0	0	2	0	0	ENSG00000149636.11	DSN1	protein_coding
ENST00000481853.1	5	5	0	0	0	5	0	ENSG00000163659.8	TIPARP	protein_coding
ENST00000482587.1	5	5	0	0	0	0	0	ENSG00000169905.8	TOR1AIP2	protein_coding
ENST00000482621.1	5	3	0	0	2	0	5	ENSG00000221978.7	CCNL2	protein_coding
ENST00000483873.2	5	3	1	1	2	0	2	ENSG00000125484.7	GTF3C4	protein_coding
ENST00000484074.1	5	3	0	1	2	0	3	ENSG00000102531.12	FNDC3A	protein_coding
ENST00000484471.2	5	2	0	0	3	1	1	ENSG00000196642.11	RABL6	protein_coding
ENST00000486483.1	5	5	0	0	0	5	0	ENSG00000163659.8	TIPARP	protein_coding
ENST00000487384.1	5	1	0	0	4	0	0	ENSG00000078399.11	HOXA9	protein_coding
ENST00000488174.1	5	5	0	0	0	0	0	ENSG00000147162.9	OGT	protein_coding
ENST00000489738.1	5	0	0	0	5	0	0	ENSG00000135241.12	PNPLA8	protein_coding
ENST00000490820.2	5	5	0	0	0	2	3	ENSG00000137504.9	CREBZF	protein_coding
ENST00000491134.1	5	0	0	0	5	0	5	ENSG00000116731.18	PRDM2	protein_coding
ENST00000491430.1	5	5	1	0	0	0	0	ENSG00000168264.6	IRF2BP2	protein_coding
ENST00000491586.1	5	5	0	0	0	5	0	ENSG00000143442.17	POGZ	protein_coding
ENST00000492622.2	5	3	0	1	2	3	0	ENSG00000102531.12	FNDC3A	protein_coding
ENST00000493650.1	5	3	0	0	2	0	0	ENSG00000126226.17	PCID2	protein_coding
ENST00000493897.1	5	2	0	0	3	0	0	ENSG00000196372.8	ASB13	protein_coding
ENST00000495585.1	5	5	5	0	0	4	1	ENSG00000117523.11	PRRC2C	protein_coding
ENST00000495707.1	5	5	0	0	0	0	0	ENSG00000196584.2	XRCC2	protein_coding
ENST00000495733.1	5	5	0	4	0	1	0	ENSG00000204256.8	BRD2	protein_coding
ENST00000496007.1	5	5	0	0	0	0	0	ENSG00000221978.7	CCNL2	protein_coding
ENST00000496752.1	5	1	0	0	4	0	0	ENSG00000184465.11	WDR27	protein_coding
ENST00000497089.1	5	1	0	0	4	0	0	ENSG00000078399.11	HOXA9	protein_coding
ENST00000498438.1	5	3	0	0	2	0	0	ENSG00000128713.11	HOXD11	protein_coding
ENST00000498529.1	5	0	0	0	5	0	0	ENSG00000213923.6	CSNK1E	protein_coding
ENST00000499810.2	5	4	0	1	1	0	4	ENSG00000120705.8	ETF1	protein_coding
ENST00000500504.2	5	5	1	0	0	5	0	ENSG00000179918.15	SEPHS2	protein_coding
ENST00000502623.1	5	0	0	0	5	0	5	ENSG00000172262.7	ZNF131	protein_coding
ENST00000502749.1	5	0	0	0	5	0	0	ENSG00000112200.12	ZNF451	protein_coding
ENST00000503042.1	5	5	0	0	0	0	0	ENSG00000049656.9	CLPTM1L	protein_coding
ENST00000503050.1	5	3	0	0	2	0	0	ENSG00000161021.7	MAML1	protein_coding
ENST00000503823.1	5	3	4	2	2	1	0	ENSG00000145147.15	SLIT2	protein_coding
ENST00000503842.1	5	0	0	0	5	0	0	ENSG00000116731.18	PRDM2	protein_coding
ENST00000503896.2	5	1	2	0	4	0	0	ENSG00000168916.11	ZNF608	protein_coding
ENST00000504676.1	5	4	1	0	1	0	4	ENSG00000113712.12	CSNK1A1	protein_coding
ENST00000504727.1	5	4	0	0	1	2	2	ENSG00000181904.8	C5orf24	protein_coding
ENST00000504926.1	5	4	1	1	1	4	0	ENSG00000168916.11	ZNF608	protein_coding
ENST00000505213.1	5	4	0	0	1	4	0	ENSG00000244754.4	N4BP2L2	protein_coding
ENST00000505606.2	5	5	0	0	0	5	0	ENSG00000172262.7	ZNF131	protein_coding
ENST00000505658.1	5	5	0	0	0	0	5	ENSG00000108848.11	LUC7L3	protein_coding
ENST00000505686.1	5	2	1	0	3	1	1	ENSG00000168916.11	ZNF608	protein_coding
ENST00000505823.1	5	0	0	0	5	0	0	ENSG00000116731.18	PRDM2	protein_coding
ENST00000506447.1	5	4	0	1	1	4	0	ENSG00000101639.14	CEP192	protein_coding
ENST00000507704.1	5	2	1	0	3	2	0	ENSG00000130396.16	MLLT4	protein_coding
ENST00000507807.1	5	5	1	0	0	1	4	ENSG00000049656.9	CLPTM1L	protein_coding
ENST00000509071.1	5	0	0	0	5	0	0	ENSG00000112200.12	ZNF451	protein_coding
ENST00000509156.1	5	5	0	0	0	5	0	ENSG00000172262.7	ZNF131	protein_coding
ENST00000509634.1	5	5	0	0	0	5	0	ENSG00000172262.7	ZNF131	protein_coding
ENST00000509647.1	5	5	0	0	0	5	0	ENSG00000083857.9	FAT1	protein_coding
ENST00000509867.2	5	5	0	0	0	5	0	ENSG00000132466.13	ANKRD17	protein_coding
ENST00000509931.1	5	0	0	0	5	0	0	ENSG00000172262.7	ZNF131	protein_coding
ENST00000510026.1	5	5	0	0	0	0	5	ENSG00000172262.7	ZNF131	protein_coding
ENST00000510483.1	5	0	0	0	5	0	0	ENSG00000112200.12	ZNF451	protein_coding
ENST00000510890.1	5	4	0	1	1	2	2	ENSG00000181751.5	C5orf30	protein_coding
ENST00000511143.1	5	0	0	0	5	0	0	ENSG00000244754.4	N4BP2L2	protein_coding
ENST00000511297.1	5	5	1	1	0	4	0	ENSG00000112851.10	ERBB2IP	protein_coding
ENST00000511736.1	5	0	0	0	5	0	5	ENSG00000172262.7	ZNF131	protein_coding
ENST00000511884.2	5	5	0	0	0	5	0	ENSG00000169851.11	PCDH7	protein_coding
ENST00000513206.1	5	1	1	0	4	1	0	ENSG00000038382.13	TRIO	protein_coding
ENST00000513209.1	5	0	0	0	5	0	0	ENSG00000273049.1	RP11-834C11.12	protein_coding
ENST00000513418.1	5	0	0	0	5	0	0	ENSG00000113658.12	SMAD5	protein_coding
ENST00000515290.1	5	0	0	5	5	0	0	ENSG00000112200.12	ZNF451	protein_coding
ENST00000515435.1	5	4	1	0	1	0	4	ENSG00000113712.12	CSNK1A1	protein_coding
ENST00000515545.1	5	3	1	0	2	3	2	ENSG00000070476.10	ZXDC	protein_coding
ENST00000515669.1	5	4	0	1	1	2	2	ENSG00000181751.5	C5orf30	protein_coding
ENST00000518297.1	5	5	1	0	0	5	0	ENSG00000155506.12	LARP1	protein_coding
ENST00000518451.1	5	0	0	0	5	0	0	ENSG00000105997.18	HOXA3	protein_coding
ENST00000518881.1	5	5	0	0	0	0	0	ENSG00000147454.9	SLC25A37	protein_coding
ENST00000519259.1	5	5	0	0	0	0	0	ENSG00000153914.11	SREK1	protein_coding
ENST00000519973.1	5	3	0	0	2	2	1	ENSG00000147454.9	SLC25A37	protein_coding
ENST00000520790.1	5	0	0	0	5	0	0	ENSG00000253305.1	PCDHGB6	protein_coding
ENST00000520953.1	5	5	0	0	0	0	5	ENSG00000153914.11	SREK1	protein_coding
ENST00000523504.1	5	4	0	0	1	0	4	ENSG00000120889.8	TNFRSF10B	protein_coding
ENST00000523883.1	5	5	0	0	0	0	0	ENSG00000147454.9	SLC25A37	protein_coding
ENST00000524013.1	5	5	0	1	0	3	1	ENSG00000136997.10	MYC	protein_coding
ENST00000526110.1	5	4	0	0	1	4	0	ENSG00000109971.9	HSPA8	protein_coding
ENST00000527536.1	5	4	0	0	1	4	0	ENSG00000029363.11	BCLAF1	protein_coding
ENST00000527613.1	5	5	0	0	0	3	2	ENSG00000029363.11	BCLAF1	protein_coding
ENST00000527759.1	5	5	0	0	0	5	0	ENSG00000029363.11	BCLAF1	protein_coding
ENST00000527869.2	5	1	0	0	4	1	0	ENSG00000118058.16	KMT2A	protein_coding
ENST00000528528.1	5	4	0	0	1	0	0	ENSG00000160959.3	LRRC14	protein_coding
ENST00000528896.2	5	5	0	0	0	4	1	ENSG00000007202.10	KIAA0100	protein_coding
ENST00000530275.1	5	5	1	0	0	5	0	ENSG00000255103.1	KIAA0754	protein_coding
ENST00000530429.1	5	4	0	0	1	3	2	ENSG00000029363.11	BCLAF1	protein_coding
ENST00000530767.1	5	4	0	0	1	4	0	ENSG00000029363.11	BCLAF1	protein_coding
ENST00000531094.1	5	5	0	0	0	5	0	ENSG00000143442.17	POGZ	protein_coding
ENST00000531904.2	5	5	0	0	0	5	0	ENSG00000118058.16	KMT2A	protein_coding
ENST00000532384.1	5	4	0	0	1	3	2	ENSG00000029363.11	BCLAF1	protein_coding
ENST00000532596.1	5	3	0	2	2	3	0	ENSG00000104529.13	EEF1D	protein_coding
ENST00000532741.1	5	4	0	0	1	4	0	ENSG00000104529.13	EEF1D	protein_coding
ENST00000533790.1	5	1	0	0	4	1	0	ENSG00000118058.16	KMT2A	protein_coding
ENST00000534269.1	5	4	0	0	1	1	3	ENSG00000029363.11	BCLAF1	protein_coding
ENST00000535040.1	5	5	0	0	0	3	2	ENSG00000146242.5	TPBG	protein_coding
ENST00000535402.1	5	3	0	0	2	0	0	ENSG00000139044.6	B4GALNT3	protein_coding
ENST00000535413.1	5	2	1	0	3	0	0	ENSG00000110917.3	MLEC	protein_coding
ENST00000536230.1	5	5	0	0	0	5	0	ENSG00000055208.13	TAB2	protein_coding
ENST00000536272.1	5	3	0	0	2	3	0	ENSG00000165185.10	KIAA1958	protein_coding
ENST00000537187.1	5	5	0	0	0	2	3	ENSG00000038382.13	TRIO	protein_coding
ENST00000539828.2	5	2	0	0	3	0	2	ENSG00000072736.14	NFATC3	protein_coding
ENST00000540670.2	5	3	0	0	2	0	3	ENSG00000196365.7	LONP1	protein_coding
ENST00000540729.1	5	4	0	1	1	3	1	ENSG00000214022.7	REPIN1	protein_coding
ENST00000540984.1	5	5	0	0	0	5	0	ENSG00000143442.17	POGZ	protein_coding
ENST00000541549.1	5	5	0	0	0	5	0	ENSG00000107581.8	EIF3A	protein_coding
ENST00000541916.1	5	3	0	1	2	3	0	ENSG00000102531.12	FNDC3A	protein_coding
ENST00000542226.1	5	4	0	1	1	3	1	ENSG00000120889.8	TNFRSF10B	protein_coding
ENST00000542440.1	5	5	0	0	0	3	2	ENSG00000139718.6	SETD1B	protein_coding
ENST00000542783.1	5	5	0	0	0	5	0	ENSG00000163659.8	TIPARP	protein_coding
ENST00000543491.1	5	5	3	0	0	5	0	ENSG00000169851.11	PCDH7	protein_coding
ENST00000543496.1	5	5	0	0	0	3	2	ENSG00000146242.5	TPBG	protein_coding
ENST00000544884.1	5	5	0	0	0	4	1	ENSG00000007202.10	KIAA0100	protein_coding
ENST00000549350.1	5	5	0	0	0	0	0	ENSG00000072736.14	NFATC3	protein_coding
ENST00000550078.1	5	5	0	3	0	2	0	ENSG00000257315.1	ZBED6	protein_coding
ENST00000553077.1	5	5	0	0	0	0	0	ENSG00000072736.14	NFATC3	protein_coding
ENST00000558084.1	5	5	0	0	0	0	5	ENSG00000055609.13	KMT2C	protein_coding
ENST00000558247.1	5	5	1	0	0	5	0	ENSG00000132466.13	ANKRD17	protein_coding
ENST00000559420.2	5	5	1	1	0	4	0	ENSG00000138604.5	GLCE	protein_coding
ENST00000561903.2	5	5	0	0	0	0	5	ENSG00000197774.8	EME2	protein_coding
ENST00000563542.1	5	5	0	0	0	0	0	ENSG00000066933.11	MYO9A	protein_coding
ENST00000563576.1	5	5	0	0	0	5	0	ENSG00000174197.12	MGA	protein_coding
ENST00000563614.1	5	5	0	0	0	0	0	ENSG00000166847.5	DCTN5	protein_coding
ENST00000563887.1	5	2	3	0	3	0	2	ENSG00000260548.1	RP6-24A23.6	protein_coding
ENST00000565468.1	5	5	0	0	0	1	4	ENSG00000261115.1	TMEM178B	protein_coding
ENST00000566008.1	5	4	4	0	1	4	0	ENSG00000169018.5	FEM1B	protein_coding
ENST00000566215.1	5	5	0	0	0	5	0	ENSG00000114062.13	UBE3A	protein_coding
ENST00000566718.1	5	5	0	0	0	5	0	ENSG00000174197.12	MGA	protein_coding
ENST00000566885.1	5	1	0	4	4	1	0	ENSG00000066933.11	MYO9A	protein_coding
ENST00000567152.1	5	5	0	0	0	0	0	ENSG00000072736.14	NFATC3	protein_coding
ENST00000567744.1	5	4	0	0	1	1	4	ENSG00000138614.10	VWA9	protein_coding
ENST00000569491.1	5	4	0	1	1	1	4	ENSG00000138614.10	VWA9	protein_coding
ENST00000569766.1	5	5	0	0	0	0	0	ENSG00000072736.14	NFATC3	protein_coding
ENST00000570212.1	5	5	0	0	0	5	0	ENSG00000072736.14	NFATC3	protein_coding
ENST00000570597.1	5	5	0	0	0	0	5	ENSG00000089902.8	RCOR1	protein_coding
ENST00000573314.1	5	4	0	0	1	0	5	ENSG00000138614.10	VWA9	protein_coding
ENST00000573521.1	5	0	0	0	5	0	0	ENSG00000261934.1	PCDHGA9	protein_coding
ENST00000574593.1	5	4	6	0	1	0	0	ENSG00000167978.12	SRRM2	protein_coding
ENST00000575270.1	5	5	0	0	0	5	0	ENSG00000072736.14	NFATC3	protein_coding
ENST00000577454.1	5	5	1	0	0	5	0	ENSG00000188895.7	MSL1	protein_coding
ENST00000578648.1	5	5	1	0	0	5	0	ENSG00000188895.7	MSL1	protein_coding
ENST00000579565.1	5	3	1	2	2	3	0	ENSG00000188895.7	MSL1	protein_coding
ENST00000585374.1	5	3	0	0	2	0	3	ENSG00000196365.7	LONP1	protein_coding
ENST00000585949.1	5	5	0	0	0	0	0	ENSG00000141664.5	ZCCHC2	protein_coding
ENST00000586834.1	5	5	0	0	0	5	0	ENSG00000141664.5	ZCCHC2	protein_coding
ENST00000587120.1	5	2	0	0	3	0	0	ENSG00000136448.7	NMT1	protein_coding
ENST00000587552.1	5	3	0	0	2	0	0	ENSG00000196365.7	LONP1	protein_coding
ENST00000588216.1	5	3	0	2	2	2	0	ENSG00000105576.11	TNPO2	protein_coding
ENST00000588338.2	5	0	0	5	5	0	0	ENSG00000166398.8	KIAA0355	protein_coding
ENST00000588412.1	5	3	0	0	2	0	3	ENSG00000082805.15	ERC1	protein_coding
ENST00000588831.1	5	5	0	1	0	3	1	ENSG00000126243.4	LRFN3	protein_coding
ENST00000589528.1	5	1	0	0	5	1	0	ENSG00000130402.7	ACTN4	protein_coding
ENST00000589596.1	5	4	0	1	1	4	0	ENSG00000101639.14	CEP192	protein_coding
ENST00000589881.1	5	5	0	0	0	0	5	ENSG00000172466.11	ZNF24	protein_coding
ENST00000590278.1	5	5	0	0	0	0	0	ENSG00000130881.9	LRP3	protein_coding
ENST00000590558.1	5	3	0	0	2	0	5	ENSG00000196365.7	LONP1	protein_coding
ENST00000590758.1	5	5	0	0	0	3	2	ENSG00000182963.5	GJC1	protein_coding
ENST00000591340.1	5	5	0	0	0	5	0	ENSG00000186020.8	ZNF529	protein_coding
ENST00000591446.2	5	5	0	2	0	0	3	ENSG00000167470.8	MIDN	protein_coding
ENST00000591587.1	5	4	0	0	1	0	4	ENSG00000108784.5	NAGLU	protein_coding
ENST00000592524.1	5	5	0	0	0	3	2	ENSG00000182963.5	GJC1	protein_coding
ENST00000592782.1	5	5	0	0	0	0	5	ENSG00000136448.7	NMT1	protein_coding
ENST00000593119.1	5	3	0	0	2	0	3	ENSG00000196365.7	LONP1	protein_coding
ENST00000593287.1	5	1	0	4	4	1	0	ENSG00000167747.9	C19orf48	protein_coding
ENST00000595948.1	5	0	0	5	5	0	0	ENSG00000104951.11	IL4I1	protein_coding
ENST00000596011.1	5	0	0	5	5	0	0	ENSG00000104951.11	IL4I1	protein_coding
ENST00000596022.1	5	0	0	5	5	0	0	ENSG00000104951.11	IL4I1	protein_coding
ENST00000596217.1	5	5	0	0	0	5	0	ENSG00000213024.6	NUP62	protein_coding
ENST00000596287.1	5	4	0	4	1	1	0	ENSG00000167747.9	C19orf48	protein_coding
ENST00000597029.1	5	5	0	0	0	5	0	ENSG00000213024.6	NUP62	protein_coding
ENST00000597295.1	5	0	0	5	5	0	0	ENSG00000104951.11	IL4I1	protein_coding
ENST00000597493.1	5	4	0	4	1	1	0	ENSG00000167747.9	C19orf48	protein_coding
ENST00000597705.1	5	4	0	4	1	1	0	ENSG00000167747.9	C19orf48	protein_coding
ENST00000597723.1	5	4	0	0	1	4	0	ENSG00000213024.6	NUP62	protein_coding
ENST00000601717.1	5	0	0	5	5	0	0	ENSG00000104951.11	IL4I1	protein_coding
ENST00000605935.1	5	1	0	0	4	1	0	ENSG00000171467.11	ZNF318	protein_coding
ENST00000608949.1	5	1	0	0	4	1	0	ENSG00000181450.13	ZNF678	protein_coding
ENST00000181796.2	4	4	0	0	0	0	4	ENSG00000065809.9	FAM107B	protein_coding
ENST00000198939.6	4	4	0	0	0	0	4	ENSG00000085872.10	CHERP	protein_coding
ENST00000204726.3	4	4	1	0	0	3	2	ENSG00000090615.8	GOLGA3	protein_coding
ENST00000205135.4	4	4	0	0	0	2	2	ENSG00000090924.10	PLEKHG2	protein_coding
ENST00000216083.6	4	3	0	0	1	1	2	ENSG00000183741.7	CBX6	protein_coding
ENST00000216237.5	4	4	0	0	0	0	4	ENSG00000100395.10	L3MBTL2	protein_coding
ENST00000216267.8	4	4	0	0	0	4	0	ENSG00000100425.14	BRD1	protein_coding
ENST00000216268.5	4	4	0	0	0	4	0	ENSG00000100426.6	ZBED4	protein_coding
ENST00000216513.4	4	4	0	0	0	4	1	ENSG00000100625.8	SIX4	protein_coding
ENST00000216923.4	4	4	0	0	0	3	1	ENSG00000020256.15	ZFP64	protein_coding
ENST00000219069.5	4	4	0	0	0	2	2	ENSG00000006194.6	ZNF263	protein_coding
ENST00000221770.3	4	4	0	0	0	0	4	ENSG00000105171.5	POP4	protein_coding
ENST00000222388.2	4	0	0	0	4	0	0	ENSG00000033050.3	ABCF2	protein_coding
ENST00000222753.4	4	4	0	0	0	0	4	ENSG00000106031.6	HOXA13	protein_coding
ENST00000224237.5	4	2	0	0	2	1	1	ENSG00000026025.9	VIM	protein_coding
ENST00000225972.7	4	4	0	0	0	0	4	ENSG00000108829.9	LRRC59	protein_coding
ENST00000228437.5	4	4	0	0	0	1	3	ENSG00000110851.7	PRDM4	protein_coding
ENST00000229340.5	4	4	0	0	0	0	4	ENSG00000111737.7	RAB35	protein_coding
ENST00000229758.3	4	4	0	0	0	4	0	ENSG00000112029.5	FBXO5	protein_coding
ENST00000233078.4	4	2	0	0	2	0	2	ENSG00000071626.12	DAZAP1	protein_coding
ENST00000236925.4	4	4	0	0	0	3	1	ENSG00000118200.10	CAMSAP2	protein_coding
ENST00000238570.5	4	4	0	0	0	4	0	ENSG00000100731.11	PCNX	protein_coding
ENST00000239882.3	4	4	0	0	0	3	1	ENSG00000120690.9	ELF1	protein_coding
ENST00000239940.7	4	4	0	0	0	1	3	ENSG00000070087.9	PFN2	protein_coding
ENST00000242057.4	4	4	0	0	0	4	0	ENSG00000106546.8	AHR	protein_coding
ENST00000245206.5	4	4	0	0	0	0	4	ENSG00000125166.8	GOT2	protein_coding
ENST00000246032.3	4	4	0	0	0	3	1	ENSG00000125834.8	STK35	protein_coding
ENST00000246117.4	4	4	0	0	0	0	4	ENSG00000125912.6	NCLN	protein_coding
ENST00000246529.3	4	4	1	0	0	3	1	ENSG00000126243.4	LRFN3	protein_coding
ENST00000247977.4	4	4	0	0	0	1	3	ENSG00000127452.4	FBXL12	protein_coding
ENST00000248054.5	4	4	0	0	0	2	2	ENSG00000127511.5	SIN3B	protein_coding
ENST00000248975.5	4	4	0	0	0	2	2	ENSG00000128245.10	YWHAH	protein_coding
ENST00000249760.2	4	4	0	0	0	1	3	ENSG00000128928.4	IVD	protein_coding
ENST00000251413.3	4	4	0	0	0	1	3	ENSG00000131462.3	TUBG1	protein_coding
ENST00000252085.3	4	0	0	0	4	0	0	ENSG00000253159.1	PCDHGA12	protein_coding
ENST00000253686.2	4	3	0	0	1	1	2	ENSG00000131368.3	MRPS25	protein_coding
ENST00000254718.4	4	4	0	0	0	2	2	ENSG00000132382.10	MYBBP1A	protein_coding
ENST00000257075.5	4	4	0	0	0	3	1	ENSG00000134644.11	PUM1	protein_coding
ENST00000257787.5	4	1	0	0	3	1	0	ENSG00000135334.8	AKIRIN2	protein_coding
ENST00000257931.5	4	4	0	1	0	3	0	ENSG00000135473.10	PAN2	protein_coding
ENST00000257966.8	4	4	0	0	0	1	3	ENSG00000135506.11	OS9	protein_coding
ENST00000258229.9	4	4	0	0	0	3	1	ENSG00000135749.14	PCNXL2	protein_coding
ENST00000258439.3	4	4	0	0	0	0	4	ENSG00000135956.4	TMEM127	protein_coding
ENST00000258607.5	4	4	0	0	0	4	0	ENSG00000136108.10	CKAP2	protein_coding
ENST00000260045.3	4	4	0	0	0	3	1	ENSG00000137492.3	PRKRIR	protein_coding
ENST00000260058.5	4	4	0	0	0	2	2	ENSG00000137504.9	CREBZF	protein_coding
ENST00000260753.4	4	4	0	0	0	4	0	ENSG00000138182.10	KIF20B	protein_coding
ENST00000260926.5	4	3	0	1	1	0	3	ENSG00000119042.12	SATB2	protein_coding
ENST00000261443.5	4	4	0	0	0	4	0	ENSG00000009307.11	CSDE1	protein_coding
ENST00000261489.2	4	4	0	0	0	1	3	ENSG00000102804.10	TSC22D1	protein_coding
ENST00000261622.4	4	4	0	0	0	0	4	ENSG00000103257.4	SLC7A5	protein_coding
ENST00000261745.4	4	4	0	0	0	2	2	ENSG00000111300.5	NAA25	protein_coding
ENST00000261797.6	4	4	0	0	0	0	4	ENSG00000070614.10	NDST1	protein_coding
ENST00000262102.6	4	4	0	0	0	3	1	ENSG00000129422.9	MTUS1	protein_coding
ENST00000262238.4	4	4	0	0	0	2	2	ENSG00000100811.6	YY1	protein_coding
ENST00000262348.4	4	2	0	0	2	0	2	ENSG00000116729.9	WLS	protein_coding
ENST00000262395.5	4	3	0	0	1	2	1	ENSG00000076604.10	TRAF4	protein_coding
ENST00000262477.6	4	3	0	0	1	0	3	ENSG00000029725.12	RABEP1	protein_coding
ENST00000262584.3	4	4	0	0	0	4	0	ENSG00000161016.11	RPL8	protein_coding
ENST00000262776.3	4	4	0	0	0	4	0	ENSG00000108679.8	LGALS3BP	protein_coding
ENST00000263331.5	4	4	0	0	0	2	2	ENSG00000125630.11	POLR1B	protein_coding
ENST00000264010.4	4	4	0	0	0	4	0	ENSG00000102974.10	CTCF	protein_coding
ENST00000264674.3	4	4	0	0	0	2	2	ENSG00000085276.13	MECOM	protein_coding
ENST00000264720.3	4	4	0	1	0	1	2	ENSG00000115207.9	GTF3C2	protein_coding
ENST00000264723.4	4	4	0	0	0	4	0	ENSG00000114646.5	CSPG5	protein_coding
ENST00000265087.4	4	4	0	0	0	4	0	ENSG00000113739.6	STC2	protein_coding
ENST00000265112.3	4	3	0	0	1	1	2	ENSG00000113407.9	TARS	protein_coding
ENST00000265277.5	4	4	0	0	0	4	0	ENSG00000108061.7	SHOC2	protein_coding
ENST00000265340.7	4	4	0	0	0	0	4	ENSG00000069011.11	PITX1	protein_coding
ENST00000269142.5	4	4	0	0	0	3	1	ENSG00000141384.7	TAF4B	protein_coding
ENST00000269216.3	4	4	0	0	0	1	3	ENSG00000141448.4	GATA6	protein_coding
ENST00000269243.4	4	4	0	0	0	1	3	ENSG00000133026.8	MYH10	protein_coding
ENST00000269383.3	4	3	0	0	1	3	0	ENSG00000141569.6	TRIM65	protein_coding
ENST00000270617.3	4	4	0	0	0	4	0	ENSG00000142528.11	ZNF473	protein_coding
ENST00000270861.5	4	4	0	0	0	4	0	ENSG00000142731.6	PLK4	protein_coding
ENST00000271375.4	4	4	0	0	0	0	4	ENSG00000213064.5	SFT2D2	protein_coding
ENST00000273739.5	4	2	2	1	2	1	0	ENSG00000145147.15	SLIT2	protein_coding
ENST00000274457.3	4	4	0	2	0	2	0	ENSG00000145780.6	FEM1C	protein_coding
ENST00000274542.2	4	4	0	0	0	2	2	ENSG00000145860.7	RNF145	protein_coding
ENST00000275053.4	4	2	0	0	2	2	0	ENSG00000146263.7	MMS22L	protein_coding
ENST00000275233.7	4	3	0	0	1	2	1	ENSG00000146414.11	SHPRH	protein_coding
ENST00000275820.3	4	3	0	0	1	3	0	ENSG00000146909.3	NOM1	protein_coding
ENST00000276079.8	4	4	0	0	0	2	2	ENSG00000147140.11	NONO	protein_coding
ENST00000276925.6	4	4	0	0	0	0	4	ENSG00000147883.9	CDKN2B	protein_coding
ENST00000277141.6	4	4	0	2	0	2	0	ENSG00000083223.13	ZCCHC6	protein_coding
ENST00000278612.8	4	4	0	0	0	3	1	ENSG00000149308.12	NPAT	protein_coding
ENST00000280481.7	4	4	0	0	0	4	0	ENSG00000150893.9	FREM2	protein_coding
ENST00000282007.3	4	4	0	0	0	4	0	ENSG00000123200.12	ZC3H13	protein_coding
ENST00000282943.5	4	4	0	0	0	0	0	ENSG00000152990.9	GPR125	protein_coding
ENST00000283415.3	4	3	0	0	1	0	3	ENSG00000153395.5	LPCAT1	protein_coding
ENST00000284268.6	4	4	0	1	0	0	3	ENSG00000154122.8	ANKH	protein_coding
ENST00000284274.4	4	4	0	0	0	1	3	ENSG00000154124.4	FAM105B	protein_coding
ENST00000285279.5	4	4	0	0	0	0	4	ENSG00000154978.8	VOPP1	protein_coding
ENST00000285518.6	4	3	0	0	1	1	2	ENSG00000155189.7	AGPAT5	protein_coding
ENST00000285667.3	4	4	0	0	1	4	0	ENSG00000155304.4	HSPA13	protein_coding
ENST00000286091.4	4	4	0	0	0	3	1	ENSG00000155660.6	PDIA4	protein_coding
ENST00000287322.4	4	4	0	0	0	1	3	ENSG00000156735.6	BAG4	protein_coding
ENST00000287844.2	4	4	0	0	0	0	4	ENSG00000033050.3	ABCF2	protein_coding
ENST00000288561.8	4	4	0	0	0	4	0	ENSG00000157741.10	UBN2	protein_coding
ENST00000289952.5	4	4	0	0	0	1	3	ENSG00000104635.9	SLC39A14	protein_coding
ENST00000290607.7	4	4	0	0	0	4	0	ENSG00000159433.7	STARD9	protein_coding
ENST00000291386.3	4	3	0	0	1	0	3	ENSG00000160075.10	SSU72	protein_coding
ENST00000291576.7	4	3	0	0	1	1	2	ENSG00000241945.3	PWP2	protein_coding
ENST00000292205.5	4	4	0	0	0	4	0	ENSG00000160710.11	ADAR	protein_coding
ENST00000293978.8	4	4	0	0	0	1	3	ENSG00000162073.9	PAQR4	protein_coding
ENST00000294053.3	4	3	0	0	1	2	1	ENSG00000162129.8	CLPB	protein_coding
ENST00000294383.6	4	4	0	0	0	0	4	ENSG00000162402.8	USP24	protein_coding
ENST00000294428.3	4	4	0	0	0	1	3	ENSG00000162437.10	RAVER2	protein_coding
ENST00000295190.4	4	3	0	1	1	3	0	ENSG00000163053.6	SLC16A14	protein_coding
ENST00000295417.3	4	4	0	0	0	2	2	ENSG00000163251.3	FZD5	protein_coding
ENST00000296257.5	4	4	0	0	0	0	4	ENSG00000163904.8	SENP2	protein_coding
ENST00000296328.4	4	4	0	0	0	2	2	ENSG00000163960.7	UBXN7	protein_coding
ENST00000297185.3	4	3	0	0	1	1	2	ENSG00000113013.8	HSPA9	protein_coding
ENST00000297293.5	4	4	0	0	0	3	1	ENSG00000164715.5	LMTK2	protein_coding
ENST00000298537.7	4	3	0	0	1	3	0	ENSG00000165689.12	SDCCAG3	protein_coding
ENST00000299563.4	4	4	0	0	0	3	1	ENSG00000166439.5	RNF169	protein_coding
ENST00000299767.5	4	4	0	0	0	3	1	ENSG00000166598.8	HSP90B1	protein_coding
ENST00000299980.4	4	4	0	0	0	0	4	ENSG00000166747.8	AP1G1	protein_coding
ENST00000300935.3	4	4	0	0	0	0	4	ENSG00000167461.7	RAB8A	protein_coding
ENST00000301324.8	4	4	0	0	0	0	4	ENSG00000167695.10	FAM57A	protein_coding
ENST00000301624.4	4	4	0	1	0	2	1	ENSG00000078687.12	TNRC6C	protein_coding
ENST00000302278.3	4	4	0	0	0	1	3	ENSG00000150093.14	ITGB1	protein_coding
ENST00000302345.2	4	4	0	1	0	1	2	ENSG00000171302.12	CANT1	protein_coding
ENST00000302528.7	4	3	0	0	1	2	1	ENSG00000130779.15	CLIP1	protein_coding
ENST00000303155.5	4	4	0	0	0	3	1	ENSG00000171208.5	NETO2	protein_coding
ENST00000303406.4	4	1	0	3	3	1	0	ENSG00000198353.6	HOXC4	protein_coding
ENST00000303407.7	4	4	0	0	0	1	3	ENSG00000169925.12	BRD3	protein_coding
ENST00000303434.4	4	4	0	0	0	0	4	ENSG00000170638.5	TRABD	protein_coding
ENST00000304060.5	4	4	0	0	0	4	0	ENSG00000171295.8	ZNF440	protein_coding
ENST00000304734.5	4	2	0	0	2	1	3	ENSG00000146223.10	RPL7L1	protein_coding
ENST00000304743.2	4	4	0	0	0	4	0	ENSG00000100731.11	PCNX	protein_coding
ENST00000306270.7	4	3	0	1	1	2	0	ENSG00000005700.10	IBTK	protein_coding
ENST00000306585.6	4	4	0	1	0	1	2	ENSG00000168802.8	CHTF8	protein_coding
ENST00000307063.7	4	4	0	0	0	4	0	ENSG00000170234.8	PWWP2A	protein_coding
ENST00000307201.4	4	4	0	0	0	3	1	ENSG00000168792.4	ABHD15	protein_coding
ENST00000307441.9	4	2	0	0	2	2	0	ENSG00000189180.11	ZNF33A	protein_coding
ENST00000308278.8	4	4	0	0	0	0	4	ENSG00000167695.10	FAM57A	protein_coding
ENST00000308588.5	4	3	0	1	1	1	2	ENSG00000169371.9	SNUPN	protein_coding
ENST00000308775.2	4	4	0	0	0	3	1	ENSG00000173402.7	DAG1	protein_coding
ENST00000309060.3	4	4	0	0	0	4	0	ENSG00000174306.17	ZHX3	protein_coding
ENST00000309241.5	4	2	0	0	2	1	1	ENSG00000155846.12	PPARGC1B	protein_coding
ENST00000309577.6	4	4	0	0	0	2	2	ENSG00000111642.10	CHD4	protein_coding
ENST00000309996.2	4	4	0	0	0	4	0	ENSG00000173898.7	SPTBN2	protein_coding
ENST00000311124.4	4	4	0	0	0	2	3	ENSG00000173638.14	SLC19A1	protein_coding
ENST00000311177.5	4	3	0	0	1	1	2	ENSG00000170689.8	HOXB9	protein_coding
ENST00000311223.5	4	4	0	1	0	1	2	ENSG00000135821.12	GLUL	protein_coding
ENST00000311413.4	4	4	0	1	0	1	2	ENSG00000173456.4	RNF26	protein_coding
ENST00000311669.8	4	4	0	0	0	3	1	ENSG00000159322.13	ADPGK	protein_coding
ENST00000311921.4	4	4	0	0	0	3	1	ENSG00000168813.12	ZNF507	protein_coding
ENST00000312046.6	4	3	0	0	1	3	0	ENSG00000164830.13	OXR1	protein_coding
ENST00000312055.5	4	4	0	0	0	4	0	ENSG00000175216.10	CKAP5	protein_coding
ENST00000312521.4	4	4	0	0	0	3	1	ENSG00000174738.8	NR1D2	protein_coding
ENST00000313040.7	4	4	0	0	0	4	0	ENSG00000131115.11	ZNF227	protein_coding
ENST00000315970.7	4	4	0	0	0	1	3	ENSG00000135506.11	OS9	protein_coding
ENST00000317357.5	4	3	0	0	1	2	2	ENSG00000112320.7	SOBP	protein_coding
ENST00000317635.5	4	4	0	0	0	3	1	ENSG00000178307.5	TMEM11	protein_coding
ENST00000317702.5	4	3	0	0	1	2	1	ENSG00000176014.8	TUBB6	protein_coding
ENST00000318130.8	4	4	0	0	0	2	2	ENSG00000116406.14	EDEM3	protein_coding
ENST00000318560.5	4	4	0	0	0	3	1	ENSG00000097007.13	ABL1	protein_coding
ENST00000318782.8	4	4	0	0	0	1	3	ENSG00000162073.9	PAQR4	protein_coding
ENST00000318837.6	4	3	2	1	1	2	0	ENSG00000143061.13	IGSF3	protein_coding
ENST00000318948.4	4	3	0	1	1	3	0	ENSG00000180530.5	NRIP1	protein_coding
ENST00000319074.4	4	3	0	2	1	1	1	ENSG00000179933.4	C14orf119	protein_coding
ENST00000319119.4	4	4	0	0	0	3	1	ENSG00000177125.5	ZBTB34	protein_coding
ENST00000319380.7	4	4	0	0	0	2	2	ENSG00000175931.8	UBE2O	protein_coding
ENST00000319622.6	4	4	0	0	0	1	3	ENSG00000067225.13	PKM	protein_coding
ENST00000319653.9	4	4	0	0	0	4	0	ENSG00000155816.15	FMN2	protein_coding
ENST00000319715.4	4	4	2	2	0	2	0	ENSG00000122257.14	RBBP6	protein_coding
ENST00000320481.6	4	4	0	0	0	4	0	ENSG00000107863.12	ARHGAP21	protein_coding
ENST00000320849.4	4	4	0	0	0	4	0	ENSG00000131043.7	AAR2	protein_coding
ENST00000321037.4	4	4	0	0	0	4	0	ENSG00000001561.6	ENPP4	protein_coding
ENST00000321639.5	4	4	1	0	0	3	1	ENSG00000181291.5	TMEM132E	protein_coding
ENST00000322342.3	4	4	0	0	0	3	1	ENSG00000180011.6	ZADH2	protein_coding
ENST00000323456.5	4	4	0	0	0	3	1	ENSG00000108389.5	MTMR4	protein_coding
ENST00000324096.4	4	4	0	0	0	4	0	ENSG00000130479.6	MAP1S	protein_coding
ENST00000325083.8	4	3	0	0	1	3	0	ENSG00000078674.13	PCM1	protein_coding
ENST00000325418.4	4	4	0	0	0	4	0	ENSG00000177602.4	GSG2	protein_coding
ENST00000326361.3	4	4	0	0	0	4	0	ENSG00000121864.5	ZNF639	protein_coding
ENST00000326505.3	4	4	0	1	0	3	0	ENSG00000176597.7	B3GNT5	protein_coding
ENST00000326648.3	4	4	0	0	0	3	1	ENSG00000180357.5	ZNF609	protein_coding
ENST00000326764.5	4	4	0	0	0	0	4	ENSG00000167615.12	LENG8	protein_coding
ENST00000326765.6	4	4	0	0	0	1	3	ENSG00000178878.8	APOLD1	protein_coding
ENST00000326804.4	4	4	0	0	0	2	2	ENSG00000171606.13	ZNF274	protein_coding
ENST00000327026.3	4	4	0	0	0	0	0	ENSG00000176155.14	CCDC57	protein_coding
ENST00000327111.3	4	4	1	0	0	1	4	ENSG00000175745.7	NR2F1	protein_coding
ENST00000327299.7	4	4	0	0	0	1	3	ENSG00000162433.10	AK4	protein_coding
ENST00000327347.5	4	4	0	0	0	2	2	ENSG00000086475.10	SEPHS1	protein_coding
ENST00000327892.8	4	4	0	0	0	4	0	ENSG00000196230.8	TUBB	protein_coding
ENST00000328554.4	4	4	0	0	0	3	1	ENSG00000215012.4	C22orf29	protein_coding
ENST00000329517.6	4	0	0	4	4	0	0	ENSG00000185838.9	GNB1L	protein_coding
ENST00000330914.3	4	4	0	0	0	4	0	ENSG00000196230.8	TUBB	protein_coding
ENST00000330938.3	4	4	0	0	0	0	4	ENSG00000183255.7	PTTG1IP	protein_coding
ENST00000331327.3	4	4	1	0	0	3	1	ENSG00000185129.4	PURA	protein_coding
ENST00000331483.4	4	2	0	0	2	1	1	ENSG00000185624.10	P4HB	protein_coding
ENST00000331677.3	4	4	0	0	0	4	0	ENSG00000111817.12	DSE	protein_coding
ENST00000331872.6	4	3	0	1	1	1	2	ENSG00000135821.12	GLUL	protein_coding
ENST00000331925.2	4	4	0	0	0	3	1	ENSG00000184009.5	ACTG1	protein_coding
ENST00000333175.5	4	4	0	0	0	0	4	ENSG00000182087.8	TMEM259	protein_coding
ENST00000333990.6	4	4	0	0	0	0	4	ENSG00000125630.11	POLR1B	protein_coding
ENST00000334304.5	4	4	0	0	0	4	0	ENSG00000152990.9	GPR125	protein_coding
ENST00000334464.5	4	4	0	0	0	4	0	ENSG00000165650.7	PDZD8	protein_coding
ENST00000335181.5	4	4	0	0	0	1	3	ENSG00000067225.13	PKM	protein_coding
ENST00000335749.4	4	4	0	1	0	2	1	ENSG00000078687.12	TNRC6C	protein_coding
ENST00000335793.3	4	4	0	0	0	1	3	ENSG00000179604.8	CDC42EP4	protein_coding
ENST00000335866.3	4	4	0	0	0	0	4	ENSG00000106070.13	GRB10	protein_coding
ENST00000336032.3	4	4	0	0	0	3	1	ENSG00000146278.10	PNRC1	protein_coding
ENST00000336034.4	4	4	0	0	0	2	2	ENSG00000160570.9	DEDD2	protein_coding
ENST00000336755.5	4	2	0	0	2	1	1	ENSG00000147905.13	ZCCHC7	protein_coding
ENST00000336761.6	4	2	0	0	2	0	2	ENSG00000071626.12	DAZAP1	protein_coding
ENST00000337002.4	4	4	0	0	0	3	1	ENSG00000008952.12	SEC62	protein_coding
ENST00000337006.4	4	4	0	0	0	0	4	ENSG00000135049.11	AGTPBP1	protein_coding
ENST00000337338.5	4	4	0	0	0	4	1	ENSG00000171492.10	LRRC8D	protein_coding
ENST00000337393.5	4	4	0	0	0	4	0	ENSG00000122482.16	ZNF644	protein_coding
ENST00000337815.4	4	4	0	2	0	0	2	ENSG00000179195.11	ZNF664	protein_coding
ENST00000337970.3	4	4	0	0	0	4	0	ENSG00000169813.12	HNRNPF	protein_coding
ENST00000338165.4	4	4	0	0	0	2	2	ENSG00000154920.10	EME1	protein_coding
ENST00000339235.3	4	3	0	0	1	3	0	ENSG00000171823.6	FBXL14	protein_coding
ENST00000339282.7	4	4	0	0	0	2	2	ENSG00000249709.3	ZNF564	protein_coding
ENST00000339438.6	4	4	0	0	0	4	0	ENSG00000009307.11	CSDE1	protein_coding
ENST00000339526.4	4	4	0	1	0	1	2	ENSG00000135821.12	GLUL	protein_coding
ENST00000339772.7	4	3	0	0	1	1	2	ENSG00000149328.10	GLB1L2	protein_coding
ENST00000339859.4	4	4	0	0	0	3	1	ENSG00000166348.13	USP54	protein_coding
ENST00000340384.4	4	4	0	0	0	3	1	ENSG00000188229.5	TUBB4B	protein_coding
ENST00000340417.3	4	4	0	0	0	3	2	ENSG00000189308.6	LIN54	protein_coding
ENST00000340437.4	4	3	0	0	1	0	3	ENSG00000149532.11	CPSF7	protein_coding
ENST00000340954.7	4	1	0	0	3	0	1	ENSG00000124214.15	STAU1	protein_coding
ENST00000341426.5	4	2	0	0	2	1	1	ENSG00000008130.11	NADK	protein_coding
ENST00000341701.1	4	4	0	0	0	4	0	ENSG00000272333.1	KMT2B	protein_coding
ENST00000341991.3	4	2	0	0	2	1	1	ENSG00000008130.11	NADK	protein_coding
ENST00000342192.4	4	3	0	0	1	2	1	ENSG00000185651.10	UBE2L3	protein_coding
ENST00000342628.2	4	4	0	0	0	4	0	ENSG00000111206.8	FOXM1	protein_coding
ENST00000342665.2	4	4	0	0	0	2	2	ENSG00000177732.6	SOX12	protein_coding
ENST00000342771.4	4	2	0	0	2	2	0	ENSG00000158321.11	AUTS2	protein_coding
ENST00000343348.6	4	4	0	2	0	1	1	ENSG00000092421.12	SEMA6A	protein_coding
ENST00000343483.6	4	2	1	0	2	1	1	ENSG00000078399.11	HOXA9	protein_coding
ENST00000343505.5	4	4	0	0	0	4	0	ENSG00000135540.7	NHSL1	protein_coding
ENST00000344113.4	4	4	0	0	1	4	0	ENSG00000054654.11	SYNE2	protein_coding
ENST00000344135.5	4	4	0	0	0	1	3	ENSG00000038382.13	TRIO	protein_coding
ENST00000344441.6	4	4	0	0	0	3	1	ENSG00000154305.12	MIA3	protein_coding
ENST00000344463.4	4	2	0	0	2	1	1	ENSG00000008130.11	NADK	protein_coding
ENST00000344922.5	4	4	0	0	0	3	1	ENSG00000154305.12	MIA3	protein_coding
ENST00000345148.5	4	4	0	0	0	0	4	ENSG00000103222.14	ABCC1	protein_coding
ENST00000345541.6	4	3	0	0	1	0	0	ENSG00000095787.17	WAC	protein_coding
ENST00000345813.3	4	4	0	0	0	2	2	ENSG00000171606.13	ZNF274	protein_coding
ENST00000346192.3	4	2	0	0	2	0	2	ENSG00000073792.11	IGF2BP2	protein_coding
ENST00000346370.5	4	4	0	0	0	0	4	ENSG00000103222.14	ABCC1	protein_coding
ENST00000346617.4	4	4	0	0	0	3	1	ENSG00000020256.15	ZFP64	protein_coding
ENST00000346618.3	4	3	2	1	1	2	0	ENSG00000112242.10	E2F3	protein_coding
ENST00000346693.4	4	4	0	0	0	0	0	ENSG00000102181.15	CD99L2	protein_coding
ENST00000347077.4	4	4	0	0	0	3	1	ENSG00000187187.9	ZNF546	protein_coding
ENST00000347136.6	4	4	0	0	0	0	4	ENSG00000148358.15	GPR107	protein_coding
ENST00000347275.5	4	0	0	0	4	0	0	ENSG00000122482.16	ZNF644	protein_coding
ENST00000347458.5	4	1	0	0	3	0	1	ENSG00000124214.15	STAU1	protein_coding
ENST00000347667.5	4	4	0	0	0	0	4	ENSG00000182240.11	BACE2	protein_coding
ENST00000347934.4	4	2	0	0	2	0	2	ENSG00000095787.17	WAC	protein_coding
ENST00000349029.5	4	4	0	0	0	0	4	ENSG00000103222.14	ABCC1	protein_coding
ENST00000349714.5	4	4	0	0	0	0	4	ENSG00000101019.17	UQCC1	protein_coding
ENST00000351154.5	4	4	0	0	0	0	4	ENSG00000103222.14	ABCC1	protein_coding
ENST00000351698.4	4	4	0	0	0	3	1	ENSG00000136827.11	TOR1A	protein_coding
ENST00000353487.2	4	4	0	0	0	0	4	ENSG00000157837.11	SPPL3	protein_coding
ENST00000353796.3	4	4	0	0	0	3	1	ENSG00000146587.13	RBAK	protein_coding
ENST00000354558.3	4	4	0	0	0	4	0	ENSG00000175216.10	CKAP5	protein_coding
ENST00000354777.2	4	0	0	0	4	0	0	ENSG00000116729.9	WLS	protein_coding
ENST00000354911.4	4	3	0	0	1	1	2	ENSG00000095787.17	WAC	protein_coding
ENST00000355149.3	4	4	0	0	0	1	3	ENSG00000102181.15	CD99L2	protein_coding
ENST00000355209.4	4	4	0	0	0	0	4	ENSG00000100413.12	POLR3H	protein_coding
ENST00000355451.7	4	3	0	0	1	0	3	ENSG00000015676.13	NUDCD3	protein_coding
ENST00000355527.3	4	3	0	0	1	2	1	ENSG00000172893.11	DHCR7	protein_coding
ENST00000355624.3	4	4	0	0	0	4	0	ENSG00000107560.6	RAB11FIP2	protein_coding
ENST00000355703.3	4	4	0	0	0	3	1	ENSG00000197136.4	PCNXL3	protein_coding
ENST00000355898.5	4	4	0	0	0	3	1	ENSG00000168813.12	ZNF507	protein_coding
ENST00000355930.6	4	3	0	3	1	0	1	ENSG00000171843.11	MLLT3	protein_coding
ENST00000356053.3	4	4	0	0	0	4	0	ENSG00000169813.12	HNRNPF	protein_coding
ENST00000356175.3	4	3	0	0	1	3	0	ENSG00000196712.12	NF1	protein_coding
ENST00000356315.4	4	4	0	0	0	4	0	ENSG00000048707.9	VPS13D	protein_coding
ENST00000356387.2	4	4	0	0	0	0	4	ENSG00000160991.11	ORAI2	protein_coding
ENST00000356591.4	4	4	0	0	0	1	3	ENSG00000178878.8	APOLD1	protein_coding
ENST00000356654.4	4	4	0	0	0	3	1	ENSG00000111676.10	ATN1	protein_coding
ENST00000356663.3	4	4	0	0	0	3	1	ENSG00000182087.8	TMEM259	protein_coding
ENST00000356847.4	4	3	0	0	1	3	0	ENSG00000144674.12	GOLGA4	protein_coding
ENST00000356872.3	4	2	0	2	2	2	0	ENSG00000132635.12	PCED1A	protein_coding
ENST00000356889.4	4	4	0	0	0	4	0	ENSG00000132436.7	FIGNL1	protein_coding
ENST00000357008.2	4	4	0	0	0	2	2	ENSG00000111642.10	CHD4	protein_coding
ENST00000357065.4	4	4	0	0	0	4	0	ENSG00000169813.12	HNRNPF	protein_coding
ENST00000357081.3	4	4	0	0	0	3	1	ENSG00000135049.11	AGTPBP1	protein_coding
ENST00000357365.3	4	3	0	0	1	3	0	ENSG00000165689.12	SDCCAG3	protein_coding
ENST00000357395.3	4	4	0	3	1	1	0	ENSG00000054654.11	SYNE2	protein_coding
ENST00000357496.2	4	4	0	0	0	3	1	ENSG00000198218.6	QRICH1	protein_coding
ENST00000357602.3	4	4	0	0	0	2	2	ENSG00000065150.14	IPO5	protein_coding
ENST00000357778.5	4	0	0	1	4	0	0	ENSG00000105483.12	CARD8	protein_coding
ENST00000357997.5	4	3	0	0	1	2	1	ENSG00000176915.10	ANKLE2	protein_coding
ENST00000358025.3	4	4	0	0	1	4	0	ENSG00000054654.11	SYNE2	protein_coding
ENST00000358136.3	4	4	0	0	0	4	0	ENSG00000048707.9	VPS13D	protein_coding
ENST00000358273.4	4	3	0	0	1	3	0	ENSG00000196712.12	NF1	protein_coding
ENST00000358387.4	4	4	0	0	0	4	0	ENSG00000113621.10	TXNDC15	protein_coding
ENST00000358528.4	4	4	0	0	0	4	0	ENSG00000009307.11	CSDE1	protein_coding
ENST00000358625.3	4	4	0	0	0	1	3	ENSG00000196363.5	WDR5	protein_coding
ENST00000358694.6	4	4	0	1	0	3	0	ENSG00000198561.8	CTNND1	protein_coding
ENST00000358808.2	4	3	0	0	1	2	1	ENSG00000130779.15	CLIP1	protein_coding
ENST00000358812.4	4	2	0	0	2	2	0	ENSG00000172469.10	MANEA	protein_coding
ENST00000358823.2	4	4	0	0	0	3	1	ENSG00000118200.10	CAMSAP2	protein_coding
ENST00000359009.4	4	3	0	1	1	0	3	ENSG00000105483.12	CARD8	protein_coding
ENST00000359226.2	4	4	0	0	0	0	4	ENSG00000101019.17	UQCC1	protein_coding
ENST00000359564.2	4	4	0	0	0	4	0	ENSG00000111817.12	DSE	protein_coding
ENST00000359568.5	4	4	0	0	0	4	0	ENSG00000160299.12	PCNT	protein_coding
ENST00000359735.3	4	4	0	0	0	1	3	ENSG00000197008.5	ZNF138	protein_coding
ENST00000359843.3	4	4	0	0	0	4	0	ENSG00000111206.8	FOXM1	protein_coding
ENST00000360416.3	4	4	0	0	0	1	3	ENSG00000133026.8	MYH10	protein_coding
ENST00000360426.4	4	1	0	0	3	0	1	ENSG00000124214.15	STAU1	protein_coding
ENST00000360652.2	4	4	0	2	0	2	0	ENSG00000132635.12	PCED1A	protein_coding
ENST00000360682.6	4	4	0	1	0	3	0	ENSG00000198561.8	CTNND1	protein_coding
ENST00000360864.4	4	3	0	1	1	0	3	ENSG00000101152.6	DNAJC5	protein_coding
ENST00000361059.2	4	4	0	0	0	4	0	ENSG00000015479.13	MATR3	protein_coding
ENST00000361114.5	4	3	0	1	1	1	2	ENSG00000107745.12	MICU1	protein_coding
ENST00000361321.5	4	0	0	0	4	0	0	ENSG00000122482.16	ZNF644	protein_coding
ENST00000361332.4	4	4	0	1	0	3	0	ENSG00000198561.8	CTNND1	protein_coding
ENST00000361387.2	4	0	0	0	4	0	0	ENSG00000020256.15	ZFP64	protein_coding
ENST00000361391.6	4	4	0	1	0	3	0	ENSG00000198561.8	CTNND1	protein_coding
ENST00000361396.2	4	2	0	0	2	1	1	ENSG00000134874.13	DZIP1	protein_coding
ENST00000361464.3	4	4	0	0	0	2	2	ENSG00000198408.9	MGEA5	protein_coding
ENST00000361488.3	4	4	0	0	0	2	2	ENSG00000169122.7	FAM110B	protein_coding
ENST00000361589.4	4	4	0	0	0	3	1	ENSG00000169760.13	NLGN1	protein_coding
ENST00000361654.4	4	3	0	0	1	2	1	ENSG00000130779.15	CLIP1	protein_coding
ENST00000361796.4	4	4	0	1	0	3	0	ENSG00000198561.8	CTNND1	protein_coding
ENST00000361924.2	4	3	0	0	1	3	0	ENSG00000144674.12	GOLGA4	protein_coding
ENST00000361953.3	4	4	0	0	0	4	0	ENSG00000111206.8	FOXM1	protein_coding
ENST00000366672.4	4	3	0	0	1	1	2	ENSG00000143641.8	GALNT2	protein_coding
ENST00000366812.5	4	4	0	0	0	3	1	ENSG00000182827.8	ACBD3	protein_coding
ENST00000366844.3	4	4	0	0	0	0	4	ENSG00000154380.12	ENAH	protein_coding
ENST00000366862.5	4	4	0	0	0	2	2	ENSG00000143756.7	FBXO28	protein_coding
ENST00000367142.4	4	4	0	0	0	1	3	ENSG00000069275.12	NUCKS1	protein_coding
ENST00000367210.1	4	4	0	0	0	2	2	ENSG00000058673.11	ZC3H11A	protein_coding
ENST00000367241.3	4	4	0	0	0	4	0	ENSG00000112029.5	FBXO5	protein_coding
ENST00000367262.3	4	4	0	0	0	2	3	ENSG00000183155.4	RABIF	protein_coding
ENST00000367503.3	4	3	0	0	1	2	1	ENSG00000146414.11	SHPRH	protein_coding
ENST00000367505.2	4	3	0	0	1	2	1	ENSG00000146414.11	SHPRH	protein_coding
ENST00000367569.2	4	4	0	0	0	1	4	ENSG00000169976.5	SF3B5	protein_coding
ENST00000368471.3	4	4	0	1	0	3	0	ENSG00000160710.11	ADAR	protein_coding
ENST00000368474.4	4	4	0	0	0	4	0	ENSG00000160710.11	ADAR	protein_coding
ENST00000368608.3	4	4	0	0	0	3	2	ENSG00000189241.6	TSPYL1	protein_coding
ENST00000369068.4	4	4	0	0	0	4	0	ENSG00000163125.11	RPRD2	protein_coding
ENST00000369135.4	4	4	0	0	0	4	0	ENSG00000163113.10	OTUD7B	protein_coding
ENST00000369199.3	4	4	0	0	0	4	0	ENSG00000107560.6	RAB11FIP2	protein_coding
ENST00000369251.2	4	2	0	0	2	2	0	ENSG00000146263.7	MMS22L	protein_coding
ENST00000369393.3	4	4	0	0	0	3	1	ENSG00000112159.7	MDN1	protein_coding
ENST00000369448.3	4	4	0	0	0	4	1	ENSG00000183508.4	FAM46C	protein_coding
ENST00000369452.4	4	4	0	0	0	4	0	ENSG00000108061.7	SHOC2	protein_coding
ENST00000369472.1	4	3	0	2	1	1	1	ENSG00000146278.10	PNRC1	protein_coding
ENST00000369530.1	4	4	0	0	0	4	0	ENSG00000009307.11	CSDE1	protein_coding
ENST00000369751.2	4	3	0	0	1	0	0	ENSG00000005700.10	IBTK	protein_coding
ENST00000370012.1	4	3	1	0	1	3	0	ENSG00000148840.6	PPRC1	protein_coding
ENST00000370251.3	4	4	0	0	0	1	3	ENSG00000063587.12	ZNF275	protein_coding
ENST00000370377.3	4	4	0	0	0	1	3	ENSG00000102181.15	CD99L2	protein_coding
ENST00000370440.1	4	4	0	0	0	4	0	ENSG00000122482.16	ZNF644	protein_coding
ENST00000370976.3	4	2	0	0	2	0	2	ENSG00000116729.9	WLS	protein_coding
ENST00000371072.4	4	4	0	0	0	1	3	ENSG00000162437.10	RAVER2	protein_coding
ENST00000371091.5	4	4	1	1	0	1	2	ENSG00000169371.9	SNUPN	protein_coding
ENST00000371515.4	4	4	0	0	0	3	1	ENSG00000020256.15	ZFP64	protein_coding
ENST00000371518.2	4	0	0	0	4	0	0	ENSG00000020256.15	ZFP64	protein_coding
ENST00000371671.4	4	2	0	0	2	2	0	ENSG00000196642.11	RABL6	protein_coding
ENST00000371725.3	4	3	0	0	1	3	0	ENSG00000165689.12	SDCCAG3	protein_coding
ENST00000371728.3	4	4	0	0	0	4	0	ENSG00000138182.10	KIF20B	protein_coding
ENST00000371792.1	4	1	0	0	3	0	1	ENSG00000124214.15	STAU1	protein_coding
ENST00000371802.1	4	1	0	0	3	0	1	ENSG00000124214.15	STAU1	protein_coding
ENST00000371828.3	4	1	0	0	3	0	1	ENSG00000124214.15	STAU1	protein_coding
ENST00000371856.2	4	1	0	0	3	0	1	ENSG00000124214.15	STAU1	protein_coding
ENST00000372037.3	4	2	0	2	2	0	2	ENSG00000107779.7	BMPR1A	protein_coding
ENST00000372388.2	4	1	0	0	3	0	1	ENSG00000151208.12	DLG5	protein_coding
ENST00000372391.2	4	4	0	0	0	3	1	ENSG00000151208.12	DLG5	protein_coding
ENST00000372406.1	4	4	0	0	0	0	4	ENSG00000148358.15	GPR107	protein_coding
ENST00000372410.3	4	4	0	0	0	0	4	ENSG00000148358.15	GPR107	protein_coding
ENST00000372524.4	4	4	0	0	0	4	0	ENSG00000165655.14	ZNF503	protein_coding
ENST00000372836.4	4	4	0	0	0	0	4	ENSG00000137161.12	CNPY3	protein_coding
ENST00000373178.4	4	4	0	0	0	1	3	ENSG00000116863.10	ADPRHL2	protein_coding
ENST00000373452.2	4	4	0	0	0	3	1	ENSG00000177125.5	ZBTB34	protein_coding
ENST00000373741.4	4	4	0	0	0	3	1	ENSG00000134644.11	PUM1	protein_coding
ENST00000373747.3	4	4	0	0	0	3	1	ENSG00000134644.11	PUM1	protein_coding
ENST00000373841.1	4	4	0	0	0	2	2	ENSG00000147140.11	NONO	protein_coding
ENST00000373932.3	4	4	0	0	0	4	0	ENSG00000131043.7	AAR2	protein_coding
ENST00000374244.3	4	4	0	0	0	4	0	ENSG00000165185.10	KIAA1958	protein_coding
ENST00000374298.3	4	4	0	0	0	4	0	ENSG00000127423.6	AUNIP	protein_coding
ENST00000374377.5	4	4	0	0	0	0	4	ENSG00000101019.17	UQCC1	protein_coding
ENST00000374380.2	4	4	0	0	0	0	4	ENSG00000101019.17	UQCC1	protein_coding
ENST00000374384.2	4	4	0	0	0	0	4	ENSG00000101019.17	UQCC1	protein_coding
ENST00000374385.5	4	4	0	0	0	0	4	ENSG00000101019.17	UQCC1	protein_coding
ENST00000374394.3	4	4	0	0	0	0	4	ENSG00000101019.17	UQCC1	protein_coding
ENST00000374423.3	4	4	0	0	0	4	0	ENSG00000204186.3	ZDBF2	protein_coding
ENST00000374525.1	4	4	0	0	0	3	1	ENSG00000241978.5	AKAP2	protein_coding
ENST00000374618.3	4	2	0	0	2	2	0	ENSG00000189180.11	ZNF33A	protein_coding
ENST00000374937.3	4	4	0	0	0	3	1	ENSG00000075151.15	EIF4G3	protein_coding
ENST00000374956.4	4	4	0	0	0	1	3	ENSG00000150093.14	ITGB1	protein_coding
ENST00000375436.4	4	4	0	0	0	0	4	ENSG00000179051.9	RCC2	protein_coding
ENST00000375646.1	4	2	0	0	2	0	2	ENSG00000095787.17	WAC	protein_coding
ENST00000375647.4	4	4	0	0	0	1	3	ENSG00000184677.12	ZBTB40	protein_coding
ENST00000375664.4	4	3	0	0	1	1	2	ENSG00000095787.17	WAC	protein_coding
ENST00000375960.2	4	4	0	0	0	4	0	ENSG00000083223.13	ZCCHC6	protein_coding
ENST00000375961.2	4	4	0	0	0	4	0	ENSG00000083223.13	ZCCHC6	protein_coding
ENST00000375963.3	4	4	0	0	0	4	0	ENSG00000083223.13	ZCCHC6	protein_coding
ENST00000376008.2	4	4	0	0	0	1	3	ENSG00000171729.9	TMEM51	protein_coding
ENST00000376014.3	4	4	0	0	0	1	3	ENSG00000171729.9	TMEM51	protein_coding
ENST00000376083.3	4	4	0	0	0	3	1	ENSG00000135049.11	AGTPBP1	protein_coding
ENST00000376109.3	4	4	0	0	0	3	1	ENSG00000135049.11	AGTPBP1	protein_coding
ENST00000376410.2	4	4	0	0	0	4	0	ENSG00000107863.12	ARHGAP21	protein_coding
ENST00000376576.3	4	4	0	0	0	4	0	ENSG00000116685.11	KIAA2013	protein_coding
ENST00000376829.2	4	2	0	0	2	1	1	ENSG00000134874.13	DZIP1	protein_coding
ENST00000377560.5	4	4	0	0	0	4	0	ENSG00000173064.6	HECTD4	protein_coding
ENST00000377658.4	4	4	0	0	0	2	2	ENSG00000162413.12	KLHL21	protein_coding
ENST00000377663.3	4	4	0	0	0	1	3	ENSG00000162413.12	KLHL21	protein_coding
ENST00000377704.4	4	3	0	0	1	2	1	ENSG00000125871.9	MGME1	protein_coding
ENST00000377709.1	4	2	0	0	2	1	1	ENSG00000125871.9	MGME1	protein_coding
ENST00000377710.5	4	3	0	0	1	2	1	ENSG00000125871.9	MGME1	protein_coding
ENST00000377802.2	4	4	0	0	0	4	0	ENSG00000075292.14	ZNF638	protein_coding
ENST00000377953.3	4	4	0	0	0	1	3	ENSG00000204922.4	C11orf83	protein_coding
ENST00000378037.5	4	4	0	0	0	4	0	ENSG00000136108.10	CKAP2	protein_coding
ENST00000378458.2	4	4	0	0	0	0	4	ENSG00000065809.9	FAM107B	protein_coding
ENST00000378465.3	4	4	0	0	0	0	4	ENSG00000065809.9	FAM107B	protein_coding
ENST00000378467.4	4	4	0	0	0	0	4	ENSG00000065809.9	FAM107B	protein_coding
ENST00000378470.1	4	4	0	0	0	0	4	ENSG00000065809.9	FAM107B	protein_coding
ENST00000378595.3	4	4	0	0	0	4	0	ENSG00000072364.8	AFF4	protein_coding
ENST00000378625.1	4	2	0	0	2	1	1	ENSG00000008130.11	NADK	protein_coding
ENST00000378726.1	4	3	0	0	1	0	0	ENSG00000160075.10	SSU72	protein_coding
ENST00000379091.4	4	3	0	0	1	2	1	ENSG00000205189.7	ZBTB10	protein_coding
ENST00000379370.2	4	4	0	0	0	0	4	ENSG00000188157.9	AGRN	protein_coding
ENST00000379485.1	4	4	0	0	0	4	0	ENSG00000165572.6	KBTBD6	protein_coding
ENST00000379751.4	4	4	0	0	0	3	1	ENSG00000125817.7	CENPB	protein_coding
ENST00000379789.4	4	3	0	0	1	0	3	ENSG00000170525.14	PFKFB3	protein_coding
ENST00000379803.1	4	4	0	0	0	2	2	ENSG00000127511.5	SIN3B	protein_coding
ENST00000379887.4	4	4	0	1	0	2	1	ENSG00000166233.8	ARIH1	protein_coding
ENST00000379980.4	4	4	0	0	0	1	3	ENSG00000133026.8	MYH10	protein_coding
ENST00000380010.4	4	2	0	0	2	1	1	ENSG00000173638.14	SLC19A1	protein_coding
ENST00000380338.4	4	3	0	0	1	2	1	ENSG00000171843.11	MLLT3	protein_coding
ENST00000380737.3	4	3	0	0	1	1	2	ENSG00000221914.4	PPP2R2A	protein_coding
ENST00000380903.2	4	1	0	0	3	1	0	ENSG00000073169.9	SELO	protein_coding
ENST00000380909.4	4	4	0	0	0	0	4	ENSG00000170638.5	TRABD	protein_coding
ENST00000380918.3	4	4	0	0	0	1	3	ENSG00000153914.11	SREK1	protein_coding
ENST00000381151.3	4	4	0	0	0	3	1	ENSG00000198743.5	SLC5A3	protein_coding
ENST00000381482.3	4	4	0	0	0	3	1	ENSG00000125834.8	STK35	protein_coding
ENST00000381556.2	4	3	0	0	2	3	0	ENSG00000132382.10	MYBBP1A	protein_coding
ENST00000381869.3	4	4	0	0	0	3	1	ENSG00000129422.9	MTUS1	protein_coding
ENST00000382352.3	4	4	0	0	0	2	2	ENSG00000177764.6	ZCCHC3	protein_coding
ENST00000383738.2	4	4	0	0	0	4	0	ENSG00000114646.5	CSPG5	protein_coding
ENST00000383773.4	4	4	0	0	0	2	2	ENSG00000174738.8	NR1D2	protein_coding
ENST00000388711.3	4	4	0	0	0	0	4	ENSG00000135052.12	GOLM1	protein_coding
ENST00000388712.3	4	4	0	0	0	0	4	ENSG00000135052.12	GOLM1	protein_coding
ENST00000389093.3	4	4	0	0	0	1	3	ENSG00000067225.13	PKM	protein_coding
ENST00000389142.5	4	4	0	0	0	1	3	ENSG00000135506.11	OS9	protein_coding
ENST00000389757.3	4	4	0	0	0	4	0	ENSG00000144283.17	PKP4	protein_coding
ENST00000389759.3	4	4	0	0	0	4	0	ENSG00000144283.17	PKP4	protein_coding
ENST00000389881.3	4	3	0	0	1	1	2	ENSG00000149328.10	GLB1L2	protein_coding
ENST00000390009.3	4	1	0	0	3	1	0	ENSG00000130402.7	ACTN4	protein_coding
ENST00000391411.5	4	4	0	0	0	0	4	ENSG00000212719.6	C17orf51	protein_coding
ENST00000391821.2	4	4	0	0	0	4	0	ENSG00000142528.11	ZNF473	protein_coding
ENST00000391898.3	4	4	0	0	0	1	3	ENSG00000105483.12	CARD8	protein_coding
ENST00000391961.2	4	4	0	0	0	4	0	ENSG00000131115.11	ZNF227	protein_coding
ENST00000391975.1	4	4	0	0	0	3	1	ENSG00000115677.12	HDLBP	protein_coding
ENST00000392035.2	4	4	0	0	0	3	1	ENSG00000160392.9	C19orf47	protein_coding
ENST00000392108.3	4	4	0	0	0	1	3	ENSG00000130396.16	MLLT4	protein_coding
ENST00000392282.1	4	4	0	0	0	4	0	ENSG00000055208.13	TAB2	protein_coding
ENST00000392325.4	4	3	0	0	1	1	2	ENSG00000141580.11	WDR45B	protein_coding
ENST00000392334.2	4	4	0	1	0	0	3	ENSG00000141551.10	CSNK1D	protein_coding
ENST00000392404.3	4	4	0	2	0	0	2	ENSG00000179195.11	ZNF664	protein_coding
ENST00000392446.5	4	3	0	1	1	1	2	ENSG00000171302.12	CANT1	protein_coding
ENST00000392736.3	4	4	0	0	0	2	2	ENSG00000085276.13	MECOM	protein_coding
ENST00000393271.2	4	4	0	0	0	2	2	ENSG00000154920.10	EME1	protein_coding
ENST00000393555.3	4	4	0	0	0	4	0	ENSG00000127334.10	DYRK2	protein_coding
ENST00000393796.4	4	2	0	0	2	2	0	ENSG00000243207.2	PPAN-P2RY11	protein_coding
ENST00000393952.3	4	3	0	2	1	2	0	ENSG00000173621.8	LRFN4	protein_coding
ENST00000394142.3	4	4	0	0	0	0	4	ENSG00000137161.12	CNPY3	protein_coding
ENST00000394593.3	4	4	0	0	0	4	1	ENSG00000171492.10	LRRC8D	protein_coding
ENST00000394800.2	4	4	0	0	0	4	0	ENSG00000015479.13	MATR3	protein_coding
ENST00000394805.3	4	4	0	0	0	4	0	ENSG00000015479.13	MATR3	protein_coding
ENST00000394811.2	4	4	0	1	0	2	1	ENSG00000166348.13	USP54	protein_coding
ENST00000394888.4	4	3	0	0	1	0	3	ENSG00000149532.11	CPSF7	protein_coding
ENST00000394920.2	4	4	0	0	0	4	0	ENSG00000161016.11	RPL8	protein_coding
ENST00000395282.2	4	4	0	0	0	2	2	ENSG00000189308.6	LIN54	protein_coding
ENST00000395283.2	4	4	0	0	0	3	2	ENSG00000189308.6	LIN54	protein_coding
ENST00000395334.2	4	4	0	0	0	1	3	ENSG00000162433.10	AK4	protein_coding
ENST00000395443.2	4	4	0	0	0	3	1	ENSG00000198218.6	QRICH1	protein_coding
ENST00000395556.2	4	4	0	0	0	4	0	ENSG00000132436.7	FIGNL1	protein_coding
ENST00000395827.1	4	4	0	0	0	0	4	ENSG00000170638.5	TRABD	protein_coding
ENST00000395829.1	4	3	0	0	1	1	2	ENSG00000170638.5	TRABD	protein_coding
ENST00000396033.2	4	4	0	0	0	1	3	ENSG00000150093.14	ITGB1	protein_coding
ENST00000396077.2	4	4	0	0	0	3	1	ENSG00000185219.11	ZNF445	protein_coding
ENST00000396239.1	4	4	0	0	0	1	3	ENSG00000133026.8	MYH10	protein_coding
ENST00000396345.1	4	1	1	0	3	0	3	ENSG00000078399.11	HOXA9	protein_coding
ENST00000396384.1	4	4	0	0	0	4	0	ENSG00000196230.8	TUBB	protein_coding
ENST00000396389.1	4	4	0	0	0	4	0	ENSG00000196230.8	TUBB	protein_coding
ENST00000396410.4	4	4	0	0	0	0	4	ENSG00000179889.14	PDXDC1	protein_coding
ENST00000396504.2	4	4	0	0	0	0	4	ENSG00000100413.12	POLR3H	protein_coding
ENST00000396684.2	4	4	0	0	0	3	1	ENSG00000111676.10	ATN1	protein_coding
ENST00000396904.2	4	0	0	0	4	0	0	ENSG00000272968.1	RBAK-RBAKDN	protein_coding
ENST00000396912.1	4	4	0	0	0	3	1	ENSG00000146587.13	RBAK	protein_coding
ENST00000396987.3	4	4	0	2	0	0	2	ENSG00000158669.7	AGPAT6	protein_coding
ENST00000397136.2	4	4	0	0	0	1	3	ENSG00000197008.5	ZNF138	protein_coding
ENST00000397238.2	4	3	0	0	1	0	3	ENSG00000133612.14	AGAP3	protein_coding
ENST00000397286.3	4	3	0	0	1	3	0	ENSG00000131043.7	AAR2	protein_coding
ENST00000397492.1	4	4	0	0	0	1	3	ENSG00000128245.10	YWHAH	protein_coding
ENST00000397556.3	4	4	0	0	0	0	4	ENSG00000101019.17	UQCC1	protein_coding
ENST00000397679.1	4	3	0	1	1	0	3	ENSG00000160298.13	C21orf58	protein_coding
ENST00000397683.1	4	0	1	1	4	0	3	ENSG00000160298.13	C21orf58	protein_coding
ENST00000397887.3	4	4	0	0	0	0	4	ENSG00000183255.7	PTTG1IP	protein_coding
ENST00000397910.4	4	4	0	0	0	4	0	ENSG00000181143.11	MUC16	protein_coding
ENST00000398148.3	4	1	0	0	3	1	0	ENSG00000088247.11	KHSRP	protein_coding
ENST00000398316.3	4	3	0	0	1	3	0	ENSG00000102531.12	FNDC3A	protein_coding
ENST00000398519.5	4	0	1	0	4	0	0	ENSG00000141551.10	CSNK1D	protein_coding
ENST00000398587.2	4	0	0	0	4	0	0	ENSG00000253873.1	PCDHGA11	protein_coding
ENST00000398594.2	4	0	0	0	4	0	0	ENSG00000254122.1	PCDHGB7	protein_coding
ENST00000398610.2	4	0	0	0	4	0	0	ENSG00000253846.1	PCDHGA10	protein_coding
ENST00000398637.5	4	3	0	1	1	0	2	ENSG00000111371.11	SLC38A1	protein_coding
ENST00000398761.4	4	3	0	1	1	1	2	ENSG00000107745.12	MICU1	protein_coding
ENST00000398810.2	4	4	0	0	0	0	4	ENSG00000106070.13	GRB10	protein_coding
ENST00000398812.2	4	4	0	0	0	0	4	ENSG00000106070.13	GRB10	protein_coding
ENST00000399039.4	4	3	0	1	1	3	0	ENSG00000198561.8	CTNND1	protein_coding
ENST00000399050.4	4	4	0	1	0	3	0	ENSG00000198561.8	CTNND1	protein_coding
ENST00000399312.2	4	0	0	0	4	0	0	ENSG00000243927.1	MRPS6	protein_coding
ENST00000399408.2	4	4	0	0	0	0	4	ENSG00000103222.14	ABCC1	protein_coding
ENST00000399410.3	4	4	0	0	0	0	4	ENSG00000103222.14	ABCC1	protein_coding
ENST00000400064.3	4	1	0	0	3	0	1	ENSG00000125834.8	STK35	protein_coding
ENST00000400199.1	4	3	0	1	1	3	0	ENSG00000180530.5	NRIP1	protein_coding
ENST00000400202.1	4	3	0	1	1	3	0	ENSG00000180530.5	NRIP1	protein_coding
ENST00000400256.3	4	4	0	0	0	3	1	ENSG00000158270.10	COLEC12	protein_coding
ENST00000400721.4	4	3	0	1	1	2	1	ENSG00000141522.7	ARHGDIA	protein_coding
ENST00000400796.3	4	4	0	0	0	1	3	ENSG00000171729.9	TMEM51	protein_coding
ENST00000401000.4	4	4	0	0	0	4	0	ENSG00000163125.11	RPRD2	protein_coding
ENST00000401394.1	4	0	0	4	4	0	0	ENSG00000102974.10	CTCF	protein_coding
ENST00000401558.2	4	4	0	2	0	1	1	ENSG00000082898.12	XPO1	protein_coding
ENST00000401998.3	4	3	0	1	1	1	2	ENSG00000107745.12	MICU1	protein_coding
ENST00000402527.1	4	2	0	0	2	2	0	ENSG00000100316.11	RPL3	protein_coding
ENST00000402578.1	4	4	0	0	0	0	4	ENSG00000106070.13	GRB10	protein_coding
ENST00000403097.1	4	4	0	0	0	0	4	ENSG00000106070.13	GRB10	protein_coding
ENST00000403325.1	4	0	0	4	4	0	0	ENSG00000185838.9	GNB1L	protein_coding
ENST00000403646.3	4	4	0	0	0	0	4	ENSG00000160991.11	ORAI2	protein_coding
ENST00000404034.1	4	4	0	0	0	4	0	ENSG00000100425.14	BRD1	protein_coding
ENST00000404138.1	4	4	0	0	0	1	3	ENSG00000184677.12	ZBTB40	protein_coding
ENST00000404760.1	4	4	0	0	0	4	0	ENSG00000100425.14	BRD1	protein_coding
ENST00000405009.1	4	0	0	4	4	0	0	ENSG00000185838.9	GNB1L	protein_coding
ENST00000405640.1	4	4	0	0	0	3	1	ENSG00000215012.4	C22orf29	protein_coding
ENST00000406438.3	4	4	0	0	0	3	1	ENSG00000176994.9	SMCR8	protein_coding
ENST00000406775.2	4	2	0	0	2	2	0	ENSG00000158321.11	AUTS2	protein_coding
ENST00000407418.3	4	3	0	0	1	1	2	ENSG00000183741.7	CBX6	protein_coding
ENST00000407464.2	4	4	0	0	0	1	3	ENSG00000169635.5	HIC2	protein_coding
ENST00000407472.1	4	4	0	0	0	3	1	ENSG00000215012.4	C22orf29	protein_coding
[truncated: 8,511 more rows]
