# Supplementary material for: Recruitment of the m6A/m6Am demethylase FTO to target RNAs by the telomeric zinc finger protein ZBTB48
Source: Genome Biol. 2024 Sep 19;25:246. doi: 10.1186/s13059-024-03392-7 (PMC11414060; doi:10.1186/s13059-024-03392-7)
Supplement: Supplementary file 10 — Additional file 10: Table S9: ZBTB48 KD RNA-seq. [file 13059_2024_3392_MOESM10_ESM.xlsx]

## Sheet: TableS9_ZBTB48 KD RNA-seq
	baseMean	log2FoldChange	lfcSE	stat	pvalue	padj
ENSG00000265972.6_TXNIP	746.538	2.51587	0.140006	17.9697	3.37e-72	1.98e-68
ENSG00000070669.17_ASNS	6961.28	2.02163	0.13437	15.0452	3.71e-51	9.33e-48
ENSG00000111799.21_COL12A1	433.431	2.76891	0.185258	14.9463	1.65e-50	3.62e-47
ENSG00000153879.9_CEBPG	7865.08	1.60283	0.111114	14.4251	3.6e-47	7.03e-44
ENSG00000139269.3_INHBE	269.647	4.30727	0.299836	14.3654	8.53e-47	1.5e-43
ENSG00000167244.21_IGF2	487.893	3.27054	0.234317	13.9577	2.82e-44	4.14e-41
ENSG00000067082.15_KLF6	1277.14	1.44129	0.103326	13.949	3.19e-44	4.32e-41
ENSG00000140450.9_ARRDC4	848.675	2.35423	0.170852	13.7793	3.39e-43	4.27e-40
ENSG00000174099.12_MSRB3	1729.05	1.74366	0.127257	13.7019	9.9e-43	1.16e-39
ENSG00000128965.13_CHAC1	605.326	3.11304	0.238509	13.0521	6.18e-39	5.44e-36
ENSG00000086062.13_B4GALT1	1530.72	1.23793	0.0962817	12.8573	7.82e-38	6.55e-35
ENSG00000115902.11_SLC1A4	1428.14	1.38505	0.107886	12.8381	1e-37	8.02e-35
ENSG00000102003.11_SYP	531.035	1.93351	0.151077	12.7981	1.68e-37	1.28e-34
ENSG00000196517.13_SLC6A9	1575.17	2.72519	0.220878	12.338	5.66e-35	3.56e-32
ENSG00000113739.10_STC2	3923.62	1.92348	0.157152	12.2396	1.91e-34	1.16e-31
ENSG00000100814.18_CCNB1IP1	1537.02	1.20201	0.0983975	12.2159	2.56e-34	1.45e-31
ENSG00000106105.15_GARS1	5093.97	1.15555	0.0974578	11.8569	1.98e-32	1.03e-29
ENSG00000186019.11_AC021092.1	1362.27	1.35171	0.115198	11.7338	8.55e-32	4.07e-29
ENSG00000215218.4_UBE2QL1	321.102	1.65341	0.147531	11.2072	3.76e-29	1.44e-26
ENSG00000274211.6_SOCS7	2454.91	1.43689	0.129227	11.1191	1.01e-28	3.71e-26
ENSG00000111266.9_DUSP16	2308.76	1.0795	0.0975797	11.0628	1.9e-28	6.83e-26
ENSG00000089199.10_CHGB	267.756	2.4108	0.220566	10.93	8.28e-28	2.86e-25
ENSG00000132205.11_EMILIN2	1702.51	1.45851	0.134483	10.8453	2.1e-27	6.97e-25
ENSG00000155090.15_KLF10	699.269	1.52671	0.14122	10.8109	3.06e-27	9.97e-25
ENSG00000132718.9_SYT11	1287.55	1.48007	0.138021	10.7235	7.9e-27	2.32e-24
ENSG00000162772.17_ATF3	2093.8	1.40429	0.131634	10.6681	1.43e-26	4.14e-24
ENSG00000196787.3_H2AC11	342.972	1.99943	0.188438	10.6106	2.66e-26	7.55e-24
ENSG00000100228.12_RAB36	617.278	1.64879	0.156144	10.5594	4.6e-26	1.28e-23
ENSG00000129159.9_KCNC1	315.819	2.2872	0.217374	10.522	6.84e-26	1.88e-23
ENSG00000110536.14_PTPMT1	1388.09	1.71008	0.162814	10.5033	8.34e-26	2.26e-23
ENSG00000147010.18_SH3KBP1	909.896	1.1769	0.112983	10.4167	2.08e-25	5.55e-23
ENSG00000154734.15_ADAMTS1	9104.92	1.15346	0.111103	10.382	3e-25	7.87e-23
ENSG00000187775.17_DNAH17	626.878	3.23692	0.31268	10.3522	4.09e-25	1.06e-22
ENSG00000163348.4_PYGO2	2806.12	1.1178	0.108334	10.318	5.84e-25	1.49e-22
ENSG00000116254.18_CHD5	173.026	2.71417	0.263161	10.3137	6.11e-25	1.54e-22
ENSG00000151012.13_SLC7A11	477.6	2.65516	0.257592	10.3076	6.51e-25	1.61e-22
ENSG00000261716.2_H2BC20P	1131.34	1.4312	0.139504	10.2592	1.08e-24	2.52e-22
ENSG00000143147.14_GPR161	2339.66	0.970698	0.0951753	10.1991	2e-24	4.58e-22
ENSG00000135116.9_HRK	750.216	1.38145	0.135545	10.1918	2.16e-24	4.87e-22
ENSG00000164236.12_ANKRD33B	1413.57	1.26314	0.123993	10.1872	2.26e-24	5.04e-22
ENSG00000143878.10_RHOB	5571.57	2.22064	0.21841	10.1673	2.78e-24	6.11e-22
ENSG00000130766.5_SESN2	4526.31	1.6723	0.164538	10.1636	2.88e-24	6.26e-22
ENSG00000140044.13_JDP2	175.363	2.49894	0.249761	10.0053	1.44e-23	3.03e-21
ENSG00000128422.17_KRT17	285.469	2.62902	0.264111	9.95421	2.42e-23	4.95e-21
ENSG00000175197.12_DDIT3	604.786	1.55453	0.157173	9.89056	4.57e-23	9.04e-21
ENSG00000112715.24_VEGFA	2715.4	1.62081	0.164075	9.87848	5.16e-23	1.01e-20
ENSG00000135069.14_PSAT1	4543.57	1.26354	0.128001	9.87134	5.54e-23	1.06e-20
ENSG00000176046.9_NUPR1	106.7	3.62966	0.368774	9.8425	7.39e-23	1.4e-20
ENSG00000255330.9_AL096711.2	450.97	1.83022	0.186028	9.83844	7.69e-23	1.42e-20
ENSG00000166257.9_SCN3B	96.2759	2.92461	0.299174	9.77562	1.43e-22	2.57e-20
ENSG00000182768.9_NGRN	6824.73	1.01884	0.104344	9.76422	1.6e-22	2.85e-20
ENSG00000163873.10_GRIK3	71.3928	2.90878	0.298703	9.73803	2.08e-22	3.65e-20
ENSG00000127528.6_KLF2	124.482	3.10115	0.320622	9.67228	3.95e-22	6.69e-20
ENSG00000106948.17_AKNA	468.804	1.83882	0.190654	9.64481	5.17e-22	8.56e-20
ENSG00000183307.4_TMEM121B	195.989	1.8171	0.188415	9.64413	5.21e-22	8.56e-20
ENSG00000101255.11_TRIB3	2046.6	1.87763	0.196903	9.53583	1.49e-21	2.38e-19
ENSG00000174951.11_FUT1	201.698	2.43759	0.255997	9.52197	1.7e-21	2.69e-19
ENSG00000119888.11_EPCAM	2236.77	0.924688	0.09715	9.51814	1.76e-21	2.77e-19
ENSG00000188042.8_ARL4C	1094.56	0.97886	0.102876	9.51499	1.82e-21	2.83e-19
ENSG00000101849.17_TBL1X	1329.88	1.0331	0.109553	9.43017	4.09e-21	6.27e-19
ENSG00000125966.10_MMP24	192.089	2.46016	0.261403	9.41134	4.9e-21	7.43e-19
ENSG00000182324.7_KCNJ14	398.319	1.6196	0.173224	9.34979	8.78e-21	1.28e-18
ENSG00000153885.14_KCTD15	7526.97	1.11039	0.119165	9.31811	1.18e-20	1.68e-18
ENSG00000220323.4_H2BC19P	835.741	1.44315	0.154917	9.31564	1.21e-20	1.71e-18
ENSG00000111087.10_GLI1	73.8528	3.01717	0.325141	9.27957	1.7e-20	2.32e-18
ENSG00000150867.14_PIP4K2A	1738.68	1.09258	0.118276	9.23755	2.52e-20	3.36e-18
ENSG00000119138.4_KLF9	875.259	1.20843	0.130961	9.22739	2.77e-20	3.67e-18
ENSG00000156639.12_ZFAND3	3333.12	0.936787	0.103424	9.05775	1.33e-19	1.66e-17
ENSG00000145335.17_SNCA	701.006	1.53066	0.169225	9.04508	1.5e-19	1.85e-17
ENSG00000204387.14_SNHG32	4750.71	1.16383	0.129483	8.9883	2.51e-19	3.03e-17
ENSG00000173812.11_EIF1	15636.9	0.948675	0.105744	8.9714	2.93e-19	3.48e-17
ENSG00000171533.11_MAP6	201.335	2.30276	0.256685	8.97115	2.93e-19	3.48e-17
ENSG00000130558.20_OLFM1	100.155	2.38441	0.265799	8.97073	2.95e-19	3.48e-17
ENSG00000116962.15_NID1	10057.6	1.19494	0.133328	8.96245	3.18e-19	3.73e-17
ENSG00000144560.15_VGLL4	2163.89	1.08798	0.122106	8.91015	5.1e-19	5.86e-17
ENSG00000286403.1_AC010378.1	68.8571	2.44287	0.274747	8.89134	6.04e-19	6.85e-17
ENSG00000168994.14_PXDC1	648.728	1.04036	0.117246	8.87327	7.1e-19	8.01e-17
ENSG00000130477.15_UNC13A	90.6012	2.69214	0.305727	8.80571	1.3e-18	1.43e-16
ENSG00000237424.1_FOXD2-AS1	477.225	1.36236	0.156702	8.69395	3.5e-18	3.71e-16
ENSG00000231365.6_WARS2-AS1	1223.61	1.06535	0.122841	8.67258	4.22e-18	4.42e-16
ENSG00000116761.12_CTH	383.199	1.31185	0.15131	8.66997	4.32e-18	4.47e-16
ENSG00000135046.14_ANXA1	220.059	2.54514	0.296781	8.57582	9.84e-18	9.89e-16
ENSG00000277200.1_AC005696.4	57.796	3.19769	0.37383	8.55385	1.19e-17	1.19e-15
ENSG00000112576.13_CCND3	2609.25	1.3686	0.16027	8.53936	1.35e-17	1.34e-15
ENSG00000145919.11_BOD1	2379.01	1.05842	0.124332	8.51283	1.7e-17	1.68e-15
ENSG00000100426.7_ZBED4	3286.5	0.801887	0.0944489	8.49016	2.06e-17	2.01e-15
ENSG00000095370.20_SH2D3C	141.442	2.94996	0.348928	8.45435	2.81e-17	2.68e-15
ENSG00000221866.9_PLXNA4	396.11	1.53372	0.181435	8.45328	2.83e-17	2.69e-15
ENSG00000158406.5_H4C8	245.997	1.80779	0.214731	8.41885	3.8e-17	3.6e-15
ENSG00000269834.6_ZNF528-AS1	46.1304	3.34392	0.397433	8.41379	3.97e-17	3.74e-15
ENSG00000152137.8_HSPB8	89.6837	3.2629	0.388209	8.40501	4.28e-17	4e-15
ENSG00000130176.8_CNN1	60.0145	2.90019	0.345817	8.38648	5.01e-17	4.64e-15
ENSG00000105048.17_TNNT1	746.852	2.57759	0.308706	8.34965	6.85e-17	6.24e-15
ENSG00000155961.5_RAB39B	241.349	1.50548	0.180717	8.33061	8.04e-17	7.3e-15
ENSG00000172201.12_ID4	2917.17	1.67768	0.201807	8.31327	9.31e-17	8.4e-15
ENSG00000270276.2_H4C15	812.891	1.45336	0.175424	8.28485	1.18e-16	1.05e-14
ENSG00000127561.15_SYNGR3	313.737	2.03058	0.245668	8.26556	1.39e-16	1.22e-14
ENSG00000276547.1_PCDHGB5	747.187	1.20059	0.145929	8.22724	1.92e-16	1.67e-14
ENSG00000164061.5_BSN	391.432	2.2012	0.268069	8.21133	2.19e-16	1.9e-14
ENSG00000124194.17_GDAP1L1	39.215	3.75477	0.458432	8.19045	2.6e-16	2.23e-14
ENSG00000157782.9_CABP1	114.98	2.66871	0.327808	8.14106	3.92e-16	3.33e-14
ENSG00000130707.18_ASS1	2857.97	1.50932	0.185563	8.13372	4.16e-16	3.51e-14
ENSG00000119865.9_CNRIP1	251.519	1.58538	0.195097	8.12611	4.43e-16	3.71e-14
ENSG00000164161.10_HHIP	204.127	1.40701	0.174079	8.08261	6.34e-16	5.19e-14
ENSG00000180573.9_H2AC6	494.06	1.69639	0.209951	8.07992	6.48e-16	5.28e-14
ENSG00000204054.14_LINC00963	568.331	1.20801	0.149757	8.06645	7.24e-16	5.87e-14
ENSG00000155265.11_GOLGA7B	100.991	2.50217	0.310385	8.06149	7.54e-16	6.08e-14
ENSG00000128595.17_CALU	10002.6	1.36543	0.169539	8.05381	8.03e-16	6.42e-14
ENSG00000165312.6_OTUD1	967.722	1.42155	0.177542	8.00685	1.18e-15	9.33e-14
ENSG00000130522.6_JUND	3266.27	1.66936	0.210171	7.94283	1.98e-15	1.53e-13
ENSG00000110619.18_CARS1	2456.94	1.08135	0.136356	7.93036	2.19e-15	1.68e-13
ENSG00000250366.2_TUNAR	48.8701	3.05559	0.387649	7.88236	3.21e-15	2.43e-13
ENSG00000147180.17_ZNF711	11144	1.48313	0.188356	7.87408	3.43e-15	2.58e-13
ENSG00000261824.7_LINC00662	1149.29	0.868544	0.110494	7.86057	3.82e-15	2.86e-13
ENSG00000149150.9_SLC43A1	768.666	1.33673	0.170456	7.84211	4.43e-15	3.28e-13
ENSG00000248498.4_ASNSP1	40.1679	2.95668	0.378229	7.81716	5.4e-15	3.95e-13
ENSG00000103257.9_SLC7A5	4224.04	1.74483	0.223443	7.80885	5.77e-15	4.2e-13
ENSG00000176868.2_AL358781.1	2640.48	1.14918	0.147673	7.78192	7.14e-15	5.13e-13
ENSG00000175868.14_CALCB	134.895	1.70907	0.220179	7.76217	8.35e-15	5.88e-13
ENSG00000169762.17_TAPT1	654.542	1.40232	0.181132	7.74199	9.79e-15	6.86e-13
ENSG00000197457.10_STMN3	1992.94	1.86755	0.241774	7.72435	1.12e-14	7.79e-13
ENSG00000115414.20_FN1	4725.33	1.0192	0.132937	7.66678	1.76e-14	1.2e-12
ENSG00000108861.9_DUSP3	3785.72	0.578139	0.0758756	7.61956	2.55e-14	1.69e-12
ENSG00000154122.14_ANKH	2957.02	0.744986	0.0977948	7.61785	2.58e-14	1.71e-12
ENSG00000105976.15_MET	4190.42	1.20046	0.157611	7.61664	2.6e-14	1.72e-12
ENSG00000188070.9_C11orf95	1993.53	0.801301	0.105261	7.6125	2.69e-14	1.77e-12
ENSG00000145920.15_CPLX2	40.7031	3.78281	0.497143	7.60911	2.76e-14	1.81e-12
ENSG00000100889.12_PCK2	923.116	1.61281	0.21211	7.60363	2.88e-14	1.87e-12
ENSG00000169258.7_GPRIN1	1249.24	1.45656	0.191626	7.60103	2.94e-14	1.9e-12
ENSG00000130054.5_FAM155B	799.695	1.46803	0.193483	7.58741	3.26e-14	2.1e-12
ENSG00000144681.10_STAC	657.989	0.959583	0.126507	7.58519	3.32e-14	2.13e-12
ENSG00000141627.14_DYM	3274.11	0.913689	0.120597	7.5764	3.55e-14	2.27e-12
ENSG00000168993.15_CPLX1	219.539	2.22694	0.296914	7.50027	6.37e-14	3.95e-12
ENSG00000261342.1_AC006538.1	140.298	1.69823	0.226721	7.49041	6.87e-14	4.24e-12
ENSG00000100219.16_XBP1	3468.8	0.762748	0.101964	7.48056	7.4e-14	4.55e-12
ENSG00000100867.15_DHRS2	1070.84	2.09363	0.280056	7.47576	7.68e-14	4.71e-12
ENSG00000171492.14_LRRC8D	1417.9	1.13759	0.15228	7.47038	8e-14	4.85e-12
ENSG00000166173.11_LARP6	1411.38	1.13383	0.152124	7.45336	9.1e-14	5.45e-12
ENSG00000157514.16_TSC22D3	8398.88	0.903531	0.121427	7.44091	1e-13	5.96e-12
ENSG00000007968.7_E2F2	2213.2	1.081	0.145535	7.42773	1.1e-13	6.5e-12
ENSG00000103723.16_AP3B2	262.676	1.94533	0.262933	7.39855	1.38e-13	8.02e-12
ENSG00000138944.8_SHISAL1	205.413	1.30266	0.176228	7.39189	1.45e-13	8.41e-12
ENSG00000050438.17_SLC4A8	268.641	1.41686	0.191787	7.3877	1.49e-13	8.62e-12
ENSG00000164615.5_CAMLG	1943.15	0.699762	0.0948195	7.37994	1.58e-13	9.11e-12
ENSG00000119283.15_TRIM67	38.1215	2.88645	0.392409	7.35571	1.9e-13	1.09e-11
ENSG00000139514.13_SLC7A1	8685.47	0.889196	0.121256	7.33321	2.25e-13	1.27e-11
ENSG00000268975.2_MIA-RAB4B	68.3621	2.37147	0.32434	7.31167	2.64e-13	1.47e-11
ENSG00000205922.5_ONECUT3	47.3214	3.39877	0.467906	7.26379	3.76e-13	2.07e-11
ENSG00000006652.15_IFRD1	2737.18	1.18118	0.163245	7.23561	4.63e-13	2.52e-11
ENSG00000166900.17_STX3	1559.76	0.754663	0.104413	7.22768	4.91e-13	2.67e-11
ENSG00000253304.2_TMEM200B	71.6359	2.52691	0.350668	7.20598	5.76e-13	3.1e-11
ENSG00000105327.18_BBC3	1401.55	1.73113	0.24052	7.19745	6.14e-13	3.29e-11
ENSG00000118971.9_CCND2	5705.91	0.965748	0.134186	7.19711	6.15e-13	3.29e-11
ENSG00000109685.18_NSD2	11414.5	0.695575	0.0971801	7.15758	8.21e-13	4.31e-11
ENSG00000138622.4_HCN4	185.452	1.45229	0.204138	7.11425	1.13e-12	5.89e-11
ENSG00000102172.16_SMS	5305.18	0.893045	0.125588	7.11088	1.15e-12	6e-11
ENSG00000188760.10_TMEM198	313.996	1.70251	0.239823	7.09901	1.26e-12	6.48e-11
ENSG00000166402.9_TUB	2613.42	0.668785	0.0943287	7.08994	1.34e-12	6.88e-11
ENSG00000179331.3_RAB39A	130.398	1.55644	0.219784	7.08167	1.42e-12	7.24e-11
ENSG00000138617.16_PARP16	555.058	0.995675	0.140791	7.07201	1.53e-12	7.74e-11
ENSG00000227051.6_C14orf132	796.702	1.31078	0.185934	7.04974	1.79e-12	9.06e-11
ENSG00000075785.14_RAB7A	5813.23	0.68527	0.0972812	7.04422	1.87e-12	9.4e-11
ENSG00000255874.2_PRECSIT	60.1936	2.71711	0.386677	7.02682	2.11e-12	1.06e-10
ENSG00000130518.17_IQCN	149.369	1.66549	0.23714	7.02324	2.17e-12	1.08e-10
ENSG00000051108.15_HERPUD1	1410.93	0.776204	0.110522	7.02304	2.17e-12	1.08e-10
ENSG00000180626.10_ZNF594	727.074	1.18286	0.168451	7.02195	2.19e-12	1.09e-10
ENSG00000006327.14_TNFRSF12A	1144.26	1.84446	0.264845	6.9643	3.3e-12	1.62e-10
ENSG00000164683.18_HEY1	519.898	0.833619	0.120054	6.9437	3.82e-12	1.86e-10
ENSG00000165152.9_PGAP4	1471.89	0.767891	0.110804	6.93016	4.2e-12	2.04e-10
ENSG00000148798.11_INA	2019.26	1.08422	0.156999	6.9059	4.99e-12	2.4e-10
ENSG00000241697.5_TMEFF1	400.094	1.91393	0.277329	6.90131	5.15e-12	2.46e-10
ENSG00000072832.15_CRMP1	488.541	1.78965	0.259478	6.8971	5.31e-12	2.52e-10
ENSG00000106070.20_GRB10	2425.18	0.897307	0.130107	6.89671	5.32e-12	2.52e-10
ENSG00000084628.10_NKAIN1	352.209	1.3948	0.202284	6.89523	5.38e-12	2.54e-10
ENSG00000041982.16_TNC	1660.9	1.42585	0.206986	6.88863	5.63e-12	2.65e-10
ENSG00000170876.8_TMEM43	3996.45	0.587336	0.085445	6.87384	6.25e-12	2.92e-10
ENSG00000127578.7_WFIKKN1	196.608	1.57595	0.229668	6.86184	6.8e-12	3.16e-10
ENSG00000130513.6_GDF15	87.2001	3.06003	0.446247	6.85726	7.02e-12	3.24e-10
ENSG00000174136.13_RGMB	1772.87	0.737516	0.107668	6.84989	7.39e-12	3.4e-10
ENSG00000163053.11_SLC16A14	904.548	0.801779	0.117075	6.84844	7.47e-12	3.43e-10
ENSG00000158470.5_B4GALT5	3124.87	0.666415	0.0973256	6.84727	7.53e-12	3.45e-10
ENSG00000124225.16_PMEPA1	437.841	1.11889	0.16388	6.82753	8.64e-12	3.93e-10
ENSG00000056487.16_PHF21B	269.797	1.47163	0.2156	6.82575	8.75e-12	3.97e-10
ENSG00000228793.2_AL033523.1	40.822	2.52113	0.369833	6.81693	9.3e-12	4.21e-10
ENSG00000167460.17_TPM4	12981.4	0.738588	0.108357	6.81622	9.35e-12	4.21e-10
ENSG00000269190.6_FBXO17	3693.58	1.00005	0.146721	6.81603	9.36e-12	4.21e-10
ENSG00000125851.10_PCSK2	24.75	3.69836	0.542709	6.81461	9.45e-12	4.24e-10
ENSG00000198910.14_L1CAM	314.851	2.26913	0.333786	6.79817	1.06e-11	4.71e-10
ENSG00000176658.17_MYO1D	4486.44	0.761411	0.11204	6.7959	1.08e-11	4.77e-10
ENSG00000223638.3_RFPL4A	113.984	1.87834	0.276469	6.79402	1.09e-11	4.82e-10
ENSG00000272512.1_AL645608.7	539.873	1.29407	0.19066	6.78735	1.14e-11	5.02e-10
ENSG00000133112.17_TPT1	42140.7	0.843149	0.124345	6.78075	1.2e-11	5.25e-10
ENSG00000088305.18_DNMT3B	1778.1	0.829505	0.122387	6.77774	1.22e-11	5.34e-10
ENSG00000166123.14_GPT2	2903.27	1.1627	0.17168	6.77252	1.27e-11	5.53e-10
ENSG00000089057.15_SLC23A2	2659.9	0.749174	0.110716	6.76661	1.32e-11	5.74e-10
ENSG00000107341.5_UBE2R2	2347.06	0.550292	0.0815236	6.7501	1.48e-11	6.36e-10
ENSG00000136928.7_GABBR2	193.845	1.42696	0.211415	6.74957	1.48e-11	6.36e-10
ENSG00000167552.14_TUBA1A	6290.83	1.05867	0.157342	6.7285	1.71e-11	7.32e-10
ENSG00000175334.8_BANF1	5530.82	1.0383	0.154499	6.72042	1.81e-11	7.68e-10
ENSG00000167619.13_TMEM145	326.065	1.78851	0.266444	6.71253	1.91e-11	8.09e-10
ENSG00000108309.14_RUNDC3A	76.5525	2.32198	0.346624	6.69886	2.1e-11	8.86e-10
ENSG00000213626.13_LBH	540.778	0.967912	0.145039	6.67349	2.5e-11	1.04e-09
ENSG00000188573.8_FBLL1	89.7281	2.17344	0.326033	6.66632	2.62e-11	1.09e-09
ENSG00000187479.8_C11orf96	516.669	2.11986	0.318718	6.65122	2.91e-11	1.2e-09
ENSG00000143013.13_LMO4	2044.27	0.663806	0.100088	6.63226	3.31e-11	1.35e-09
ENSG00000113269.14_RNF130	1672.77	0.688481	0.103811	6.63207	3.31e-11	1.35e-09
ENSG00000142675.18_CNKSR1	232.075	1.36559	0.205912	6.63192	3.31e-11	1.35e-09
ENSG00000279641.1_AC120057.3	281.521	1.19505	0.180335	6.62679	3.43e-11	1.39e-09
ENSG00000112305.15_SMAP1	1713.19	0.888986	0.134309	6.61895	3.62e-11	1.46e-09
ENSG00000156959.9_LHFPL4	778.678	1.03623	0.156577	6.61803	3.64e-11	1.47e-09
ENSG00000100234.12_TIMP3	2686.41	0.768212	0.116181	6.61218	3.79e-11	1.52e-09
ENSG00000123643.13_SLC36A1	1178.52	0.68834	0.104435	6.59109	4.37e-11	1.75e-09
ENSG00000163888.4_CAMK2N2	209.495	1.41629	0.215018	6.58683	4.49e-11	1.79e-09
ENSG00000264207.1_AC239868.1	100.125	1.51362	0.230351	6.57096	5e-11	1.97e-09
ENSG00000120738.8_EGR1	1243.14	1.27115	0.193531	6.56823	5.09e-11	2e-09
ENSG00000008735.14_MAPK8IP2	1976.61	1.45423	0.221766	6.55752	5.47e-11	2.13e-09
ENSG00000114405.11_C3orf14	263.292	1.19754	0.182835	6.54985	5.76e-11	2.23e-09
ENSG00000122406.14_RPL5	41564.3	0.740549	0.11333	6.53444	6.38e-11	2.45e-09
ENSG00000026559.14_KCNG1	382.48	1.64415	0.251834	6.52873	6.63e-11	2.53e-09
ENSG00000176749.9_CDK5R1	1047.28	0.642069	0.0984043	6.5248	6.81e-11	2.59e-09
ENSG00000113657.13_DPYSL3	3714.33	0.938123	0.143795	6.52402	6.84e-11	2.6e-09
ENSG00000159450.12_TCHH	158.284	1.64681	0.252589	6.51971	7.04e-11	2.67e-09
ENSG00000133874.2_RNF122	694.661	1.22583	0.18817	6.51447	7.29e-11	2.75e-09
ENSG00000117868.17_ESYT2	3608.64	0.701221	0.107675	6.51238	7.4e-11	2.79e-09
ENSG00000126562.17_WNK4	497.759	1.06382	0.163367	6.51183	7.42e-11	2.79e-09
ENSG00000135821.19_GLUL	12607.7	0.514438	0.0790308	6.50934	7.55e-11	2.83e-09
ENSG00000137496.18_IL18BP	381.679	0.92326	0.141961	6.50364	7.84e-11	2.94e-09
ENSG00000184678.10_H2BC21	284.944	1.27664	0.196379	6.50091	7.98e-11	2.98e-09
ENSG00000100285.10_NEFH	140.688	1.61138	0.248133	6.49403	8.36e-11	3.11e-09
ENSG00000185379.20_RAD51D	1144.86	0.736517	0.113733	6.47586	9.43e-11	3.49e-09
ENSG00000089248.7_ERP29	5733.39	0.841296	0.13005	6.46903	9.86e-11	3.63e-09
ENSG00000197063.11_MAFG	3096.73	0.906779	0.140281	6.464	1.02e-10	3.75e-09
ENSG00000143786.8_CNIH3	411.386	1.22324	0.189266	6.4631	1.03e-10	3.75e-09
ENSG00000185437.13_SH3BGR	220.804	1.18858	0.184644	6.43713	1.22e-10	4.41e-09
ENSG00000279821.1_AC145098.2	88.0162	1.77977	0.27653	6.43609	1.23e-10	4.43e-09
ENSG00000168077.14_SCARA3	1362.92	1.07734	0.167396	6.43585	1.23e-10	4.43e-09
ENSG00000140848.17_CPNE2	760.309	0.935965	0.145725	6.42283	1.34e-10	4.81e-09
ENSG00000008300.17_CELSR3	1132.78	1.19833	0.186653	6.42006	1.36e-10	4.89e-09
ENSG00000112238.12_PRDM13	892.45	1.08307	0.16874	6.41859	1.38e-10	4.93e-09
ENSG00000182224.12_CYB5D1	847.331	0.66441	0.103688	6.40779	1.48e-10	5.26e-09
ENSG00000236882.8_LINC01554	32.7858	2.63988	0.412782	6.39535	1.6e-10	5.69e-09
ENSG00000164080.13_RAD54L2	2283.19	0.780251	0.122506	6.3691	1.9e-10	6.64e-09
ENSG00000232677.9_LINC00665	2914.82	0.541462	0.0850334	6.36764	1.92e-10	6.69e-09
ENSG00000008513.16_ST3GAL1	419.65	1.07304	0.168648	6.36263	1.98e-10	6.9e-09
ENSG00000188707.6_ZBED6CL	820.2	0.682397	0.107556	6.34458	2.23e-10	7.71e-09
ENSG00000111252.11_SH2B3	821.618	0.763897	0.12043	6.34305	2.25e-10	7.77e-09
ENSG00000166224.17_SGPL1	4023.65	0.640762	0.101034	6.34204	2.27e-10	7.81e-09
ENSG00000203326.12_ZNF525	278.551	1.09536	0.172788	6.33934	2.31e-10	7.92e-09
ENSG00000287064.1_AL606500.1	204.445	1.99852	0.316953	6.30541	2.87e-10	9.78e-09
ENSG00000152076.19_CCDC74B	302.95	1.3705	0.217543	6.29992	2.98e-10	1.01e-08
ENSG00000225899.8_FRG2B	65.6211	1.99196	0.317323	6.27739	3.44e-10	1.16e-08
ENSG00000135919.14_SERPINE2	1169.15	0.735138	0.117125	6.27654	3.46e-10	1.17e-08
ENSG00000129946.10_SHC2	401.111	1.78754	0.285027	6.27147	3.58e-10	1.2e-08
ENSG00000164237.9_CMBL	1844.85	0.702424	0.112049	6.26887	3.64e-10	1.21e-08
ENSG00000273032.3_DGCR5	200.966	1.35961	0.217381	6.2545	3.99e-10	1.33e-08
ENSG00000240694.9_PNMA2	2564.26	0.815822	0.130507	6.2512	4.07e-10	1.35e-08
ENSG00000187764.11_SEMA4D	1055.31	0.665122	0.106448	6.24832	4.15e-10	1.37e-08
ENSG00000065911.12_MTHFD2	4398.54	0.739998	0.118483	6.24563	4.22e-10	1.39e-08
ENSG00000165929.13_TC2N	482.184	1.32319	0.2121	6.23851	4.42e-10	1.45e-08
ENSG00000100604.13_CHGA	171.106	2.15673	0.345952	6.23418	4.54e-10	1.49e-08
ENSG00000259495.3_AC016705.2	62.7337	1.67363	0.269079	6.21983	4.98e-10	1.62e-08
ENSG00000185950.9_IRS2	1557.54	1.17247	0.189009	6.20327	5.53e-10	1.78e-08
ENSG00000101384.12_JAG1	1275.1	0.895416	0.144357	6.20278	5.55e-10	1.78e-08
ENSG00000261678.3_SCRT1	46.9061	2.65634	0.428361	6.20118	5.6e-10	1.8e-08
ENSG00000267260.2_AC020928.1	879.524	0.850235	0.137163	6.19873	5.69e-10	1.82e-08
ENSG00000148677.7_ANKRD1	53.431	2.07729	0.336062	6.18125	6.36e-10	2.01e-08
ENSG00000010810.17_FYN	4262.91	0.722168	0.117066	6.16888	6.88e-10	2.17e-08
ENSG00000132846.6_ZBED3	1629.58	0.892429	0.145045	6.15276	7.61e-10	2.38e-08
ENSG00000113369.9_ARRDC3	588.864	1.55099	0.252209	6.14963	7.77e-10	2.43e-08
ENSG00000258947.7_TUBB3	820.985	1.70288	0.277129	6.14473	8.01e-10	2.49e-08
ENSG00000171867.17_PRNP	3705.15	0.504469	0.0821148	6.14346	8.07e-10	2.51e-08
ENSG00000178752.16_ERFE	707.762	1.38705	0.225855	6.14131	8.18e-10	2.54e-08
ENSG00000145860.12_RNF145	3122.19	0.802603	0.130819	6.13522	8.5e-10	2.63e-08
ENSG00000241104.5_CEACAMP10	66.5323	2.22233	0.362821	6.12512	9.06e-10	2.78e-08
ENSG00000221890.5_NPTXR	823.752	1.3047	0.213379	6.11445	9.69e-10	2.95e-08
ENSG00000198626.17_RYR2	1073.6	1.05867	0.173169	6.11352	9.75e-10	2.97e-08
ENSG00000120254.15_MTHFD1L	4069.67	0.780171	0.127944	6.09773	1.08e-09	3.25e-08
ENSG00000066583.12_ISOC1	1929.44	0.654277	0.107502	6.08618	1.16e-09	3.48e-08
ENSG00000172379.21_ARNT2	729.71	0.816022	0.134224	6.07957	1.21e-09	3.61e-08
ENSG00000100596.7_SPTLC2	2136.98	0.795699	0.131097	6.06956	1.28e-09	3.83e-08
ENSG00000155660.11_PDIA4	11774.8	0.672919	0.111176	6.05275	1.42e-09	4.23e-08
ENSG00000196470.12_SIAH1	580.485	0.772717	0.127951	6.03917	1.55e-09	4.55e-08
ENSG00000184545.11_DUSP8	973.429	1.32606	0.21969	6.03606	1.58e-09	4.63e-08
ENSG00000171160.18_MORN4	399.064	0.862625	0.14296	6.03402	1.6e-09	4.68e-08
ENSG00000090530.10_P3H2	473.856	0.825396	0.136837	6.03198	1.62e-09	4.73e-08
ENSG00000114784.4_EIF1B	882.993	0.716637	0.119952	5.97436	2.31e-09	6.66e-08
ENSG00000165661.17_QSOX2	3590.89	0.519162	0.087004	5.96711	2.41e-09	6.96e-08
ENSG00000237417.1_XRCC6P1	24.8747	3.51237	0.588932	5.96397	2.46e-09	7.08e-08
ENSG00000102007.11_PLP2	3759.47	0.738232	0.124635	5.92316	3.16e-09	8.98e-08
ENSG00000166086.13_JAM3	2311.61	0.576678	0.0977348	5.90044	3.63e-09	1.02e-07
ENSG00000104059.4_FAM189A1	810.857	0.905796	0.154154	5.87591	4.21e-09	1.18e-07
ENSG00000128272.15_ATF4	16268.1	0.701815	0.119467	5.87455	4.24e-09	1.19e-07
ENSG00000100129.18_EIF3L	15476.7	0.587225	0.100039	5.86999	4.36e-09	1.22e-07
ENSG00000167555.14_ZNF528	133.947	1.68125	0.286434	5.8696	4.37e-09	1.22e-07
ENSG00000185633.10_NDUFA4L2	35.6447	3.02378	0.516255	5.85715	4.71e-09	1.3e-07
ENSG00000237863.3_AL035425.1	146.267	1.28726	0.220128	5.84776	4.98e-09	1.37e-07
ENSG00000163629.13_PTPN13	4374.07	0.859783	0.147225	5.83994	5.22e-09	1.44e-07
ENSG00000285887.1_AL009176.1	51.9092	2.32784	0.39902	5.83391	5.41e-09	1.48e-07
ENSG00000143630.10_HCN3	741.616	1.04874	0.179842	5.83149	5.49e-09	1.5e-07
ENSG00000100014.20_SPECC1L	4406.11	0.539805	0.0925876	5.83021	5.54e-09	1.51e-07
ENSG00000234771.3_SLC25A25-AS1	337.757	0.920222	0.157902	5.82781	5.62e-09	1.53e-07
ENSG00000157833.13_GAREM2	701.077	1.24877	0.214634	5.81814	5.95e-09	1.61e-07
ENSG00000163661.4_PTX3	279.381	0.876886	0.150809	5.81455	6.08e-09	1.64e-07
ENSG00000141519.15_CCDC40	203.612	1.37461	0.236509	5.81209	6.17e-09	1.66e-07
ENSG00000169067.4_ACTBL2	54.3839	3.42989	0.591937	5.79434	6.86e-09	1.83e-07
ENSG00000166435.15_XRRA1	326.026	0.814707	0.140604	5.79432	6.86e-09	1.83e-07
ENSG00000128564.7_VGF	452.022	1.84432	0.318447	5.79163	6.97e-09	1.86e-07
ENSG00000140931.20_CMTM3	1396.11	0.770534	0.133509	5.77142	7.86e-09	2.09e-07
ENSG00000137876.10_RSL24D1	2144.44	1.4537	0.252008	5.76844	8e-09	2.12e-07
ENSG00000186648.15_CARMIL3	82.6057	1.97884	0.343382	5.7628	8.27e-09	2.19e-07
ENSG00000168209.5_DDIT4	4503.98	1.16718	0.202743	5.75695	8.56e-09	2.25e-07
ENSG00000169918.9_OTUD7A	286.362	1.05749	0.183711	5.7563	8.6e-09	2.26e-07
ENSG00000220201.7_ZGLP1	313.719	0.992238	0.172687	5.74586	9.15e-09	2.39e-07
ENSG00000054793.14_ATP9A	3171.82	0.678716	0.118127	5.74566	9.16e-09	2.39e-07
ENSG00000205593.12_DENND6B	177.631	1.231	0.214281	5.7448	9.2e-09	2.39e-07
ENSG00000131149.19_GSE1	5465.34	0.767204	0.13369	5.7387	9.54e-09	2.47e-07
ENSG00000186472.20_PCLO	783.998	0.820334	0.142977	5.73753	9.61e-09	2.49e-07
ENSG00000158258.16_CLSTN2	1024.57	0.851393	0.148707	5.72531	1.03e-08	2.65e-07
ENSG00000105058.12_FAM32A	3172.38	0.631797	0.110559	5.71458	1.1e-08	2.81e-07
ENSG00000067840.12_PDZD4	391.306	1.39119	0.24383	5.70557	1.16e-08	2.95e-07
ENSG00000158161.16_EYA3	2453.48	0.685838	0.120309	5.70063	1.19e-08	3.04e-07
ENSG00000053108.17_FSTL4	251.21	1.21953	0.213973	5.69945	1.2e-08	3.04e-07
ENSG00000240230.6_COX19	908.052	0.733205	0.128813	5.69199	1.26e-08	3.16e-07
ENSG00000106366.9_SERPINE1	56.8586	2.05955	0.36189	5.69111	1.26e-08	3.16e-07
ENSG00000203877.8_RIPPLY2	82.3973	1.6742	0.294707	5.68089	1.34e-08	3.34e-07
ENSG00000047932.14_GOPC	1917.09	0.958598	0.168915	5.67504	1.39e-08	3.44e-07
ENSG00000280287.1_AC131212.3	175.443	1.67946	0.296474	5.6648	1.47e-08	3.64e-07
ENSG00000116584.20_ARHGEF2	5087.3	0.814421	0.144038	5.65422	1.57e-08	3.85e-07
ENSG00000116544.12_DLGAP3	118.284	2.26712	0.401089	5.65241	1.58e-08	3.88e-07
ENSG00000167995.17_BEST1	216.249	1.23258	0.218744	5.63482	1.75e-08	4.29e-07
ENSG00000087258.16_GNAO1	493.688	1.05276	0.186913	5.63234	1.78e-08	4.35e-07
ENSG00000285533.2_RELA-DT	27.4824	2.31623	0.411384	5.63033	1.8e-08	4.38e-07
ENSG00000180385.8_EMC3-AS1	453.544	0.847306	0.150686	5.623	1.88e-08	4.56e-07
ENSG00000204103.4_MAFB	915.005	0.957096	0.170484	5.61398	1.98e-08	4.79e-07
ENSG00000164695.5_CHMP4C	276.936	1.07766	0.19205	5.61134	2.01e-08	4.85e-07
ENSG00000182575.8_NXPH3	185.788	1.18259	0.211196	5.5995	2.15e-08	5.19e-07
ENSG00000176386.9_CDC26	337.346	1.13165	0.202163	5.5977	2.17e-08	5.24e-07
ENSG00000274751.1_AC120498.9	22.6256	2.80159	0.500591	5.59656	2.19e-08	5.26e-07
ENSG00000177606.7_JUN	21064.8	1.17568	0.210193	5.59337	2.23e-08	5.35e-07
ENSG00000186184.19_POLR1D	2111.18	0.576509	0.103233	5.58455	2.34e-08	5.62e-07
ENSG00000186732.14_MPPED1	18.7989	2.97753	0.534082	5.57505	2.47e-08	5.92e-07
ENSG00000181788.4_SIAH2	874.539	0.853588	0.153219	5.57104	2.53e-08	6.02e-07
ENSG00000108669.16_CYTH1	1671.36	0.593575	0.106699	5.56306	2.65e-08	6.29e-07
ENSG00000109046.15_WSB1	1883.75	0.852926	0.154011	5.53807	3.06e-08	7.2e-07
ENSG00000065989.16_PDE4A	523.945	0.981847	0.177309	5.53749	3.07e-08	7.21e-07
ENSG00000164104.12_HMGB2	10714.3	0.635389	0.114745	5.5374	3.07e-08	7.21e-07
ENSG00000148672.9_GLUD1	6080.15	0.49771	0.089974	5.5317	3.17e-08	7.43e-07
ENSG00000187837.4_H1-2	1229.74	1.35256	0.244655	5.52845	3.23e-08	7.55e-07
ENSG00000234912.12_SNHG20	1012.1	0.590311	0.106848	5.52477	3.3e-08	7.7e-07
ENSG00000157693.15_TMEM268	680.402	0.657378	0.119167	5.51644	3.46e-08	8.03e-07
ENSG00000108379.10_WNT3	244.078	0.958502	0.173789	5.51533	3.48e-08	8.07e-07
ENSG00000128283.7_CDC42EP1	4352.39	1.50743	0.273428	5.51307	3.53e-08	8.16e-07
ENSG00000161243.9_FBXO27	184.515	1.23307	0.223764	5.5106	3.58e-08	8.27e-07
ENSG00000130487.9_KLHDC7B	14.18	5.18331	0.940936	5.50868	3.62e-08	8.35e-07
ENSG00000186230.7_ZNF749	723.178	0.576526	0.104788	5.50183	3.76e-08	8.66e-07
ENSG00000075461.6_CACNG4	75.528	1.94487	0.354244	5.49019	4.01e-08	9.21e-07
ENSG00000102024.18_PLS3	11638.5	0.925095	0.168706	5.48346	4.17e-08	9.54e-07
ENSG00000119487.17_MAPKAP1	3098.62	0.526279	0.0960562	5.47886	4.28e-08	9.76e-07
ENSG00000104369.5_JPH1	1339.22	0.605359	0.110538	5.47647	4.34e-08	9.88e-07
ENSG00000145425.10_RPS3A	34505.4	0.880247	0.161021	5.46666	4.59e-08	1.04e-06
ENSG00000129353.15_SLC44A2	3348.46	0.795062	0.145442	5.46651	4.59e-08	1.04e-06
ENSG00000162889.11_MAPKAPK2	2730.3	0.60966	0.111628	5.46153	4.72e-08	1.07e-06
ENSG00000269473.1_AC012313.8	144.767	1.05638	0.193473	5.4601	4.76e-08	1.07e-06
ENSG00000177519.4_RPRM	855.159	1.01408	0.185878	5.45564	4.88e-08	1.1e-06
ENSG00000095777.17_MYO3A	473.455	0.845027	0.154896	5.45546	4.88e-08	1.1e-06
ENSG00000156239.12_N6AMT1	1148.43	0.697037	0.127947	5.44785	5.1e-08	1.14e-06
ENSG00000112941.14_TENT4A	3340.16	0.420944	0.0772877	5.44645	5.14e-08	1.15e-06
ENSG00000224032.7_EPB41L4A-AS1	865.454	0.949862	0.174539	5.44211	5.27e-08	1.17e-06
ENSG00000108932.12_SLC16A6	211.453	1.21662	0.224011	5.43107	5.6e-08	1.24e-06
ENSG00000090470.15_PDCD7	1435.55	0.818802	0.150777	5.43057	5.62e-08	1.25e-06
ENSG00000033327.13_GAB2	710.412	0.818611	0.150925	5.42397	5.83e-08	1.29e-06
ENSG00000242732.4_RTL5	440.126	1.01557	0.187311	5.42183	5.9e-08	1.3e-06
ENSG00000124243.17_BCAS4	505.114	0.7267	0.134658	5.39662	6.79e-08	1.49e-06
ENSG00000140577.16_CRTC3	2279.87	0.651021	0.12069	5.39414	6.89e-08	1.51e-06
ENSG00000173011.12_TADA2B	1351.88	0.556896	0.103319	5.39008	7.04e-08	1.54e-06
ENSG00000099810.21_MTAP	1644.82	0.78923	0.146525	5.38632	7.19e-08	1.57e-06
ENSG00000286169.2_PDCD6-AHRR	426.85	0.932162	0.173338	5.37771	7.54e-08	1.64e-06
ENSG00000131471.7_AOC3	343.558	0.948336	0.176351	5.37754	7.55e-08	1.64e-06
ENSG00000163624.6_CDS1	1200.06	1.15456	0.214704	5.37745	7.55e-08	1.64e-06
ENSG00000079337.16_RAPGEF3	330.042	1.75504	0.326401	5.37693	7.58e-08	1.64e-06
ENSG00000198053.12_SIRPA	1252.3	0.684947	0.127469	5.37346	7.72e-08	1.67e-06
ENSG00000280594.1_BTG3-AS1	178.255	1.31585	0.24522	5.36598	8.05e-08	1.73e-06
ENSG00000141034.10_GID4	1551.57	0.511813	0.0954292	5.36328	8.17e-08	1.75e-06
ENSG00000135845.10_PIGC	1016.41	0.522873	0.097517	5.36186	8.24e-08	1.76e-06
ENSG00000168546.11_GFRA2	22.362	2.92702	0.546295	5.35795	8.42e-08	1.8e-06
ENSG00000267575.7_AC006504.5	999.438	0.605578	0.113135	5.35271	8.66e-08	1.85e-06
ENSG00000135842.17_NIBAN1	2271.45	0.656197	0.122609	5.35193	8.7e-08	1.85e-06
ENSG00000166949.16_SMAD3	2714.97	0.544069	0.101689	5.3503	8.78e-08	1.87e-06
ENSG00000124766.7_SOX4	9776.65	0.612275	0.114552	5.34495	9.04e-08	1.92e-06
ENSG00000197406.7_DIO3	91.6759	1.98978	0.372536	5.34116	9.24e-08	1.96e-06
ENSG00000090006.18_LTBP4	4070.48	1.46202	0.273783	5.34009	9.29e-08	1.96e-06
ENSG00000115266.12_APC2	301.587	1.21522	0.227782	5.33502	9.55e-08	2.02e-06
ENSG00000112242.15_E2F3	3350.19	0.689671	0.129444	5.32795	9.93e-08	2.09e-06
ENSG00000125834.13_STK35	3615.17	0.658026	0.123667	5.32095	1.03e-07	2.17e-06
ENSG00000181264.9_TLCD5	348.867	0.982996	0.184855	5.31765	1.05e-07	2.2e-06
ENSG00000139292.13_LGR5	1100.99	0.862469	0.162394	5.31097	1.09e-07	2.27e-06
ENSG00000182809.11_CRIP2	110.042	2.01409	0.379463	5.30773	1.11e-07	2.31e-06
ENSG00000267254.7_ZNF790-AS1	396.992	0.785609	0.148154	5.30264	1.14e-07	2.37e-06
ENSG00000064300.9_NGFR	347.551	1.28907	0.243332	5.29759	1.17e-07	2.43e-06
ENSG00000135597.19_REPS1	2606.24	0.553042	0.104405	5.29706	1.18e-07	2.43e-06
ENSG00000103196.12_CRISPLD2	79.4384	1.69101	0.319411	5.29415	1.2e-07	2.47e-06
ENSG00000176593.8_AC008969.1	368.584	0.800883	0.151561	5.28422	1.26e-07	2.6e-06
ENSG00000181938.14_GINS3	1082.85	0.630847	0.11976	5.26759	1.38e-07	2.84e-06
ENSG00000196793.13_ZNF239	453.394	0.7632	0.144935	5.26581	1.4e-07	2.86e-06
ENSG00000134330.19_IAH1	630.701	0.762217	0.14482	5.26321	1.42e-07	2.9e-06
ENSG00000117758.14_STX12	1549.36	0.742301	0.141087	5.2613	1.43e-07	2.92e-06
ENSG00000188487.12_INSC	23.3738	2.89632	0.550847	5.25794	1.46e-07	2.97e-06
ENSG00000233435.2_AGGF1P2	41.2864	1.82172	0.346742	5.25381	1.49e-07	3.03e-06
ENSG00000006607.14_FARP2	1798.76	0.565646	0.107691	5.2525	1.5e-07	3.04e-06
ENSG00000139445.18_FOXN4	303.054	1.02084	0.194434	5.25033	1.52e-07	3.07e-06
ENSG00000103740.10_ACSBG1	82.4895	1.50495	0.286809	5.24722	1.54e-07	3.12e-06
ENSG00000287200.1_AC022506.2	43.6692	1.7016	0.324352	5.24615	1.55e-07	3.14e-06
ENSG00000025708.14_TYMP	117.453	1.27743	0.243522	5.24563	1.56e-07	3.14e-06
ENSG00000197461.13_PDGFA	278.594	1.10213	0.210131	5.24495	1.56e-07	3.15e-06
ENSG00000088876.13_ZNF343	954.511	0.621179	0.118625	5.23652	1.64e-07	3.28e-06
ENSG00000171105.14_INSR	2610.1	0.528211	0.101003	5.22966	1.7e-07	3.38e-06
ENSG00000204792.2_LINC01291	137.332	1.05042	0.20097	5.22677	1.72e-07	3.43e-06
ENSG00000203772.7_SPRN	331.493	1.03486	0.198049	5.22528	1.74e-07	3.45e-06
ENSG00000064655.19_EYA2	785.101	0.783559	0.150036	5.22246	1.77e-07	3.49e-06
ENSG00000166986.15_MARS1	13323.7	0.609834	0.116809	5.22077	1.78e-07	3.52e-06
ENSG00000177989.13_ODF3B	49.394	2.04634	0.391966	5.22072	1.78e-07	3.52e-06
ENSG00000031698.13_SARS1	7206.36	0.746111	0.142935	5.21994	1.79e-07	3.53e-06
ENSG00000170500.13_LONRF2	2095.19	0.766119	0.146821	5.21806	1.81e-07	3.56e-06
ENSG00000131773.14_KHDRBS3	939.378	0.845814	0.162104	5.21774	1.81e-07	3.56e-06
ENSG00000181588.16_MEX3D	1912.29	1.48491	0.284606	5.21743	1.81e-07	3.56e-06
ENSG00000128266.9_GNAZ	669.873	0.858719	0.164672	5.21471	1.84e-07	3.6e-06
ENSG00000260903.3_XKR7	36.0986	2.04552	0.392388	5.213	1.86e-07	3.62e-06
ENSG00000183049.13_CAMK1D	1713.56	0.635942	0.121994	5.21289	1.86e-07	3.62e-06
ENSG00000133131.15_MORC4	1925.47	0.643195	0.123413	5.21172	1.87e-07	3.64e-06
ENSG00000137970.7_RPL7P9	183.265	0.873403	0.167848	5.20352	1.96e-07	3.79e-06
ENSG00000205542.11_TMSB4X	617.859	1.36511	0.262428	5.20184	1.97e-07	3.82e-06
ENSG00000117616.18_RSRP1	2753.09	0.693447	0.133332	5.20089	1.98e-07	3.84e-06
ENSG00000117016.10_RIMS3	545.951	0.809283	0.156003	5.1876	2.13e-07	4.11e-06
ENSG00000158486.13_DNAH3	72.4503	1.86106	0.359382	5.17852	2.24e-07	4.31e-06
ENSG00000287431.1_AC027601.5	96.0819	1.41455	0.273253	5.17672	2.26e-07	4.35e-06
ENSG00000116032.5_GRIN3B	117.524	1.70716	0.329803	5.1763	2.26e-07	4.35e-06
ENSG00000112425.16_EPM2A	371.435	0.900844	0.174123	5.17361	2.3e-07	4.41e-06
ENSG00000130559.19_CAMSAP1	3535.87	0.517711	0.100128	5.1705	2.33e-07	4.48e-06
ENSG00000282988.2_AL031777.2	58.8512	2.03124	0.392924	5.16956	2.35e-07	4.49e-06
ENSG00000168243.11_GNG4	845.428	0.681236	0.131787	5.1692	2.35e-07	4.5e-06
ENSG00000180398.13_MCFD2	2420.58	0.660054	0.127839	5.16317	2.43e-07	4.63e-06
ENSG00000135503.13_ACVR1B	3047.02	0.58981	0.114242	5.16279	2.43e-07	4.63e-06
ENSG00000198794.12_SCAMP5	667.775	0.878913	0.170461	5.1561	2.52e-07	4.78e-06
ENSG00000162733.19_DDR2	322.556	1.2788	0.248409	5.14797	2.63e-07	4.98e-06
ENSG00000136868.11_SLC31A1	1739.53	0.650949	0.126649	5.13978	2.75e-07	5.17e-06
ENSG00000163040.14_CCDC74A	358.093	1.10329	0.214911	5.13368	2.84e-07	5.33e-06
ENSG00000186187.12_ZNRF1	487.897	0.705278	0.137522	5.12847	2.92e-07	5.47e-06
ENSG00000115738.10_ID2	1767.95	0.784787	0.153111	5.12559	2.97e-07	5.54e-06
ENSG00000150316.12_CWC15	1401.88	0.639795	0.124824	5.12559	2.97e-07	5.54e-06
ENSG00000182648.13_LINC01006	231.413	1.07911	0.212037	5.08922	3.6e-07	6.62e-06
ENSG00000151640.13_DPYSL4	519.085	1.22555	0.24086	5.08823	3.61e-07	6.65e-06
ENSG00000189060.5_H1-0	3372.13	0.827381	0.16279	5.08252	3.72e-07	6.82e-06
ENSG00000175970.11_UNC119B	3577.13	0.498409	0.098066	5.08239	3.73e-07	6.82e-06
ENSG00000283236.1_AC074141.1	84.6644	1.49896	0.294944	5.0822	3.73e-07	6.82e-06
ENSG00000144596.13_GRIP2	88.3272	1.55855	0.306745	5.08093	3.76e-07	6.86e-06
ENSG00000197111.16_PCBP2	28358.5	0.493684	0.0971684	5.08071	3.76e-07	6.86e-06
ENSG00000152782.16_PANK1	543.394	0.746955	0.147262	5.07229	3.93e-07	7.14e-06
ENSG00000163682.17_RPL9	18454.2	0.788495	0.155798	5.06101	4.17e-07	7.52e-06
ENSG00000147852.16_VLDLR	1347.61	0.66941	0.132269	5.06096	4.17e-07	7.52e-06
ENSG00000206567.10_AC022007.1	521.199	0.886941	0.175791	5.04544	4.52e-07	8.12e-06
ENSG00000232434.2_AJM1	785.801	1.13353	0.224804	5.0423	4.6e-07	8.24e-06
ENSG00000099954.18_CECR2	2003.44	0.492526	0.0977632	5.03795	4.71e-07	8.41e-06
ENSG00000249915.8_PDCD6	3536.44	0.759946	0.151149	5.02781	4.96e-07	8.81e-06
ENSG00000257698.2_GIHCG	186.026	0.999536	0.198891	5.02556	5.02e-07	8.9e-06
ENSG00000095713.14_CRTAC1	237.723	1.30686	0.260054	5.02534	5.03e-07	8.9e-06
ENSG00000171303.7_KCNK3	11.098	4.92355	0.980248	5.02275	5.09e-07	8.98e-06
ENSG00000181744.9_DIPK2A	620.299	0.721365	0.143676	5.02079	5.15e-07	9.06e-06
ENSG00000230392.1_AC004835.1	19.716	2.81668	0.561101	5.01992	5.17e-07	9.1e-06
ENSG00000050393.11_MCUR1	1847.46	0.486062	0.0970792	5.00686	5.53e-07	9.71e-06
ENSG00000129757.14_CDKN1C	106.565	1.32129	0.264031	5.00429	5.61e-07	9.83e-06
ENSG00000186567.13_CEACAM19	398.725	0.913864	0.182994	4.99396	5.92e-07	1.03e-05
ENSG00000139597.18_N4BP2L1	64.628	1.50248	0.301347	4.98586	6.17e-07	1.07e-05
ENSG00000099860.9_GADD45B	2435.55	0.774543	0.155539	4.97972	6.37e-07	1.11e-05
ENSG00000111325.16_OGFOD2	917.239	1.05902	0.212877	4.97481	6.53e-07	1.13e-05
ENSG00000165124.18_SVEP1	328.866	0.850676	0.171066	4.97279	6.6e-07	1.14e-05
ENSG00000108262.16_GIT1	5195.64	0.885914	0.178342	4.96749	6.78e-07	1.17e-05
ENSG00000121966.7_CXCR4	228.418	1.00585	0.202495	4.96727	6.79e-07	1.17e-05
ENSG00000159784.18_FAM131B	185.126	1.53541	0.309279	4.96449	6.89e-07	1.18e-05
ENSG00000276966.2_H4C5	35.3678	1.95965	0.394987	4.9613	7e-07	1.2e-05
ENSG00000100207.19_TCF20	3691.64	0.565585	0.114062	4.95858	7.1e-07	1.22e-05
ENSG00000158710.15_TAGLN2	16219.3	0.710856	0.143425	4.9563	7.18e-07	1.23e-05
ENSG00000127124.16_HIVEP3	434.683	1.02204	0.20656	4.94792	7.5e-07	1.28e-05
ENSG00000203814.6_H2BC18	76.8709	1.41841	0.286746	4.94658	7.55e-07	1.28e-05
ENSG00000141576.16_RNF157	1050.85	0.81879	0.165682	4.94195	7.73e-07	1.31e-05
ENSG00000261115.6_TMEM178B	1412.67	0.688746	0.139409	4.94047	7.79e-07	1.32e-05
ENSG00000196092.14_PAX5	77.5853	2.37927	0.481648	4.93985	7.82e-07	1.32e-05
ENSG00000204624.8_DISP3	79.6757	1.19229	0.241465	4.93771	7.9e-07	1.34e-05
ENSG00000175093.5_SPSB4	551.406	1.00583	0.203711	4.93755	7.91e-07	1.34e-05
ENSG00000198034.11_RPS4X	76674.5	0.631153	0.127842	4.93696	7.93e-07	1.34e-05
ENSG00000153310.19_CYRIB	1290.22	0.936403	0.189799	4.93365	8.07e-07	1.36e-05
ENSG00000250899.3_AC125807.2	748.923	0.726651	0.14736	4.93112	8.18e-07	1.37e-05
ENSG00000100167.20_SEPTIN3	915.54	0.693504	0.140686	4.92946	8.25e-07	1.38e-05
ENSG00000147324.11_MFHAS1	3594.67	0.520213	0.105555	4.92836	8.29e-07	1.39e-05
ENSG00000164576.12_SAP30L	2151.67	0.551486	0.111929	4.9271	8.35e-07	1.39e-05
ENSG00000114279.13_FGF12	195.452	0.834409	0.1695	4.92277	8.53e-07	1.42e-05
ENSG00000157064.11_NMNAT2	210.977	1.19189	0.242558	4.91383	8.93e-07	1.48e-05
ENSG00000174151.15_CYB561D1	737.179	0.522854	0.106616	4.90409	9.39e-07	1.56e-05
ENSG00000173276.14_ZBTB21	2754.48	0.77119	0.157282	4.90324	9.43e-07	1.56e-05
ENSG00000286230.1_AC010327.7	11.5867	4.13441	0.843287	4.90272	9.45e-07	1.56e-05
ENSG00000263753.8_LINC00667	743.067	0.682314	0.139403	4.89456	9.85e-07	1.63e-05
ENSG00000137154.13_RPS6	38161	0.672591	0.137501	4.89154	1e-06	1.65e-05
ENSG00000168159.13_RNF187	7958.98	0.816537	0.166947	4.891	1e-06	1.65e-05
ENSG00000105550.10_FGF21	12.6393	4.06452	0.831049	4.89082	1e-06	1.65e-05
ENSG00000183283.16_DAZAP2	5426.81	0.435333	0.0890175	4.89042	1.01e-06	1.66e-05
ENSG00000169393.9_ELSPBP1	18.3321	2.87497	0.588094	4.88862	1.02e-06	1.67e-05
ENSG00000164694.17_FNDC1	119.867	1.48097	0.303394	4.88132	1.05e-06	1.73e-05
ENSG00000107731.12_UNC5B	3972.01	0.754562	0.154655	4.87899	1.07e-06	1.74e-05
ENSG00000203811.1_H3C14	598.019	1.37594	0.282021	4.87887	1.07e-06	1.74e-05
ENSG00000203852.3_H3C15	598.019	1.37594	0.282021	4.87887	1.07e-06	1.74e-05
ENSG00000167703.15_SLC43A2	1144.45	0.96025	0.197183	4.86983	1.12e-06	1.82e-05
ENSG00000104856.14_RELB	277.935	1.22416	0.251439	4.86863	1.12e-06	1.83e-05
ENSG00000214336.5_FOXI3	261.778	0.748991	0.154033	4.86253	1.16e-06	1.88e-05
ENSG00000184194.6_GPR173	261.6	1.01245	0.208443	4.85722	1.19e-06	1.93e-05
ENSG00000227953.7_LINC01341	67.4489	1.32916	0.274385	4.84413	1.27e-06	2.05e-05
ENSG00000157570.12_TSPAN18	350.763	0.926284	0.191298	4.8421	1.28e-06	2.07e-05
ENSG00000261526.2_AC012615.1	223.654	0.954625	0.197226	4.84027	1.3e-06	2.09e-05
ENSG00000167646.14_DNAAF3	326.353	1.20496	0.249015	4.83893	1.31e-06	2.1e-05
ENSG00000111752.11_PHC1	1594.57	0.694527	0.14357	4.83756	1.31e-06	2.11e-05
ENSG00000162545.6_CAMK2N1	411.129	0.930704	0.192967	4.82313	1.41e-06	2.26e-05
ENSG00000119280.17_C1orf198	2893.23	0.425663	0.0883289	4.81908	1.44e-06	2.29e-05
ENSG00000250067.12_YJEFN3	829.15	0.845457	0.176017	4.80326	1.56e-06	2.47e-05
ENSG00000135097.7_MSI1	1031.97	0.927872	0.193262	4.8011	1.58e-06	2.5e-05
ENSG00000104529.17_EEF1D	13677.4	0.897761	0.187059	4.79934	1.59e-06	2.52e-05
ENSG00000169131.13_ZNF354A	382.568	0.931715	0.194173	4.79837	1.6e-06	2.53e-05
ENSG00000103449.12_SALL1	1839.46	0.458552	0.0956036	4.79638	1.62e-06	2.55e-05
ENSG00000070756.16_PABPC1	32131.6	0.450488	0.0939306	4.79596	1.62e-06	2.55e-05
ENSG00000141664.10_ZCCHC2	1798.02	0.576379	0.120214	4.79463	1.63e-06	2.56e-05
ENSG00000184939.16_ZFP90	474.614	0.626489	0.130755	4.79131	1.66e-06	2.6e-05
ENSG00000156298.13_TSPAN7	927.869	0.562526	0.117532	4.78614	1.7e-06	2.66e-05
ENSG00000065320.9_NTN1	4730.66	0.834506	0.174372	4.78578	1.7e-06	2.66e-05
ENSG00000176490.5_DIRAS1	1549.33	0.912111	0.190735	4.78208	1.73e-06	2.71e-05
ENSG00000132821.12_VSTM2L	65.2587	1.66005	0.347185	4.78145	1.74e-06	2.71e-05
ENSG00000152454.4_ZNF256	461.819	0.589768	0.123595	4.77176	1.83e-06	2.84e-05
ENSG00000182326.15_C1S	89.7743	1.30611	0.273808	4.77017	1.84e-06	2.86e-05
ENSG00000215424.10_MCM3AP-AS1	758.432	0.638557	0.133899	4.76896	1.85e-06	2.88e-05
ENSG00000142065.14_ZFP14	396.433	1.0324	0.216574	4.76695	1.87e-06	2.9e-05
ENSG00000184524.6_CEND1	79.4138	2.07717	0.435851	4.76577	1.88e-06	2.91e-05
ENSG00000247315.4_ZCCHC3	3504.21	0.642883	0.134902	4.76554	1.88e-06	2.91e-05
ENSG00000128656.15_CHN1	1033.31	0.623652	0.131109	4.75674	1.97e-06	3.03e-05
ENSG00000134909.18_ARHGAP32	1026.23	0.645708	0.135802	4.75478	1.99e-06	3.06e-05
ENSG00000146112.12_PPP1R18	1298.17	0.808588	0.170063	4.75463	1.99e-06	3.06e-05
ENSG00000251349.3_MSANTD3-TMEFF1	162.338	1.87092	0.393786	4.75112	2.02e-06	3.1e-05
ENSG00000223960.7_CHROMR	367.715	0.845712	0.178006	4.75102	2.02e-06	3.1e-05
ENSG00000171649.12_ZIK1	861.635	0.625229	0.13178	4.74449	2.09e-06	3.19e-05
ENSG00000135127.11_BICDL1	451.212	0.982165	0.207139	4.74157	2.12e-06	3.23e-05
ENSG00000006062.17_MAP3K14	802.908	1.03019	0.217275	4.74139	2.12e-06	3.23e-05
ENSG00000277586.4_NEFL	9156.79	0.620955	0.131202	4.73281	2.21e-06	3.36e-05
ENSG00000120318.16_ARAP3	683.744	1.02032	0.215639	4.73161	2.23e-06	3.38e-05
ENSG00000158373.8_H2BC5	268.042	1.28921	0.272614	4.72904	2.26e-06	3.41e-05
ENSG00000167676.4_PLIN4	241.606	1.33023	0.281386	4.72743	2.27e-06	3.44e-05
ENSG00000138772.13_ANXA3	403.876	0.733555	0.155384	4.7209	2.35e-06	3.54e-05
ENSG00000129991.13_TNNI3	67.0429	1.42137	0.301225	4.71864	2.37e-06	3.57e-05
ENSG00000141314.13_RHBDL3	482.603	0.649506	0.137742	4.71537	2.41e-06	3.62e-05
ENSG00000204815.10_TTC25	47.016	1.57835	0.334993	4.71159	2.46e-06	3.68e-05
ENSG00000008283.16_CYB561	718.657	0.588404	0.124885	4.71155	2.46e-06	3.68e-05
ENSG00000129654.8_FOXJ1	36.6466	2.17107	0.461225	4.70719	2.51e-06	3.75e-05
ENSG00000178201.4_VN1R1	92.9433	1.23123	0.261681	4.70509	2.54e-06	3.78e-05
ENSG00000272106.1_AL691432.2	245.867	0.884697	0.188115	4.70296	2.56e-06	3.81e-05
ENSG00000183666.17_GUSBP1	497.889	0.659805	0.140481	4.69675	2.64e-06	3.91e-05
ENSG00000168477.19_TNXB	372.203	1.16206	0.247544	4.69435	2.67e-06	3.96e-05
ENSG00000143061.18_IGSF3	3053.81	0.473086	0.100866	4.69027	2.73e-06	4.03e-05
ENSG00000134684.11_YARS1	9924.44	0.624964	0.133408	4.68459	2.81e-06	4.12e-05
ENSG00000172216.6_CEBPB	1280.89	2.10137	0.448578	4.68451	2.81e-06	4.12e-05
ENSG00000137285.10_TUBB2B	5454.44	1.03725	0.221433	4.68427	2.81e-06	4.12e-05
ENSG00000172432.19_GTPBP2	3789.82	0.493866	0.105434	4.68412	2.81e-06	4.12e-05
ENSG00000256008.3_AC125616.1	92.0923	1.31075	0.280053	4.68037	2.86e-06	4.2e-05
ENSG00000126500.3_FLRT1	76.5801	1.51848	0.324532	4.67899	2.88e-06	4.22e-05
ENSG00000104231.11_ZFAND1	387.08	0.924765	0.197644	4.67895	2.88e-06	4.22e-05
ENSG00000165025.15_SYK	1910.17	0.52898	0.113093	4.67738	2.91e-06	4.25e-05
ENSG00000276180.1_H4C9	41.8028	1.92931	0.412787	4.67387	2.96e-06	4.31e-05
ENSG00000075340.23_ADD2	2069.19	0.45835	0.0981208	4.67128	2.99e-06	4.36e-05
ENSG00000124216.4_SNAI1	366.835	1.02633	0.219763	4.67019	3.01e-06	4.38e-05
ENSG00000184185.10_KCNJ12	372.123	0.907501	0.194364	4.66907	3.03e-06	4.4e-05
ENSG00000128917.8_DLL4	290.847	0.983283	0.211066	4.65865	3.18e-06	4.63e-05
ENSG00000198182.13_ZNF607	1733.83	0.452084	0.0971553	4.65321	3.27e-06	4.74e-05
ENSG00000134917.10_ADAMTS8	619.282	0.88719	0.190713	4.65197	3.29e-06	4.76e-05
ENSG00000286393.1_Z97192.4	27.4409	2.31707	0.498264	4.65028	3.31e-06	4.8e-05
ENSG00000166398.14_GARRE1	4470.79	0.477737	0.10286	4.64454	3.41e-06	4.91e-05
ENSG00000137764.20_MAP2K5	1070.22	0.519825	0.111959	4.643	3.43e-06	4.94e-05
ENSG00000237036.5_ZEB1-AS1	297.258	0.868511	0.187166	4.64034	3.48e-06	5e-05
ENSG00000169239.13_CA5B	188.06	0.907796	0.195646	4.64	3.48e-06	5e-05
ENSG00000184897.6_H1-10	9103.46	1.07034	0.230917	4.63516	3.57e-06	5.11e-05
ENSG00000187109.15_NAP1L1	16411.8	0.88276	0.190488	4.63421	3.58e-06	5.13e-05
ENSG00000081721.12_DUSP12	982.538	0.576817	0.125111	4.61044	4.02e-06	5.71e-05
ENSG00000234773.7_AC012618.3	37.6455	1.78248	0.386862	4.60754	4.07e-06	5.79e-05
ENSG00000139364.10_TMEM132B	19.0468	2.74748	0.596524	4.60582	4.11e-06	5.83e-05
ENSG00000272374.1_Z97832.2	41.06	1.5133	0.32881	4.60234	4.18e-06	5.92e-05
ENSG00000270362.1_HMGN3-AS1	152.836	0.934946	0.203315	4.5985	4.26e-06	6.02e-05
ENSG00000152433.15_ZNF547	200.57	0.957514	0.208246	4.598	4.27e-06	6.03e-05
ENSG00000049249.9_TNFRSF9	17.5334	2.2626	0.492508	4.59404	4.35e-06	6.14e-05
ENSG00000182963.11_GJC1	2191.83	0.561724	0.12228	4.59374	4.35e-06	6.15e-05
ENSG00000105643.10_ARRDC2	774.196	0.82303	0.179166	4.59367	4.36e-06	6.15e-05
ENSG00000103056.12_SMPD3	154.691	1.15297	0.251032	4.59292	4.37e-06	6.16e-05
ENSG00000142279.13_WTIP	1267.53	0.827396	0.180153	4.59274	4.37e-06	6.16e-05
ENSG00000149295.14_DRD2	38.9588	2.15073	0.468433	4.59134	4.4e-06	6.19e-05
ENSG00000165449.11_SLC16A9	685.613	1.21215	0.264157	4.58875	4.46e-06	6.26e-05
ENSG00000286088.1_AC073585.1	70.4071	1.46947	0.320292	4.58793	4.48e-06	6.28e-05
ENSG00000086544.3_ITPKC	2099.51	0.706879	0.154324	4.5805	4.64e-06	6.48e-05
ENSG00000161970.15_RPL26	31081.9	0.768442	0.167765	4.58048	4.64e-06	6.48e-05
ENSG00000178342.4_KCNG2	38.6379	1.93962	0.423472	4.58028	4.64e-06	6.49e-05
ENSG00000279495.1_AL928654.4	216.844	0.894784	0.195366	4.58004	4.65e-06	6.49e-05
ENSG00000143157.12_POGK	4093.91	0.504408	0.110172	4.57838	4.69e-06	6.53e-05
ENSG00000198860.13_TSEN15	652.473	0.817594	0.178951	4.56881	4.91e-06	6.81e-05
ENSG00000205869.2_KRTAP5-1	13.5004	3.15013	0.690187	4.56417	5.01e-06	6.95e-05
ENSG00000107130.10_NCS1	2707.06	0.656694	0.143922	4.56284	5.05e-06	6.99e-05
ENSG00000090097.21_PCBP4	515.55	1.13355	0.24847	4.56213	5.06e-06	7.01e-05
ENSG00000111249.14_CUX2	179.656	0.897098	0.196921	4.55562	5.22e-06	7.2e-05
ENSG00000205930.10_C21orf62-AS1	55.4697	1.45462	0.31932	4.55536	5.23e-06	7.2e-05
ENSG00000185650.10_ZFP36L1	1231.61	0.805686	0.177044	4.55078	5.34e-06	7.35e-05
ENSG00000147604.14_RPL7	34144.3	0.672286	0.14776	4.54986	5.37e-06	7.37e-05
ENSG00000272173.1_U47924.2	102.77	1.05563	0.232322	4.54383	5.52e-06	7.56e-05
ENSG00000187595.16_ZNF385C	75.2824	1.2531	0.27618	4.53726	5.7e-06	7.78e-05
ENSG00000285589.1_AC010422.8	1403.25	0.560233	0.123513	4.53583	5.74e-06	7.83e-05
ENSG00000182901.17_RGS7	139.306	0.921442	0.203264	4.53323	5.81e-06	7.91e-05
ENSG00000182057.5_OGFRP1	322.55	0.715843	0.157961	4.53178	5.85e-06	7.95e-05
ENSG00000078967.13_UBE2D4	801.129	0.475214	0.104954	4.52782	5.96e-06	8.09e-05
ENSG00000250565.7_ATP6V1E2	139.736	1.0161	0.224465	4.52675	5.99e-06	8.13e-05
ENSG00000162458.13_FBLIM1	535.501	1.10929	0.245078	4.52626	6e-06	8.14e-05
ENSG00000088899.15_LZTS3	1980.78	0.903993	0.200094	4.51785	6.25e-06	8.44e-05
ENSG00000026025.16_VIM	53642.4	0.867099	0.191944	4.51746	6.26e-06	8.45e-05
ENSG00000185386.15_MAPK11	389.237	0.951295	0.210586	4.51736	6.26e-06	8.45e-05
ENSG00000165802.23_NSMF	7846.78	0.806269	0.178649	4.51314	6.39e-06	8.59e-05
ENSG00000237550.5_AC243919.1	2301.26	0.847849	0.18788	4.51272	6.4e-06	8.6e-05
ENSG00000170629.14_DPY19L2P2	592.15	0.499262	0.110811	4.50552	6.62e-06	8.86e-05
ENSG00000163597.15_SNHG16	3588.59	0.569454	0.126475	4.5025	6.72e-06	8.97e-05
ENSG00000159322.17_ADPGK	3920.36	0.383041	0.0850851	4.50186	6.74e-06	8.99e-05
ENSG00000278318.5_ZNF229	533.055	0.522929	0.116228	4.49916	6.82e-06	9.1e-05
ENSG00000148154.10_UGCG	785.396	1.02902	0.228843	4.49663	6.9e-06	9.19e-05
ENSG00000100302.7_RASD2	75.7789	1.19117	0.264927	4.49621	6.92e-06	9.2e-05
ENSG00000170049.9_KCNAB3	156.875	0.931304	0.207228	4.4941	6.99e-06	9.29e-05
ENSG00000196670.14_ZFP62	1313.81	0.751659	0.167317	4.49243	7.04e-06	9.34e-05
ENSG00000133169.6_BEX1	1267.28	0.77403	0.172708	4.48171	7.4e-06	9.73e-05
ENSG00000059915.17_PSD	99.7573	1.21605	0.271573	4.47782	7.54e-06	9.89e-05
ENSG00000117632.23_STMN1	14218.9	0.66987	0.149638	4.47662	7.58e-06	9.93e-05
ENSG00000261087.1_ZNNT1	102.725	1.3132	0.293481	4.47456	7.66e-06	0.0001001
ENSG00000255556.2_AC087203.2	35.6862	1.98526	0.443794	4.47338	7.7e-06	0.00010058
ENSG00000150403.18_TMCO3	2224.67	0.374531	0.0837779	4.47053	7.8e-06	0.00010178
ENSG00000013441.16_CLK1	901.741	0.674711	0.151007	4.46809	7.89e-06	0.00010285
ENSG00000173273.16_TNKS	2717.82	0.613941	0.137409	4.46798	7.9e-06	0.00010285
ENSG00000162734.13_PEA15	4538.19	0.486936	0.109152	4.4611	8.15e-06	0.00010605
ENSG00000185615.16_PDIA2	177.631	1.12421	0.252206	4.45752	8.29e-06	0.00010768
ENSG00000112592.14_TBP	887.928	0.528511	0.118638	4.45483	8.4e-06	0.00010879
ENSG00000183856.11_IQGAP3	6218.52	0.611777	0.137624	4.44528	8.78e-06	0.00011336
ENSG00000225177.6_AL590617.2	124.132	1.02791	0.231246	4.44511	8.78e-06	0.00011336
ENSG00000187840.5_EIF4EBP1	3824.33	0.943886	0.212508	4.44166	8.93e-06	0.00011483
ENSG00000260103.2_AC012435.2	150.899	1.07836	0.242879	4.43989	9e-06	0.00011561
ENSG00000178761.15_FAM219B	2760.68	0.40465	0.0911671	4.43856	9.06e-06	0.00011624
ENSG00000164402.14_SEPTIN8	6097.7	0.340881	0.0768254	4.43709	9.12e-06	0.00011695
ENSG00000180035.13_ZNF48	1601.58	0.819795	0.18479	4.43637	9.15e-06	0.00011726
ENSG00000134278.15_SPIRE1	2275.15	0.668218	0.150701	4.43405	9.25e-06	0.00011844
ENSG00000103647.13_CORO2B	301.999	0.87519	0.197649	4.42801	9.51e-06	0.00012145
ENSG00000141682.12_PMAIP1	6527.2	0.862884	0.195008	4.42486	9.65e-06	0.00012306
ENSG00000168348.4_INSM2	23.4134	2.39544	0.541439	4.42422	9.68e-06	0.00012333
ENSG00000186446.12_ZNF501	106.949	0.932543	0.210794	4.42395	9.69e-06	0.0001234
ENSG00000167807.15_AC011511.1	216.987	0.965	0.218248	4.42157	9.8e-06	0.0001245
ENSG00000020633.19_RUNX3	1282.76	0.68375	0.155134	4.40746	1.05e-05	0.00013231
ENSG00000250486.5_FAM218A	65.8323	1.08167	0.245866	4.39942	1.09e-05	0.00013702
ENSG00000170464.10_DNAJC18	1451.85	0.625624	0.14222	4.39897	1.09e-05	0.0001372
ENSG00000181315.11_ZNF322	1166.49	0.822257	0.186932	4.3987	1.09e-05	0.00013727
ENSG00000198720.13_ANKRD13B	3335.37	0.880355	0.200153	4.39841	1.09e-05	0.00013736
ENSG00000102393.13_GLA	5164.63	0.504998	0.114854	4.39686	1.1e-05	0.00013805
ENSG00000230183.4_CNOT6LP1	29.0012	1.817	0.413328	4.39603	1.1e-05	0.0001384
ENSG00000136826.15_KLF4	566.594	0.840046	0.191156	4.39455	1.11e-05	0.00013912
ENSG00000100027.16_YPEL1	215.74	0.768235	0.174826	4.39428	1.11e-05	0.0001392
ENSG00000133639.6_BTG1	1979.11	0.520958	0.118587	4.39304	1.12e-05	0.00013989
ENSG00000145743.17_FBXL17	338.338	0.777713	0.177149	4.39017	1.13e-05	0.00014146
ENSG00000287396.1_AL592464.3	25.2713	2.15388	0.490786	4.38864	1.14e-05	0.00014235
ENSG00000136010.14_ALDH1L2	255.144	0.794837	0.181522	4.37873	1.19e-05	0.00014844
ENSG00000176407.18_KCMF1	1408.34	0.454955	0.10392	4.37794	1.2e-05	0.00014878
ENSG00000204128.6_C2orf72	393.32	0.665993	0.152142	4.37745	1.2e-05	0.00014901
ENSG00000130066.16_SAT1	11913.9	0.65235	0.149263	4.37048	1.24e-05	0.00015352
ENSG00000185630.19_PBX1	2421.65	0.49457	0.113177	4.36988	1.24e-05	0.00015384
ENSG00000270882.2_H4C14	1556.52	1.12596	0.257826	4.36714	1.26e-05	0.00015556
ENSG00000275367.1_AC092111.1	40.2767	1.43914	0.329829	4.36329	1.28e-05	0.00015822
ENSG00000158062.20_UBXN11	1467.08	0.634823	0.145741	4.35583	1.33e-05	0.00016313
ENSG00000142149.9_HUNK	841.136	0.571663	0.13131	4.35354	1.34e-05	0.00016449
ENSG00000160293.17_VAV2	1597.95	0.597465	0.137336	4.35039	1.36e-05	0.00016676
ENSG00000162004.18_CCDC78	251.108	0.931513	0.214135	4.35013	1.36e-05	0.00016685
ENSG00000129646.14_QRICH2	415.504	0.727757	0.167617	4.34178	1.41e-05	0.00017271
ENSG00000167840.13_ZNF232	403.541	0.70463	0.162434	4.33795	1.44e-05	0.0001755
ENSG00000258768.2_AL356019.2	73.7556	1.10294	0.254323	4.33678	1.45e-05	0.00017608
ENSG00000179546.4_HTR1D	65.7451	1.04884	0.241848	4.33678	1.45e-05	0.00017608
ENSG00000135749.19_PCNX2	2606.08	0.406683	0.0938018	4.33555	1.45e-05	0.00017694
ENSG00000196890.4_H2BU1	173.065	1.40722	0.324914	4.33105	1.48e-05	0.0001801
ENSG00000188706.13_ZDHHC9	3152.69	0.445378	0.102961	4.32568	1.52e-05	0.00018416
ENSG00000270181.3_BIVM-ERCC5	18.1772	6.74625	1.5599	4.32479	1.53e-05	0.00018477
ENSG00000136193.17_SCRN1	4136.38	0.480653	0.111148	4.32445	1.53e-05	0.00018493
ENSG00000159753.14_CARMIL2	384.217	1.23907	0.2867	4.32183	1.55e-05	0.00018676
ENSG00000108551.5_RASD1	128.616	1.42537	0.329825	4.32158	1.55e-05	0.00018684
ENSG00000121931.16_LRIF1	704.549	0.854955	0.198085	4.3161	1.59e-05	0.00019141
ENSG00000121057.13_AKAP1	5086.44	0.428468	0.0993218	4.31394	1.6e-05	0.00019303
ENSG00000163083.6_INHBB	121.256	1.09981	0.255031	4.31245	1.61e-05	0.0001942
ENSG00000168779.19_SHOX2	870.487	0.588916	0.136752	4.30645	1.66e-05	0.00019941
ENSG00000146733.14_PSPH	732.847	0.551396	0.128273	4.29861	1.72e-05	0.00020575
ENSG00000259426.6_AC027237.3	56.1597	1.22828	0.28615	4.29244	1.77e-05	0.00021055
ENSG00000128510.12_CPA4	24.5798	2.366	0.551566	4.28961	1.79e-05	0.00021252
ENSG00000136842.14_TMOD1	503.212	0.801399	0.187164	4.2818	1.85e-05	0.00021939
ENSG00000147676.14_MAL2	768.446	0.836563	0.195626	4.27635	1.9e-05	0.00022377
ENSG00000198874.13_TYW1	1019.31	0.622619	0.145603	4.27613	1.9e-05	0.00022384
ENSG00000117013.17_KCNQ4	356.074	0.87115	0.203786	4.27483	1.91e-05	0.00022485
ENSG00000174579.4_MSL2	998.9	0.521732	0.12221	4.26915	1.96e-05	0.00022989
ENSG00000178297.13_TMPRSS9	26.532	2.09491	0.490739	4.26888	1.96e-05	0.00023001
ENSG00000177410.13_ZFAS1	1055.14	0.932155	0.218555	4.26509	2e-05	0.00023333
ENSG00000189046.11_ALKBH2	1012.23	0.663505	0.155613	4.26381	2.01e-05	0.00023436
ENSG00000160991.16_ORAI2	3604	0.605865	0.142112	4.26329	2.01e-05	0.00023471
ENSG00000122877.16_EGR2	37.454	1.46647	0.343984	4.26318	2.02e-05	0.00023471
ENSG00000267605.7_AC016590.1	52.6755	1.38666	0.32587	4.25526	2.09e-05	0.00024253
ENSG00000105176.18_URI1	7217.4	0.709974	0.166904	4.2538	2.1e-05	0.00024361
ENSG00000187867.10_PALM3	528.87	1.35559	0.318777	4.25245	2.11e-05	0.00024433
ENSG00000167371.21_PRRT2	86.6842	1.02571	0.241207	4.25243	2.11e-05	0.00024433
ENSG00000267191.2_AC006213.3	45.7077	1.35462	0.318625	4.25145	2.12e-05	0.00024524
ENSG00000174748.22_RPL15	55253.7	0.488486	0.114952	4.24948	2.14e-05	0.00024703
ENSG00000196876.18_SCN8A	462.717	0.59541	0.140127	4.24908	2.15e-05	0.0002472
ENSG00000104112.9_SCG3	39.1109	1.55675	0.366625	4.24617	2.17e-05	0.00024962
ENSG00000148408.13_CACNA1B	113.276	1.11652	0.263456	4.23798	2.26e-05	0.00025727
ENSG00000106125.14_MINDY4	269.282	0.722022	0.170416	4.23683	2.27e-05	0.00025837
ENSG00000187730.9_GABRD	57.6242	1.25313	0.295786	4.23662	2.27e-05	0.00025844
ENSG00000128000.17_ZNF780B	1451.59	0.900892	0.212705	4.2354	2.28e-05	0.00025951
ENSG00000250305.9_TRMT9B	117.368	0.901913	0.21307	4.23294	2.31e-05	0.00026187
ENSG00000149591.17_TAGLN	129.164	1.20728	0.285324	4.23124	2.32e-05	0.00026367
ENSG00000179523.5_EIF3J-DT	265.907	0.708201	0.167423	4.23	2.34e-05	0.00026494
ENSG00000261587.2_TMEM249	43.7336	1.46884	0.347377	4.22837	2.35e-05	0.00026655
ENSG00000184809.13_B3GALT5-AS1	34.9548	1.7158	0.406022	4.22587	2.38e-05	0.00026917
ENSG00000183813.7_CCR4	9.57449	3.33093	0.788965	4.2219	2.42e-05	0.00027343
ENSG00000080573.7_COL5A3	35.4371	2.4831	0.588193	4.22157	2.43e-05	0.00027367
ENSG00000256053.9_COA8	1112.83	0.541521	0.12832	4.22009	2.44e-05	0.00027528
ENSG00000019995.6_ZRANB1	1774.03	0.690579	0.163647	4.21994	2.44e-05	0.0002753
ENSG00000178026.13_LRRC75B	317.844	0.823355	0.195139	4.21933	2.45e-05	0.00027587
ENSG00000261326.4_LINC01355	140.287	1.31287	0.311337	4.21689	2.48e-05	0.0002784
ENSG00000184786.6_TCTE3	71.9459	1.15448	0.273852	4.2157	2.49e-05	0.00027945
ENSG00000105499.14_PLA2G4C	86.7421	1.61371	0.383223	4.2109	2.54e-05	0.00028509
ENSG00000283041.1_AC008038.1	5301.71	0.521972	0.12404	4.2081	2.58e-05	0.00028846
ENSG00000109917.11_ZPR1	2397.82	0.482726	0.114826	4.20398	2.62e-05	0.0002932
ENSG00000111664.11_GNB3	436.014	0.702737	0.167266	4.20132	2.65e-05	0.00029648
ENSG00000272068.1_AL365181.2	200.607	0.869847	0.207101	4.20011	2.67e-05	0.0002977
ENSG00000198088.10_NUP62CL	213.731	0.741965	0.176751	4.1978	2.7e-05	0.00030013
ENSG00000261578.1_AP003119.3	41.7654	1.53457	0.365607	4.19733	2.7e-05	0.00030041
ENSG00000166770.11_ZNF667-AS1	203.739	0.837555	0.199554	4.19714	2.7e-05	0.00030048
ENSG00000159899.15_NPR2	322.07	0.697583	0.166231	4.19647	2.71e-05	0.00030118
ENSG00000140682.19_TGFB1I1	484.73	0.803644	0.191572	4.19499	2.73e-05	0.00030257
ENSG00000204685.7_STARD7-AS1	161.989	0.804682	0.191873	4.19383	2.74e-05	0.00030394
ENSG00000198912.11_C1orf174	962.773	0.500692	0.119395	4.19357	2.75e-05	0.00030409
ENSG00000163596.16_ICA1L	237.876	0.895007	0.213456	4.19294	2.75e-05	0.00030475
ENSG00000007866.21_TEAD3	712.836	0.702833	0.167671	4.19173	2.77e-05	0.00030561
ENSG00000197405.8_C5AR1	34.1853	1.71088	0.408951	4.18358	2.87e-05	0.00031579
ENSG00000167680.16_SEMA6B	1058.08	1.13392	0.271319	4.17928	2.92e-05	0.00032122
ENSG00000273238.3_TMEM271	97.101	1.19753	0.2866	4.17839	2.94e-05	0.00032207
ENSG00000167202.11_TBC1D2B	2961.8	0.394348	0.0943926	4.17775	2.94e-05	0.00032239
ENSG00000110076.19_NRXN2	100.707	1.55058	0.371471	4.17416	2.99e-05	0.0003269
ENSG00000109083.14_IFT20	966.969	0.645981	0.155223	4.16163	3.16e-05	0.00034281
ENSG00000104936.19_DMPK	4104.17	0.791213	0.190189	4.16013	3.18e-05	0.00034486
ENSG00000077942.19_FBLN1	930.38	0.896224	0.215445	4.15988	3.18e-05	0.00034503
ENSG00000138131.4_LOXL4	51.7943	1.62934	0.391881	4.15773	3.21e-05	0.00034786
ENSG00000143486.16_EIF2D	2717.03	0.415739	0.100018	4.15664	3.23e-05	0.00034931
ENSG00000256028.2_AC026362.1	486.21	0.656673	0.158229	4.15015	3.32e-05	0.00035738
ENSG00000168917.9_SLC35G2	326.256	0.684779	0.165312	4.14234	3.44e-05	0.00036868
ENSG00000236682.2_MAP3K2-DT	39.1363	1.47114	0.355297	4.1406	3.46e-05	0.00037032
ENSG00000274290.3_H2BC6	18.097	2.53318	0.612245	4.13752	3.51e-05	0.00037473
ENSG00000049449.10_RCN1	6369.35	0.523885	0.12665	4.13647	3.53e-05	0.00037575
ENSG00000168778.12_TCTN2	701.787	0.500154	0.12094	4.13557	3.54e-05	0.0003767
ENSG00000206432.4_TMEM200C	517.075	0.835005	0.202001	4.13367	3.57e-05	0.00037937
ENSG00000132405.19_TBC1D14	3067.1	0.39944	0.0966695	4.13202	3.6e-05	0.00038188
ENSG00000127870.17_RNF6	1552.9	0.620444	0.150206	4.13062	3.62e-05	0.00038375
ENSG00000105373.19_NOP53	11555.1	0.875298	0.211954	4.12966	3.63e-05	0.00038499
ENSG00000267321.3_SNHG30	555.388	0.525239	0.127191	4.12952	3.64e-05	0.00038499
ENSG00000133519.12_ZDHHC8P1	95.4021	1.32131	0.320117	4.12758	3.67e-05	0.00038722
ENSG00000250397.2_AP006623.1	56.3064	1.49952	0.363324	4.12723	3.67e-05	0.00038757
ENSG00000260949.1_AP006545.1	10.0803	2.85049	0.692005	4.11917	3.8e-05	0.00039947
ENSG00000160460.16_SPTBN4	300.569	1.30507	0.317255	4.11363	3.89e-05	0.0004087
ENSG00000176840.12_MIR7-3HG	69.5943	1.38736	0.337308	4.11305	3.9e-05	0.00040948
ENSG00000100276.10_RASL10A	73.0698	1.88933	0.459396	4.11264	3.91e-05	0.00040996
ENSG00000108947.5_EFNB3	527.299	0.734832	0.178902	4.10745	4e-05	0.00041878
ENSG00000213553.4_RPLP0P6	1728.15	0.604475	0.147224	4.10582	4.03e-05	0.000421
ENSG00000253200.1_AC037459.2	442.454	0.699937	0.170532	4.10444	4.05e-05	0.00042326
ENSG00000276293.4_PIP4K2B	4889.47	0.36422	0.0887747	4.10274	4.08e-05	0.00042588
ENSG00000100575.14_TIMM9	585.817	0.626295	0.152729	4.10069	4.12e-05	0.00042942
ENSG00000143947.14_RPS27A	14259.5	0.715218	0.174472	4.09933	4.14e-05	0.0004317
ENSG00000101180.16_HRH3	17.3551	2.89583	0.706653	4.09796	4.17e-05	0.00043375
ENSG00000157837.16_SPPL3	2152.79	0.476917	0.116514	4.09323	4.25e-05	0.00044242
ENSG00000198551.10_ZNF627	310.954	0.673645	0.164683	4.09056	4.3e-05	0.00044702
ENSG00000261770.1_AC006504.1	126.866	1.09291	0.267243	4.08957	4.32e-05	0.0004486
ENSG00000122778.10_KIAA1549	2002.24	0.464532	0.113734	4.08436	4.42e-05	0.00045777
ENSG00000101098.13_RIMS4	2955.93	0.537913	0.131747	4.08291	4.45e-05	0.00045928
ENSG00000251381.8_LINC00958	335.744	0.637003	0.156037	4.08238	4.46e-05	0.00045981
ENSG00000103591.13_AAGAB	2928.61	0.599964	0.146993	4.08159	4.47e-05	0.00046109
ENSG00000147041.12_SYTL5	410.611	0.676818	0.166005	4.07709	4.56e-05	0.00046928
ENSG00000177106.16_EPS8L2	44.8023	1.34839	0.330767	4.07655	4.57e-05	0.00047011
ENSG00000165138.18_ANKS6	1941.13	0.569368	0.139693	4.07586	4.58e-05	0.00047122
ENSG00000197928.10_ZNF677	237.063	0.909441	0.22316	4.07529	4.6e-05	0.00047211
ENSG00000278845.5_MRPL45	2242.03	0.509562	0.125048	4.07492	4.6e-05	0.00047257
ENSG00000272405.1_AL365181.3	830.582	0.701311	0.172132	4.07426	4.62e-05	0.00047281
ENSG00000160961.12_ZNF333	325.225	0.557522	0.13688	4.07306	4.64e-05	0.00047498
ENSG00000255571.9_MIR9-3HG	25.8105	1.92706	0.474179	4.06399	4.82e-05	0.00049203
ENSG00000081985.13_IL12RB2	336.491	0.694288	0.170939	4.06162	4.87e-05	0.00049657
ENSG00000163412.13_EIF4E3	487.181	0.830196	0.204417	4.06129	4.88e-05	0.00049697
ENSG00000175643.10_RMI2	1025.64	0.527918	0.130107	4.05756	4.96e-05	0.00050438
ENSG00000183688.4_RFLNB	2265.44	0.396067	0.0977247	4.05289	5.06e-05	0.00051366
ENSG00000134769.21_DTNA	1562.67	0.52968	0.130696	4.05277	5.06e-05	0.00051366
ENSG00000171532.5_NEUROD2	24.9705	1.78321	0.440089	4.05191	5.08e-05	0.00051523
ENSG00000118579.13_MED28	2012.11	0.41973	0.103613	4.05094	5.1e-05	0.0005171
ENSG00000272501.1_AL662844.4	92.4844	1.04298	0.257492	4.05052	5.11e-05	0.00051771
ENSG00000214389.2_RPS3AP26	1568.72	0.805655	0.198969	4.04915	5.14e-05	0.00052017
ENSG00000166860.3_ZBTB39	1494.37	0.42879	0.10594	4.04748	5.18e-05	0.00052328
ENSG00000197081.15_IGF2R	12412.8	0.497593	0.122978	4.0462	5.21e-05	0.00052563
ENSG00000159335.18_PTMS	9187.32	0.815863	0.201645	4.04603	5.21e-05	0.00052563
ENSG00000120129.6_DUSP1	1590.14	0.657074	0.162406	4.04587	5.21e-05	0.00052569
ENSG00000093217.11_XYLB	307.207	0.692383	0.171238	4.04339	5.27e-05	0.00053068
ENSG00000146054.18_TRIM7	196.39	1.02553	0.253724	4.04192	5.3e-05	0.0005331
ENSG00000018869.17_ZNF582	198.736	0.706167	0.174723	4.04163	5.31e-05	0.00053334
ENSG00000229891.2_LINC01315	125.061	1.05822	0.261835	4.04154	5.31e-05	0.00053334
ENSG00000092964.18_DPYSL2	2291.02	0.404197	0.100026	4.04091	5.32e-05	0.00053418
ENSG00000167554.15_ZNF610	48.18	1.53003	0.378657	4.04067	5.33e-05	0.00053442
ENSG00000253251.3_SHLD3	145.352	1.05309	0.26118	4.03206	5.53e-05	0.00055281
ENSG00000167103.12_PIP5KL1	93.2958	1.0873	0.269767	4.03051	5.57e-05	0.00055582
ENSG00000105722.10_ERF	2953.6	0.864676	0.21481	4.02531	5.69e-05	0.00056762
ENSG00000272447.1_AL135925.1	345.245	0.836928	0.208024	4.02322	5.74e-05	0.00057203
ENSG00000100441.10_KHNYN	2524.76	0.568462	0.141323	4.02244	5.76e-05	0.00057361
ENSG00000148468.17_FAM171A1	3314.27	0.460605	0.114573	4.02017	5.82e-05	0.00057817
ENSG00000105409.19_ATP1A3	1833.23	1.0288	0.256111	4.017	5.89e-05	0.00058501
ENSG00000161791.14_FMNL3	1126.82	0.430904	0.107313	4.0154	5.93e-05	0.00058834
ENSG00000123595.8_RAB9A	1095.58	0.655717	0.16343	4.01223	6.01e-05	0.00059562
ENSG00000015592.16_STMN4	22.9336	2.13762	0.53301	4.01046	6.06e-05	0.00059898
ENSG00000245937.8_LINC01184	284.384	0.654486	0.163198	4.01037	6.06e-05	0.00059898
ENSG00000196693.15_ZNF33B	1031.31	0.845265	0.210808	4.00964	6.08e-05	0.0006005
ENSG00000006453.14_BAIAP2L1	2480.37	0.421697	0.10523	4.00739	6.14e-05	0.00060592
ENSG00000134864.10_GGACT	61.9621	1.14332	0.285431	4.00559	6.19e-05	0.00060986
ENSG00000177614.11_PGBD5	1187.67	0.520499	0.129997	4.00394	6.23e-05	0.00061379
ENSG00000236670.1_KRT18P5	49.6708	1.47291	0.368131	4.00106	6.31e-05	0.00062061
ENSG00000264575.1_LINC00526	99.5687	1.1088	0.277194	4.00009	6.33e-05	0.00062281
ENSG00000138111.14_MFSD13A	510.917	0.550507	0.137654	3.99922	6.36e-05	0.0006244
ENSG00000116717.13_GADD45A	1855.42	0.527008	0.131841	3.9973	6.41e-05	0.00062915
ENSG00000196182.11_STK40	3983.73	0.667159	0.166958	3.99596	6.44e-05	0.00063201
ENSG00000181218.5_H2AW	1750.97	1.00395	0.251258	3.99571	6.45e-05	0.00063232
ENSG00000142178.9_SIK1	442.132	0.722421	0.180813	3.99541	6.46e-05	0.00063277
ENSG00000101972.19_STAG2	5525.2	0.894444	0.224113	3.99105	6.58e-05	0.0006431
ENSG00000165169.11_DYNLT3	551.944	1.10632	0.27727	3.99003	6.61e-05	0.00064549
ENSG00000157404.16_KIT	921.807	0.768168	0.192645	3.98748	6.68e-05	0.00065139
ENSG00000257167.2_TMPO-AS1	678.821	0.598155	0.150143	3.98389	6.78e-05	0.00066083
ENSG00000274712.2_AC005332.4	129.275	0.995329	0.249844	3.9838	6.78e-05	0.00066083
ENSG00000179846.10_NKPD1	48.6529	1.49561	0.375666	3.98121	6.86e-05	0.00066769
ENSG00000274070.2_CASTOR2	944.193	0.588786	0.147904	3.98086	6.87e-05	0.00066832
ENSG00000169398.19_PTK2	2342	0.491655	0.1236	3.97778	6.96e-05	0.00067665
ENSG00000165810.17_BTNL9	292.747	0.569272	0.1432	3.97536	7.03e-05	0.00068282
ENSG00000272196.2_H2AC19	713.563	1.23934	0.312025	3.97193	7.13e-05	0.00069159
ENSG00000256463.8_SALL3	509.135	0.760827	0.191571	3.97151	7.14e-05	0.00069241
ENSG00000110925.7_CSRNP2	1375.63	0.453049	0.114103	3.97053	7.17e-05	0.00069489
ENSG00000197647.11_ZNF433	141.848	0.807698	0.203501	3.96901	7.22e-05	0.00069875
ENSG00000121653.11_MAPK8IP1	881.202	0.996061	0.251043	3.96769	7.26e-05	0.0007013
ENSG00000134686.18_PHC2	2794.78	0.568289	0.143445	3.96173	7.44e-05	0.00071669
ENSG00000113645.15_WWC1	2350.52	0.502659	0.127095	3.955	7.65e-05	0.00073433
ENSG00000235437.8_LINC01278	497.046	0.567098	0.143412	3.95434	7.67e-05	0.00073597
ENSG00000287562.1_AL109615.4	252.618	0.723179	0.182951	3.95285	7.72e-05	0.00073978
ENSG00000133597.11_ADCK2	2512.58	0.657559	0.166351	3.95284	7.72e-05	0.00073978
ENSG00000102804.15_TSC22D1	2508.7	0.401449	0.10162	3.95049	7.8e-05	0.00074586
ENSG00000074211.14_PPP2R2C	484.84	0.944702	0.239269	3.94828	7.87e-05	0.00075197
ENSG00000075426.12_FOSL2	1157.66	0.615368	0.155987	3.94499	7.98e-05	0.00076113
ENSG00000143217.9_NECTIN4	21.9874	1.64089	0.41651	3.93962	8.16e-05	0.00077794
ENSG00000133134.12_BEX2	642.696	0.810562	0.205786	3.93886	8.19e-05	0.00077966
ENSG00000187815.10_ZFP69	342.672	0.602061	0.152853	3.93884	8.19e-05	0.00077966
ENSG00000110400.11_NECTIN1	1295.07	0.579985	0.147268	3.9383	8.21e-05	0.00078098
ENSG00000273344.1_PAXIP1-AS1	533.956	0.651231	0.165699	3.93021	8.49e-05	0.00080511
ENSG00000177732.8_SOX12	4147.79	0.715636	0.182128	3.92931	8.52e-05	0.00080728
ENSG00000179335.18_CLK3	3656.5	0.446605	0.113723	3.92712	8.6e-05	0.0008142
ENSG00000198756.12_COLGALT2	427.581	0.584712	0.148988	3.92455	8.69e-05	0.00082162
ENSG00000179314.14_WSCD1	1981.6	0.707986	0.180463	3.92317	8.74e-05	0.00082576
ENSG00000182873.5_PRKCZ-AS1	50.8738	1.18463	0.30198	3.92287	8.75e-05	0.00082606
ENSG00000129657.16_SEC14L1	2334.08	0.454477	0.115897	3.92138	8.8e-05	0.00083071
ENSG00000144043.12_TEX261	4233.48	0.335501	0.0857058	3.91456	9.06e-05	0.00085181
ENSG00000128951.14_DUT	3292.31	0.426076	0.108927	3.91157	9.17e-05	0.00086104
ENSG00000173991.6_TCAP	51.5357	1.30653	0.334106	3.91054	9.21e-05	0.00086402
ENSG00000141510.18_TP53	4468.92	0.506074	0.129468	3.90888	9.27e-05	0.00086907
ENSG00000225783.8_MIAT	54.7899	1.44093	0.369003	3.90493	9.43e-05	0.00088221
ENSG00000238083.7_LRRC37A2	1405.87	0.461545	0.118221	3.9041	9.46e-05	0.00088431
ENSG00000011347.10_SYT7	267.576	0.88421	0.226503	3.90375	9.47e-05	0.00088505
ENSG00000252690.3_AC105339.2	85.646	1.23405	0.316128	3.90364	9.48e-05	0.00088505
ENSG00000181472.5_ZBTB2	1182.35	0.370884	0.0950392	3.90243	9.52e-05	0.00088901
ENSG00000122694.16_GLIPR2	323.928	0.550471	0.141083	3.90175	9.55e-05	0.00089106
ENSG00000141384.13_TAF4B	1233.78	0.43792	0.112284	3.90011	9.61e-05	0.0008965
ENSG00000185818.8_NAT8L	3804.99	0.744476	0.190909	3.89965	9.63e-05	0.00089691
ENSG00000091527.16_CDV3	5610.65	0.642321	0.164776	3.89815	9.69e-05	0.000902
ENSG00000187049.10_TMEM216	363.735	0.766875	0.196844	3.89585	9.79e-05	0.00090965
ENSG00000142937.12_RPS8	53170	0.539459	0.138512	3.89468	9.83e-05	0.00091358
ENSG00000089009.15_RPL6	58495.6	0.515355	0.1326	3.88653	0.00010169	0.00094279
ENSG00000146833.15_TRIM4	1650.95	0.334737	0.0861349	3.88619	0.00010183	0.0009431
ENSG00000102034.17_ELF4	2867.69	0.465481	0.119854	3.88375	0.00010286	0.00095163
ENSG00000070444.15_MNT	2030.73	0.658547	0.169652	3.88176	0.0001037	0.00095843
ENSG00000110851.12_PRDM4	3237.9	0.40197	0.103589	3.88043	0.00010427	0.00096267
ENSG00000153044.10_CENPH	1192.21	0.952121	0.245449	3.87909	0.00010485	0.00096748
ENSG00000088881.21_EBF4	286.02	1.2616	0.325298	3.87829	0.00010519	0.00097016
ENSG00000120742.11_SERP1	3250.38	0.449243	0.11585	3.8778	0.0001054	0.0009716
ENSG00000160360.13_GPSM1	3434.91	0.929581	0.239911	3.87468	0.00010676	0.0009831
ENSG00000087116.16_ADAMTS2	383.276	0.824953	0.213371	3.86629	0.0001105	0.00101437
ENSG00000185250.16_PPIL6	42.5783	1.23177	0.319254	3.85827	0.00011419	0.00104496
ENSG00000072682.18_P4HA2	1549.92	0.504547	0.130917	3.85393	0.00011624	0.00105924
ENSG00000164758.7_MED30	205.309	0.757859	0.196692	3.85303	0.00011666	0.00106259
ENSG00000204628.12_RACK1	68728.2	0.568543	0.14758	3.85244	0.00011695	0.00106462
ENSG00000153574.9_RPIA	994.361	0.456797	0.118604	3.85144	0.00011743	0.00106732
ENSG00000242259.8_C22orf39	1507	0.44951	0.116731	3.85083	0.00011772	0.00106943
ENSG00000181481.14_RNF135	174.97	0.706154	0.183403	3.85029	0.00011798	0.00107123
ENSG00000121289.18_CEP89	3626.25	0.370169	0.0961635	3.84938	0.00011842	0.00107414
ENSG00000175390.14_EIF3F	6265.58	0.533958	0.138781	3.84749	0.00011933	0.0010813
ENSG00000234797.5_RPS3AP6	766.84	1.02366	0.266094	3.84698	0.00011958	0.001083
ENSG00000279809.1_AC005538.2	144.855	0.951927	0.247466	3.84671	0.00011972	0.00108367
ENSG00000278041.1_AL133325.3	498.73	0.757929	0.1971	3.84539	0.00012036	0.00108826
ENSG00000101493.11_ZNF516	1529.82	0.510453	0.132751	3.84519	0.00012046	0.00108826
ENSG00000082068.9_WDR70	1875.73	0.485191	0.126182	3.84517	0.00012047	0.00108826
ENSG00000168398.6_BDKRB2	42.7369	1.352	0.351894	3.84207	0.000122	0.00109981
ENSG00000157985.19_AGAP1	2482.14	0.416952	0.108546	3.84126	0.00012241	0.00110235
ENSG00000128581.17_IFT22	1045.75	0.628606	0.163771	3.83833	0.00012388	0.00111444
ENSG00000183955.13_KMT5A	5414.31	0.397019	0.103444	3.83803	0.00012403	0.00111523
ENSG00000184575.12_XPOT	9231.89	0.669016	0.174797	3.8274	0.00012951	0.00116153
ENSG00000171450.6_CDK5R2	49.7506	1.23876	0.324063	3.8226	0.00013205	0.00118257
ENSG00000101204.18_CHRNA4	24.4105	2.10832	0.551764	3.82105	0.00013289	0.00118762
ENSG00000283674.3_AC068587.4	701.745	0.589087	0.154169	3.82104	0.00013289	0.00118762
ENSG00000225611.1_LINC02158	11.4486	2.99706	0.784419	3.82073	0.00013306	0.00118851
ENSG00000186684.14_CYP27C1	43.2103	1.26942	0.332457	3.8183	0.00013437	0.00119833
ENSG00000180113.16_TDRD6	77.0165	1.05278	0.275727	3.8182	0.00013443	0.00119833
ENSG00000078114.19_NEBL	423.967	0.814124	0.213245	3.81779	0.00013465	0.00119975
ENSG00000159247.13_TUBBP5	425.303	0.497853	0.130498	3.81502	0.00013617	0.00121206
ENSG00000107263.18_RAPGEF1	5819.1	0.564643	0.148029	3.8144	0.00013652	0.0012145
ENSG00000184160.8_ADRA2C	460.361	0.914673	0.240114	3.80933	0.00013934	0.00123839
ENSG00000267100.1_ILF3-DT	1082.24	0.659951	0.173423	3.80545	0.00014155	0.00125533
ENSG00000180822.12_PSMG4	903.753	0.651386	0.171176	3.80535	0.0001416	0.00125533
ENSG00000142676.14_RPL11	26527.1	0.651289	0.171178	3.80475	0.00014195	0.00125774
ENSG00000163673.7_DCLK3	34.583	1.49646	0.393672	3.80128	0.00014395	0.00127289
ENSG00000099284.14_MACROH2A2	2469.43	0.470499	0.123835	3.7994	0.00014504	0.00128066
ENSG00000080823.23_MOK	499.06	0.470648	0.123916	3.79812	0.0001458	0.00128667
ENSG00000135540.11_NHSL1	1351.83	0.464175	0.122228	3.79762	0.00014609	0.00128861
ENSG00000233930.4_KRTAP5-AS1	12.631	2.52803	0.665897	3.79643	0.00014679	0.00129416
ENSG00000164610.9_RP9	404.347	0.692695	0.182532	3.79492	0.00014769	0.00130143
ENSG00000188732.11_FAM221A	343.521	0.559142	0.147377	3.79396	0.00014826	0.00130514
ENSG00000141934.10_PLPP2	26.0042	1.61429	0.425521	3.79367	0.00014844	0.00130605
ENSG00000213923.13_CSNK1E	12559.6	0.491056	0.129448	3.79346	0.00014856	0.00130646
ENSG00000231856.2_AL162377.1	97.9973	0.80553	0.212439	3.79183	0.00014954	0.00131322
ENSG00000162437.14_RAVER2	1799.03	0.760047	0.200444	3.79181	0.00014955	0.00131322
ENSG00000272323.1_AC026801.2	29.6687	1.40664	0.371065	3.79082	0.00015015	0.00131778
ENSG00000110660.15_SLC35F2	1834.8	0.409542	0.108067	3.7897	0.00015083	0.00132309
ENSG00000276445.1_AC005393.1	64.5812	1.01916	0.269042	3.7881	0.00015181	0.00133101
ENSG00000288616.1_ELOA3D	72.4251	1.20535	0.318227	3.78771	0.00015204	0.00133243
ENSG00000231500.7_RPS18	51457	0.760601	0.200897	3.78602	0.00015308	0.00133952
ENSG00000197951.10_ZNF71	843.252	0.703052	0.18578	3.78432	0.00015413	0.00134711
ENSG00000283559.2_AC139491.6	11.2979	3.10241	0.819824	3.78424	0.00015418	0.00134711
ENSG00000150776.18_NKAPD1	1581.96	0.65146	0.172244	3.7822	0.00015545	0.00135618
ENSG00000181350.12_LRRC75A	389.775	0.650608	0.172063	3.78122	0.00015606	0.00136064
ENSG00000124074.12_ENKD1	555.813	0.992366	0.262598	3.77903	0.00015744	0.00137151
ENSG00000259158.4_ADAM20P1	17.2308	1.965	0.520052	3.77847	0.00015779	0.00137393
ENSG00000169991.11_IFFO2	1046.84	0.526135	0.139303	3.7769	0.00015879	0.00137989
ENSG00000179051.14_RCC2	16666.1	0.241684	0.0639942	3.77666	0.00015894	0.00138052
ENSG00000140265.12_ZSCAN29	1201.63	0.493351	0.130637	3.77649	0.00015905	0.00138078
ENSG00000125285.6_SOX21	233.215	0.743346	0.197009	3.77316	0.00016119	0.001398
ENSG00000153774.9_CFDP1	2286.26	0.520029	0.137848	3.77247	0.00016164	0.00140093
ENSG00000119242.8_CCDC92	734.698	0.65512	0.173664	3.77233	0.00016173	0.00140093
ENSG00000087086.15_FTL	22064.2	0.534	0.141591	3.77143	0.00016232	0.00140427
ENSG00000148908.15_RGS10	476.17	0.632141	0.167741	3.76856	0.00016419	0.00141933
ENSG00000185158.12_LRRC37B	403.181	0.573369	0.152147	3.76852	0.00016422	0.00141933
ENSG00000116183.11_PAPPA2	10.7616	3.27856	0.870398	3.76674	0.00016539	0.0014284
ENSG00000104413.18_ESRP1	12.113	2.61538	0.694367	3.76656	0.00016551	0.0014284
ENSG00000196363.9_WDR5	5254.72	0.336677	0.0893969	3.7661	0.00016582	0.00143036
ENSG00000170558.10_CDH2	4606.51	0.417962	0.111	3.76541	0.00016627	0.00143358
ENSG00000227640.3_SOX21-AS1	194.725	0.842799	0.224005	3.76241	0.00016829	0.00144808
ENSG00000154553.16_PDLIM3	699.113	0.48302	0.128454	3.76025	0.00016974	0.00145706
ENSG00000198642.7_KLHL9	1433.76	0.700151	0.186253	3.75913	0.0001705	0.00146286
ENSG00000140941.14_MAP1LC3B	2390.71	0.435171	0.115791	3.75826	0.0001711	0.00146657
ENSG00000111678.11_C12orf57	2234.8	0.923424	0.24597	3.75422	0.00017388	0.0014872
ENSG00000250120.8_PCDHA10	35.0867	1.37674	0.366726	3.75415	0.00017393	0.0014872
ENSG00000134762.17_DSC3	3158.43	0.872868	0.232536	3.7537	0.00017425	0.00148917
ENSG00000160094.15_ZNF362	917.963	0.609387	0.162439	3.75149	0.00017579	0.00150089
ENSG00000228509.6_AC006460.1	11.1692	2.67118	0.713509	3.74371	0.00018132	0.00154513
ENSG00000146267.12_FAXC	611.458	0.584699	0.156214	3.74294	0.00018188	0.00154913
ENSG00000125772.14_GPCPD1	1267.85	0.840549	0.224705	3.74068	0.00018352	0.0015601
ENSG00000198830.11_HMGN2	31182.8	0.521725	0.139485	3.74037	0.00018375	0.00156129
ENSG00000213468.7_FIRRE	681.925	0.553702	0.148088	3.73901	0.00018475	0.00156825
ENSG00000089692.9_LAG3	24.8687	2.01007	0.537659	3.73856	0.00018508	0.00157031
ENSG00000159128.15_IFNGR2	2438	0.341329	0.0913084	3.7382	0.00018534	0.00157177
ENSG00000089876.12_DHX32	1058.89	0.484411	0.129635	3.73674	0.00018642	0.0015794
ENSG00000083857.14_FAT1	4845.46	0.533456	0.142787	3.73602	0.00018695	0.00158241
ENSG00000198393.8_ZNF26	656.423	0.52616	0.140847	3.73568	0.00018721	0.00158382
ENSG00000185900.11_POMK	1611.23	0.693862	0.185915	3.73214	0.00018986	0.00160313
ENSG00000198598.6_MMP17	179.964	1.32119	0.354149	3.73062	0.00019101	0.00161134
ENSG00000143384.13_MCL1	8147.16	0.312768	0.0838545	3.72989	0.00019156	0.00161444
ENSG00000155729.13_KCTD18	345.697	0.611062	0.163983	3.72638	0.00019425	0.00163319
ENSG00000235194.9_PPP1R3E	463.328	0.723453	0.194197	3.72537	0.00019503	0.00163896
ENSG00000204301.6_NOTCH4	53.2237	1.1754	0.315549	3.72494	0.00019536	0.00164094
ENSG00000111653.20_ING4	1149.23	0.518437	0.139224	3.72376	0.00019628	0.00164638
ENSG00000138161.14_CUZD1	59.489	1.20206	0.322862	3.72314	0.00019676	0.00164878
ENSG00000147403.17_RPL10	53021.9	0.564624	0.151689	3.72225	0.00019746	0.0016538
ENSG00000114126.18_TFDP2	1614.68	0.444522	0.119459	3.72112	0.00019834	0.00165963
ENSG00000248932.6_AC046134.2	70.695	0.953038	0.256353	3.71768	0.00020106	0.00167911
ENSG00000196366.3_C9orf163	48.4142	1.21604	0.327127	3.71733	0.00020134	0.00167996
ENSG00000102572.14_STK24	4761.5	0.545276	0.146708	3.71675	0.0002018	0.0016814
ENSG00000168118.12_RAB4A	2338.74	0.419408	0.112955	3.71304	0.00020479	0.00170546
ENSG00000103888.17_CEMIP	69.2214	1.38734	0.373732	3.71212	0.00020553	0.00171006
ENSG00000149273.15_RPS3	46335.6	0.57944	0.156193	3.70978	0.00020744	0.00172428
ENSG00000261801.6_LOXL1-AS1	216.807	0.635697	0.171399	3.70888	0.00020818	0.00172961
ENSG00000180190.11_TDRP	875.916	0.548177	0.147809	3.70867	0.00020835	0.00172975
ENSG00000087589.16_CASS4	32.636	1.50674	0.406348	3.70799	0.00020891	0.00173324
ENSG00000130294.17_KIF1A	9474.27	0.777817	0.209781	3.70776	0.0002091	0.00173403
ENSG00000261534.1_AL596244.1	150.807	0.766697	0.206875	3.70609	0.00021048	0.00174297
ENSG00000154144.13_TBRG1	949.906	0.433239	0.116906	3.70589	0.00021065	0.00174358
ENSG00000165626.17_BEND7	1033.58	0.598796	0.161724	3.70257	0.00021343	0.00176241
ENSG00000090487.11_SPG21	1733.96	0.494317	0.133601	3.69996	0.00021563	0.00177812
ENSG00000168214.20_RBPJ	1838.72	0.810174	0.219063	3.69836	0.00021699	0.00178682
ENSG00000168958.20_MFF	1509.5	0.447771	0.121122	3.69686	0.00021828	0.00179657
ENSG00000204946.10_ZNF783	574.604	0.679185	0.183806	3.69512	0.00021978	0.00180691
ENSG00000120051.15_CFAP58	15.1731	1.87396	0.50723	3.69451	0.00022032	0.00180994
ENSG00000133606.11_MKRN1	5225.42	0.381126	0.103202	3.693	0.00022163	0.00181818
ENSG00000183309.12_ZNF623	1039.28	0.474055	0.128409	3.69175	0.00022271	0.00182539
ENSG00000139200.13_PIANP	206.504	0.729796	0.197736	3.69076	0.00022359	0.0018317
ENSG00000072609.17_CHFR	1658.09	0.416841	0.112953	3.6904	0.0002239	0.00183252
ENSG00000283154.2_IQCJ-SCHIP1	944.499	0.522999	0.14176	3.68932	0.00022485	0.00183947
ENSG00000131480.9_AOC2	353.723	0.565856	0.153386	3.6891	0.00022504	0.0018402
ENSG00000158445.10_KCNB1	59.5179	1.39533	0.378522	3.68626	0.00022757	0.00185654
ENSG00000133101.10_CCNA1	215.404	0.616433	0.167265	3.68537	0.00022837	0.00186135
ENSG00000188227.13_ZNF793	1006.56	0.794811	0.215869	3.68192	0.00023148	0.00188323
ENSG00000137817.17_PARP6	2922.23	0.433266	0.117698	3.68116	0.00023217	0.00188707
ENSG00000113240.13_CLK4	689.212	0.573916	0.155913	3.681	0.00023232	0.00188741
ENSG00000130540.14_SULT4A1	520.248	0.499034	0.135582	3.68067	0.00023262	0.00188865
ENSG00000184261.5_KCNK12	54.2826	1.40636	0.38246	3.67713	0.00023587	0.00191008
ENSG00000089157.16_RPLP0	83093.7	0.585662	0.159355	3.6752	0.00023767	0.00192352
ENSG00000114757.19_PEX5L	27.7613	1.63855	0.445851	3.67511	0.00023775	0.00192352
ENSG00000205710.4_C17orf107	50.4354	1.3325	0.362671	3.67414	0.00023865	0.00192993
ENSG00000255624.3_C10orf88B	105.459	1.00363	0.273296	3.67233	0.00024035	0.00194097
ENSG00000164916.11_FOXK1	2997.28	0.433468	0.118098	3.67041	0.00024216	0.00195475
ENSG00000184271.17_POU6F1	270.244	0.672196	0.183317	3.66685	0.00024556	0.00197852
ENSG00000165046.13_LETM2	221.93	0.604647	0.164949	3.66565	0.00024671	0.00198598
ENSG00000236255.2_AC009404.1	218.006	0.85063	0.232081	3.66522	0.00024712	0.00198839
ENSG00000116273.6_PHF13	2543.67	0.30356	0.08285	3.66397	0.00024833	0.0019963
ENSG00000099822.3_HCN2	1554.37	0.711129	0.194101	3.6637	0.0002486	0.00199751
ENSG00000122026.10_RPL21	12210.4	0.562539	0.153617	3.66196	0.00025029	0.0020093
ENSG00000259642.2_ST20-AS1	364.401	0.649598	0.177426	3.66123	0.00025101	0.00201415
ENSG00000135346.9_CGA	83.4478	1.88866	0.515905	3.66087	0.00025136	0.00201513
ENSG00000138434.17_ITPRID2	2743.2	0.496614	0.135717	3.65919	0.00025301	0.00202731
ENSG00000177943.14_MAMDC4	423.672	0.718465	0.196443	3.65736	0.00025482	0.00204009
ENSG00000206530.11_CFAP44	437.385	0.792944	0.216879	3.65616	0.00025603	0.00204599
ENSG00000273802.2_H2BC8	26.0097	2.18514	0.598341	3.652	0.00026021	0.0020766
ENSG00000270504.1_AL391422.4	234.056	0.982369	0.269205	3.64915	0.0002631	0.00209591
ENSG00000096433.11_ITPR3	7519.66	0.605743	0.166253	3.64351	0.00026895	0.00213761
ENSG00000087085.15_ACHE	203.181	1.21058	0.332277	3.64328	0.00026918	0.00213852
ENSG00000087903.13_RFX2	168.39	0.715603	0.196483	3.64207	0.00027046	0.00214669
ENSG00000119411.11_BSPRY	199.735	0.740874	0.203475	3.6411	0.00027148	0.00215383
ENSG00000275023.5_MLLT6	8213.62	0.477947	0.131283	3.64058	0.00027203	0.00215721
ENSG00000071575.11_TRIB2	1484.95	0.500797	0.137698	3.63691	0.00027592	0.0021832
ENSG00000283293.1_RN7SK	100.199	2.7865	0.766679	3.63451	0.00027851	0.0022027
ENSG00000113231.14_PDE8B	495.168	0.528963	0.145553	3.63415	0.0002789	0.00220397
ENSG00000164251.5_F2RL1	1153.6	0.44374	0.122104	3.63413	0.00027893	0.00220397
ENSG00000100364.18_KIAA0930	3976.44	0.605302	0.166569	3.63395	0.00027911	0.00220405
ENSG00000169136.12_ATF5	1983.4	0.572956	0.157718	3.63278	0.00028038	0.00220982
ENSG00000150527.17_MIA2	635.155	0.75779	0.208675	3.63144	0.00028185	0.00222008
ENSG00000243701.7_DUBR	183.052	0.721126	0.198696	3.62929	0.0002842	0.00223763
ENSG00000163482.12_STK36	1307.43	0.419494	0.115596	3.62896	0.00028457	0.00223949
ENSG00000236609.4_ZNF853	929.962	0.827595	0.22807	3.62868	0.00028487	0.00224088
ENSG00000286176.2_AC116317.1	95.9248	1.59756	0.440471	3.62692	0.00028682	0.0022552
ENSG00000114942.14_EEF1B2	10797.4	0.544644	0.150245	3.62503	0.00028893	0.00227076
ENSG00000163743.13_RCHY1	652.49	0.667588	0.184321	3.62187	0.00029248	0.00229664
ENSG00000151240.17_DIP2C	1598.88	0.391682	0.10821	3.61965	0.000295	0.00231439
ENSG00000269918.1_AF131215.6	142.759	0.80729	0.223121	3.61817	0.00029669	0.0023266
ENSG00000085382.12_HACE1	699.126	0.658955	0.182172	3.61721	0.0002978	0.0023332
ENSG00000227124.11_ZNF717	28.5467	1.43977	0.398271	3.61505	0.00030029	0.00235066
ENSG00000267534.4_S1PR2	431.034	0.674716	0.186666	3.61456	0.00030086	0.00235296
ENSG00000183092.16_BEGAIN	268.141	0.8889	0.246193	3.61059	0.0003055	0.00238507
ENSG00000110080.19_ST3GAL4	569.146	0.643473	0.178226	3.61044	0.00030568	0.00238541
ENSG00000219665.8_ZNF433-AS1	122.262	0.720314	0.199566	3.60941	0.0003069	0.00239064
ENSG00000104967.8_NOVA2	220.916	0.887155	0.245962	3.60688	0.0003099	0.00240867
ENSG00000167281.19_RBFOX3	77.6444	0.978963	0.271529	3.60537	0.0003117	0.00242059
ENSG00000225791.7_TRAM2-AS1	115.731	0.793218	0.220042	3.60485	0.00031233	0.00242438
ENSG00000109320.13_NFKB1	1214.15	0.488682	0.135597	3.60392	0.00031345	0.00243201
ENSG00000262655.4_SPON1	872.555	0.491182	0.136537	3.59743	0.00032138	0.00248911
ENSG00000158079.16_PTPDC1	254.897	0.580968	0.161601	3.59507	0.0003243	0.00251068
ENSG00000278828.1_H3C10	343.923	0.602705	0.167676	3.59447	0.00032505	0.00251536
ENSG00000185104.20_FAF1	3322.01	0.536154	0.149416	3.58833	0.0003328	0.00256971
ENSG00000060982.15_BCAT1	2833.74	0.808991	0.225518	3.58725	0.00033418	0.00257922
ENSG00000142541.17_RPL13A	76660.4	0.66594	0.185715	3.58582	0.00033602	0.00259114
ENSG00000166105.16_GLB1L3	560.278	0.561594	0.156685	3.58423	0.00033808	0.00260584
ENSG00000114999.8_TTL	2303.06	0.457567	0.12776	3.58147	0.00034167	0.00263235
ENSG00000116251.11_RPL22	13119.6	0.542487	0.151619	3.57796	0.00034628	0.00266211
ENSG00000214357.9_NEURL1B	197.437	0.808019	0.225858	3.57755	0.00034683	0.00266515
ENSG00000164631.19_ZNF12	795.935	0.651564	0.182338	3.57338	0.00035241	0.00270326
ENSG00000177374.13_HIC1	318.423	1.19454	0.334375	3.57247	0.00035363	0.00270915
ENSG00000196498.13_NCOR2	9842.56	0.8336	0.233683	3.56723	0.00036077	0.00275945
ENSG00000271576.1_AL359504.1	89.1471	0.86746	0.243177	3.56719	0.00036083	0.00275945
ENSG00000167994.13_RAB3IL1	211.503	1.00366	0.281379	3.56694	0.00036117	0.00276087
ENSG00000254772.10_EEF1G	67543.2	0.519189	0.145595	3.56597	0.00036251	0.00276988
ENSG00000105419.18_MEIS3	803.078	0.857936	0.240759	3.56346	0.000366	0.00278866
ENSG00000273419.1_AC004877.1	103.994	0.992962	0.278711	3.5627	0.00036706	0.00279497
ENSG00000185869.14_ZNF829	1096.08	0.838089	0.235276	3.56216	0.00036782	0.00279954
ENSG00000228794.10_LINC01128	1136.51	0.396601	0.111562	3.55499	0.00037799	0.00287016
ENSG00000050748.17_MAPK9	2898.66	0.545948	0.153575	3.55493	0.00037808	0.00287016
ENSG00000162676.12_GFI1	613.351	0.537409	0.151235	3.55347	0.00038019	0.00288122
ENSG00000273230.1_AC102953.2	353.374	0.638737	0.179903	3.55045	0.00038458	0.00291037
ENSG00000126878.13_AIF1L	3988.47	0.39661	0.111716	3.55016	0.000385	0.00291037
ENSG00000115839.18_RAB3GAP1	2351.01	0.409319	0.115297	3.55014	0.00038503	0.00291037
ENSG00000081052.13_COL4A4	1008.05	0.382759	0.107956	3.54551	0.00039186	0.0029561
ENSG00000164983.7_TMEM65	852.389	0.825329	0.2328	3.54522	0.00039228	0.00295758
ENSG00000204677.13_FAM153CP	40.8185	1.21274	0.342329	3.54262	0.00039617	0.00298175
ENSG00000139278.10_GLIPR1	69.1097	1.53072	0.432233	3.54142	0.00039798	0.00299413
ENSG00000198046.12_ZNF667	296.167	0.822933	0.232455	3.54018	0.00039986	0.00300698
ENSG00000258311.5_AC009779.3	170.758	0.658483	0.186124	3.53787	0.00040337	0.00303211
ENSG00000214575.9_CPEB1	415.006	0.447282	0.126514	3.53544	0.0004071	0.00305748
ENSG00000254726.3_MEX3A	2279.02	0.432235	0.122267	3.53517	0.00040752	0.00305933
ENSG00000138326.21_RPS24	24825.8	0.586062	0.165852	3.53364	0.00040988	0.00306722
ENSG00000273730.1_5_8S_rRNA	11.3732	4.42391	1.252	3.53347	0.00041014	0.00306722
ENSG00000274917.1_RNA5-8SN5	11.3732	4.42391	1.252	3.53347	0.00041014	0.00306722
ENSG00000275215.1_RNA5-8SN3	11.3732	4.42391	1.252	3.53347	0.00041014	0.00306722
ENSG00000275757.1_5_8S_rRNA	11.3732	4.42391	1.252	3.53347	0.00041014	0.00306722
ENSG00000276700.1_RNA5-8SN4	11.3732	4.42391	1.252	3.53347	0.00041014	0.00306722
ENSG00000277739.1_5_8S_rRNA	11.3732	4.42391	1.252	3.53347	0.00041014	0.00306722
ENSG00000278189.1_RNA5-8SN1	11.3732	4.42391	1.252	3.53347	0.00041014	0.00306722
ENSG00000278233.1_RNA5-8SN2	11.3732	4.42391	1.252	3.53347	0.00041014	0.00306722
ENSG00000169783.12_LINGO1	654.98	1.03803	0.293886	3.53207	0.00041233	0.00307968
ENSG00000167889.13_MGAT5B	38.2689	1.30763	0.370707	3.52738	0.00041969	0.00312404
ENSG00000134884.15_ARGLU1	5736.19	0.477604	0.135425	3.52671	0.00042075	0.00313001
ENSG00000134490.14_TMEM241	348.041	0.558641	0.15855	3.52344	0.00042598	0.00316419
ENSG00000230666.5_CEACAM22P	13.3288	2.50274	0.710593	3.52204	0.00042823	0.00317958
ENSG00000154845.15_PPP4R1	3083.5	0.449463	0.12767	3.52051	0.00043072	0.00319535
ENSG00000147162.14_OGT	8050.05	0.55847	0.158641	3.52033	0.00043102	0.0031962
ENSG00000198873.12_GRK5	390.819	0.721922	0.205094	3.51995	0.00043162	0.00319802
ENSG00000135362.14_PRR5L	123.821	0.73528	0.208907	3.51965	0.00043212	0.00320031
ENSG00000198576.4_ARC	1546.3	0.960144	0.272819	3.51935	0.00043261	0.00320265
ENSG00000251595.7_ABCA11P	213.664	0.616127	0.175106	3.51859	0.00043385	0.00321045
ENSG00000131037.15_EPS8L1	69.4705	1.2954	0.368199	3.51821	0.00043446	0.00321363
ENSG00000224631.4_RPS27AP16	1184.2	0.734034	0.208658	3.51787	0.00043502	0.00321639
ENSG00000144278.15_GALNT13	24.9033	1.37791	0.391734	3.51747	0.00043567	0.00321989
ENSG00000102181.21_CD99L2	3617.19	0.400872	0.114029	3.51554	0.00043886	0.00324074
ENSG00000076864.19_RAP1GAP	363.219	0.751904	0.213963	3.51418	0.00044111	0.003256
ENSG00000260236.1_AC099778.1	73.8618	0.91103	0.259261	3.51396	0.00044149	0.00325737
ENSG00000134698.11_AGO4	1151.2	0.554674	0.157881	3.51325	0.00044266	0.00326467
ENSG00000272449.2_AL139246.5	108.146	1.24553	0.354638	3.51213	0.00044453	0.0032757
ENSG00000140612.14_SEC11A	3076.11	0.597001	0.17011	3.50949	0.00044896	0.00330281
ENSG00000154118.13_JPH3	562.459	0.991484	0.282546	3.5091	0.00044962	0.00330629
ENSG00000163453.11_IGFBP7	78.5082	1.02161	0.29205	3.49807	0.00046863	0.00343464
ENSG00000235609.7_AF127577.4	35.4259	1.41257	0.403843	3.49781	0.00046909	0.00343652
ENSG00000118707.11_TGIF2	2462.67	0.336506	0.09622	3.49726	0.00047007	0.00344083
ENSG00000157227.13_MMP14	84.4101	1.05579	0.302101	3.49483	0.00047436	0.00346941
ENSG00000076248.11_UNG	7441.64	0.337897	0.096715	3.49373	0.00047631	0.00348222
ENSG00000101782.15_RIOK3	1710.48	0.698248	0.199877	3.4934	0.00047692	0.00348373
ENSG00000156508.18_EEF1A1	372591	0.525561	0.150488	3.49237	0.00047875	0.00349565
ENSG00000187486.5_KCNJ11	431.376	0.724549	0.207505	3.49172	0.00047992	0.00350239
ENSG00000136379.12_ABHD17C	798.019	0.514647	0.147417	3.49109	0.00048105	0.0035081
ENSG00000081665.14_ZNF506	256.049	0.792845	0.227127	3.49076	0.00048165	0.00351099
ENSG00000163785.13_RYK	1517.61	0.491876	0.140932	3.49016	0.00048272	0.00351594
ENSG00000146083.12_RNF44	3436.67	0.687268	0.196938	3.48977	0.00048343	0.00351965
ENSG00000260193.1_LINC02846	46.1848	1.25364	0.359344	3.4887	0.00048537	0.00353229
ENSG00000166503.9_HDGFL3	1950.91	0.592979	0.170054	3.48699	0.00048848	0.003552
ENSG00000146094.15_DOK3	435.103	0.904979	0.259559	3.4866	0.0004892	0.00355576
ENSG00000136925.15_TSTD2	896.124	0.448862	0.128914	3.48188	0.00049791	0.00360711
ENSG00000257093.7_DENND11	2354.35	0.519532	0.149327	3.47916	0.00050299	0.00364092
ENSG00000171863.15_RPS7	15221.7	0.470152	0.135216	3.47705	0.00050696	0.00366512
ENSG00000170370.12_EMX2	238.028	0.675632	0.194332	3.47669	0.00050764	0.00366856
ENSG00000092470.12_WDR76	1137.38	0.598749	0.172225	3.47655	0.00050791	0.00366897
ENSG00000149557.14_FEZ1	152.098	1.03432	0.297566	3.47594	0.00050907	0.00367586
ENSG00000184635.16_ZNF93	84.2664	1.02471	0.295088	3.47256	0.00051551	0.00371783
ENSG00000171606.18_ZNF274	2876.94	0.340582	0.0981485	3.47007	0.00052032	0.00374788
ENSG00000139714.12_MORN3	38.74	1.2773	0.36823	3.46876	0.00052286	0.00376053
ENSG00000172382.10_PRSS27	95.8861	0.966056	0.278529	3.46842	0.00052352	0.00376324
ENSG00000006459.11_KDM7A	609.038	0.692211	0.199642	3.46727	0.00052578	0.00377791
ENSG00000128596.17_CCDC136	736.522	0.639333	0.184498	3.46526	0.00052972	0.00380465
ENSG00000008130.15_NADK	5515.43	0.404046	0.116612	3.46486	0.0005305	0.00380872
ENSG00000070404.10_FSTL3	263.352	0.692941	0.200001	3.46469	0.00053083	0.00380958
ENSG00000240857.2_RDH14	613.47	0.399011	0.115182	3.46417	0.00053187	0.00381545
ENSG00000011201.12_ANOS1	973.838	0.528484	0.152586	3.46352	0.00053315	0.00381999
ENSG00000112759.19_SLC29A1	3806.73	0.449164	0.129836	3.45947	0.00054124	0.00387007
ENSG00000126603.9_GLIS2	532.82	0.923051	0.267026	3.45678	0.00054668	0.003901
ENSG00000162490.7_DRAXIN	39.7862	1.25439	0.363056	3.4551	0.00055008	0.00392213
ENSG00000188846.14_RPL14	19191.9	0.370864	0.107377	3.45385	0.00055265	0.00393565
ENSG00000230797.3_YY2	217.836	0.595313	0.172399	3.45312	0.00055414	0.00394337
ENSG00000166482.12_MFAP4	37.2503	1.24895	0.361691	3.4531	0.00055418	0.00394337
ENSG00000224934.5_AL391684.1	63.7767	1.07118	0.310239	3.45276	0.00055488	0.00394676
ENSG00000167996.16_FTH1	19936.9	0.585621	0.169626	3.45243	0.00055557	0.00395003
ENSG00000138795.10_LEF1	1394.23	0.444459	0.12882	3.45023	0.00056011	0.00398074
ENSG00000061656.10_SPAG4	48.6257	1.12614	0.326483	3.4493	0.00056204	0.0039928
ENSG00000196418.12_ZNF124	86.0342	0.877635	0.254515	3.44827	0.00056419	0.00400486
ENSG00000116574.6_RHOU	1130.07	0.501427	0.145427	3.44796	0.00056483	0.0040062
ENSG00000011007.12_ELOA	5564.67	0.36372	0.105534	3.44647	0.00056796	0.00402676
ENSG00000214456.8_PLIN5	60.1275	1.23847	0.359391	3.44603	0.00056889	0.00403171
ENSG00000172071.14_EIF2AK3	561.505	0.517443	0.150302	3.44269	0.00057596	0.00407692
ENSG00000136451.9_VEZF1	1766.35	0.375808	0.109245	3.44005	0.0005816	0.00411185
ENSG00000178498.16_DTX3	1879.1	0.459024	0.133504	3.43829	0.00058541	0.00413546
ENSG00000204837.5_FGF7P3	16.1726	2.19159	0.637574	3.43738	0.00058736	0.0041476
ENSG00000023902.14_PLEKHO1	1039.85	0.481917	0.140232	3.43657	0.00058913	0.00415741
ENSG00000184221.13_OLIG1	131.297	0.901206	0.262586	3.43204	0.00059905	0.00421827
ENSG00000275553.4_ELOA3C	33.2954	1.97001	0.574191	3.43094	0.0006015	0.00423382
ENSG00000075043.18_KCNQ2	488.367	0.785657	0.229233	3.42733	0.00060954	0.00428529
ENSG00000179935.10_LINC00652	171.678	0.645995	0.188561	3.42592	0.00061272	0.00430077
ENSG00000083454.22_P2RX5	1074.25	0.683403	0.19971	3.42198	0.00062166	0.0043566
ENSG00000213888.3_LINC01521	295.078	0.614734	0.179672	3.42143	0.00062294	0.00436056
ENSG00000161551.14_ZNF577	244.535	0.553576	0.162091	3.41521	0.00063734	0.00445048
ENSG00000134899.23_ERCC5	1405.21	0.562886	0.164844	3.41466	0.00063862	0.00445767
ENSG00000085552.17_IGSF9	154.993	0.940802	0.275615	3.41346	0.00064144	0.00447381
ENSG00000279873.2_LINC01126	41.4869	1.24845	0.365811	3.41283	0.00064293	0.0044824
ENSG00000125895.5_TMEM74B	124.018	0.764657	0.224247	3.40989	0.00064989	0.00452565
ENSG00000213339.9_QTRT1	2578	0.660623	0.193738	3.40989	0.0006499	0.00452565
ENSG00000260806.1_AL163051.1	105.724	0.869822	0.255129	3.40934	0.00065119	0.00453262
ENSG00000169925.17_BRD3	5007.55	0.349938	0.102644	3.40923	0.00065148	0.00453262
ENSG00000261613.2_AC093525.6	323.966	0.640313	0.187822	3.40914	0.00065168	0.00453262
ENSG00000143473.13_KCNH1	31.3938	1.49002	0.437098	3.40888	0.0006523	0.00453519
ENSG00000102886.15_GDPD3	49.8376	1.07994	0.316841	3.40847	0.00065327	0.00454015
ENSG00000065809.13_FAM107B	1489.56	0.626813	0.183957	3.40739	0.00065588	0.00455645
ENSG00000111450.14_STX2	744.789	0.566188	0.166179	3.40709	0.0006566	0.00455964
ENSG00000100568.11_VTI1B	2584.31	0.303942	0.0893213	3.4028	0.00066699	0.0046227
ENSG00000141401.12_IMPA2	1026.85	0.493416	0.145284	3.39621	0.00068326	0.00472612
ENSG00000174652.19_ZNF266	1241.75	0.492436	0.145001	3.39608	0.00068359	0.00472656
ENSG00000184205.14_TSPYL2	4786.17	0.395286	0.116414	3.39551	0.00068501	0.00473265
ENSG00000133706.19_LARS1	12408.7	0.536974	0.158299	3.39214	0.00069348	0.0047893
ENSG00000233822.4_H2BC15	246.45	0.579822	0.171001	3.39075	0.00069702	0.0048081
ENSG00000283757.1_AL031686.1	19.2148	1.62456	0.479534	3.38779	0.00070459	0.00485084
ENSG00000268205.1_AC005261.1	599.645	0.735784	0.217268	3.38653	0.00070784	0.00486935
ENSG00000115112.8_TFCP2L1	835.265	0.382243	0.112894	3.38585	0.00070959	0.00487381
ENSG00000168028.14_RPSA	47324.5	0.503418	0.148718	3.38505	0.00071165	0.00488604
ENSG00000171792.11_RHNO1	1797.1	0.2994	0.0884628	3.38447	0.00071316	0.00489411
ENSG00000196531.13_NACA	26062.7	0.394048	0.116431	3.38438	0.00071338	0.00489411
ENSG00000263006.6_ROCK1P1	57.7753	1.41314	0.41783	3.38208	0.00071939	0.00493148
ENSG00000136436.15_CALCOCO2	2140.21	0.359607	0.106348	3.38142	0.00072112	0.0049395
ENSG00000176165.12_FOXG1	839.541	0.579056	0.171365	3.37907	0.00072731	0.004978
ENSG00000022267.19_FHL1	6425.72	0.475471	0.140759	3.37791	0.0007304	0.00499528
ENSG00000278959.1_AC006378.1	11.9914	2.57964	0.763809	3.37734	0.0007319	0.00500274
ENSG00000136938.9_ANP32B	9025.35	0.529631	0.156824	3.37724	0.00073218	0.00500274
ENSG00000153560.12_UBP1	3102.79	0.450527	0.133403	3.37718	0.00073234	0.00500274
ENSG00000140105.18_WARS1	4943.95	0.315321	0.0934031	3.37591	0.00073571	0.0050217
ENSG00000138769.11_CDKL2	215.335	0.776067	0.22989	3.37581	0.00073598	0.0050217
ENSG00000095794.19_CREM	877.84	0.475417	0.140842	3.37554	0.00073672	0.00502483
ENSG00000105255.11_FSD1	2758.02	0.584931	0.173303	3.37519	0.00073766	0.00502929
ENSG00000165030.4_NFIL3	318.899	0.720594	0.213565	3.37412	0.00074051	0.00504677
ENSG00000215915.10_ATAD3C	13.1076	2.4463	0.725087	3.37381	0.00074136	0.00505057
ENSG00000131196.17_NFATC1	837.901	0.655274	0.19433	3.37196	0.00074636	0.00508073
ENSG00000120784.16_ZFP30	1224.62	0.632712	0.18779	3.36925	0.00075373	0.00512697
ENSG00000135835.12_KIAA1614	149.486	0.738861	0.219308	3.36905	0.00075427	0.00512864
ENSG00000176692.8_FOXC2	39.2741	1.41909	0.421314	3.36826	0.00075645	0.00513626
ENSG00000129038.16_LOXL1	400.041	0.989235	0.294164	3.36287	0.00077137	0.00523073
ENSG00000223599.1_AL513523.1	21.0082	1.87933	0.559305	3.36011	0.00077911	0.00527105
ENSG00000212802.4_RPL15P3	685.316	0.77826	0.231653	3.3596	0.00078056	0.00527883
ENSG00000170222.12_ADPRM	167.548	0.606514	0.180568	3.35893	0.00078245	0.00528148
ENSG00000248015.7_AC005329.1	334.681	0.784136	0.233505	3.35811	0.00078478	0.00529516
ENSG00000106479.11_ZNF862	577.857	0.577452	0.171968	3.3579	0.00078536	0.00529704
ENSG00000186318.16_BACE1	1006.13	0.42631	0.127029	3.356	0.0007908	0.00532759
ENSG00000165209.19_STRBP	1859.46	0.436364	0.130039	3.35563	0.00079184	0.00533258
ENSG00000108604.16_SMARCD2	7532.76	0.350761	0.104578	3.35406	0.00079636	0.00536091
ENSG00000136099.13_PCDH8	40.8912	1.54864	0.461746	3.35388	0.00079688	0.00536091
ENSG00000105329.10_TGFB1	1745.01	0.751594	0.224099	3.35385	0.00079696	0.00536091
ENSG00000197599.12_CCDC154	11.1334	2.06084	0.614539	3.35347	0.00079804	0.00536609
ENSG00000134294.14_SLC38A2	4873.11	0.839519	0.250489	3.35152	0.00080369	0.00540202
ENSG00000197106.7_SLC6A17	134.239	1.02535	0.306246	3.34811	0.00081365	0.00546064
ENSG00000125945.15_ZNF436	565.029	0.446764	0.133489	3.34683	0.00081742	0.00548176
ENSG00000080031.10_PTPRH	18.0775	1.96573	0.587685	3.34487	0.00082322	0.00551664
ENSG00000151067.22_CACNA1C	210.234	0.609638	0.182272	3.34466	0.00082384	0.0055185
ENSG00000160695.15_VPS11	1023.39	0.476801	0.142614	3.3433	0.00082788	0.00553923
ENSG00000122741.16_DCAF10	1143.54	0.457624	0.136923	3.3422	0.00083118	0.0055592
ENSG00000104381.14_GDAP1	626.96	0.56368	0.168682	3.34167	0.00083275	0.00556756
ENSG00000145087.13_STXBP5L	76.7041	0.893825	0.267513	3.34124	0.00083405	0.00557413
ENSG00000143153.13_ATP1B1	1219.48	0.451836	0.135257	3.34057	0.00083607	0.00558552
ENSG00000171121.16_KCNMB3	103.855	0.801073	0.24012	3.33613	0.00084952	0.00566331
ENSG00000172059.11_KLF11	538.429	0.459466	0.137726	3.3361	0.00084964	0.00566331
ENSG00000232860.8_SMG7-AS1	41.0831	1.19859	0.35953	3.33376	0.00085681	0.0057046
ENSG00000273373.1_AL355488.1	207.839	0.894956	0.268706	3.33061	0.00086656	0.00576732
ENSG00000105655.19_ISYNA1	9795.13	0.747071	0.224336	3.33014	0.00086802	0.00577487
ENSG00000066248.15_NGEF	260.545	0.899185	0.270025	3.33001	0.00086843	0.00577541
ENSG00000149599.15_DUSP15	100.203	0.861478	0.258719	3.32979	0.00086913	0.00577787
ENSG00000138660.12_AP1AR	768.819	0.491212	0.147665	3.32653	0.00087936	0.00583931
ENSG00000103241.7_FOXF1	80.8707	0.9385	0.282126	3.32652	0.00087936	0.00583931
ENSG00000119725.20_ZNF410	1834.64	0.467989	0.140856	3.32247	0.00089223	0.00591804
ENSG00000184903.10_IMMP2L	156.141	0.635865	0.191514	3.32021	0.00089951	0.00596147
ENSG00000080854.16_IGSF9B	1262.54	0.480741	0.144796	3.32012	0.00089979	0.00596147
ENSG00000268400.5_AC008763.2	9.91	2.95476	0.890067	3.3197	0.00090114	0.00596709
ENSG00000213578.6_CPLX3	10.073	3.1772	0.957089	3.31965	0.00090132	0.00596709
ENSG00000277277.3_FAM243B	31.3499	1.37143	0.413427	3.31724	0.00090912	0.00601646
ENSG00000261888.1_AC144831.1	12.6467	2.11312	0.637112	3.31673	0.00091079	0.00602526
ENSG00000240376.1_AC010343.1	279.599	0.591998	0.178596	3.31473	0.00091731	0.00606384
ENSG00000102924.12_CBLN1	24.4466	1.5522	0.468307	3.31449	0.00091811	0.00606686
ENSG00000110987.9_BCL7A	3971.34	0.307926	0.0929546	3.31265	0.00092416	0.00609776
ENSG00000110799.14_VWF	44.8053	1.14869	0.34676	3.31265	0.00092418	0.00609776
ENSG00000122966.16_CIT	3225.27	0.307632	0.0928711	3.31246	0.0009248	0.00609957
ENSG00000167526.14_RPL13	67263.2	0.748172	0.226151	3.30829	0.00093869	0.00618422
ENSG00000168135.4_KCNJ4	102.871	1.17491	0.355398	3.30591	0.00094668	0.00623454
ENSG00000269896.2_AL513477.1	218.012	0.724263	0.219255	3.30328	0.0009556	0.00628479
ENSG00000083817.9_ZNF416	410.436	0.566535	0.171509	3.30324	0.00095574	0.00628479
ENSG00000226430.7_USP17L7	21.1136	1.69758	0.513998	3.3027	0.0009576	0.00629469
ENSG00000275052.5_PPP4R3B	1885.24	0.548208	0.16603	3.30186	0.00096046	0.0063038
ENSG00000271918.1_AC034236.2	74.8194	1.13746	0.344499	3.30177	0.00096078	0.0063038
ENSG00000107796.13_ACTA2	535.079	0.704033	0.213322	3.30034	0.00096569	0.00633131
ENSG00000143178.13_TBX19	97.6087	0.994711	0.301501	3.2992	0.00096962	0.00635234
ENSG00000234869.1_AL021392.1	21.9827	1.87805	0.569755	3.29625	0.00097985	0.00640744
ENSG00000183929.7_DUSP5P1	21.7935	1.62847	0.494103	3.29581	0.00098137	0.006415
ENSG00000106236.4_NPTX2	1850.36	0.676146	0.205209	3.29492	0.0009845	0.00643065
ENSG00000065308.5_TRAM2	2038	0.37519	0.113875	3.29475	0.0009851	0.0064322
ENSG00000151917.18_BEND6	128.233	0.835758	0.253723	3.29398	0.00098779	0.0064413
ENSG00000078295.17_ADCY2	70.8174	0.919907	0.279273	3.29393	0.00098796	0.0064413
ENSG00000163818.17_LZTFL1	452.166	0.826655	0.251065	3.2926	0.00099267	0.00646964
ENSG00000281649.2_EBLN3P	1416.31	0.602898	0.183227	3.29045	0.00100028	0.00651679
ENSG00000130699.18_TAF4	1627.85	0.348029	0.105807	3.28929	0.00100439	0.00653588
ENSG00000261594.4_TPBGL	53.2948	1.27526	0.387711	3.28921	0.00100469	0.00653588
ENSG00000146872.18_TLK2	2357.16	0.404693	0.123154	3.28607	0.00101597	0.00659948
ENSG00000164970.15_FAM219A	1738.42	0.587369	0.178767	3.28568	0.00101738	0.00660622
ENSG00000254423.1_AC087203.1	25.1448	1.66767	0.507753	3.2844	0.00102199	0.00663368
ENSG00000268230.5_AC012313.3	69.3407	1.0531	0.3211	3.27966	0.00103933	0.00673384
ENSG00000260917.1_AL158212.3	363.381	0.482944	0.147391	3.27662	0.00105056	0.00680158
ENSG00000074935.14_TUBE1	677.714	0.705145	0.215227	3.27628	0.00105185	0.00680743
ENSG00000205084.11_TMEM231	545.141	0.584371	0.178416	3.27533	0.00105539	0.00682286
ENSG00000121310.17_ECHDC2	728.23	0.575909	0.175888	3.27429	0.00105928	0.00684543
ENSG00000279561.2_AL845472.1	88.1536	0.97461	0.297798	3.27272	0.00106517	0.00687594
ENSG00000100095.19_SEZ6L	22.3741	1.65889	0.507383	3.2695	0.00107739	0.00692684
ENSG00000171119.2_NRTN	96.6423	0.994195	0.304245	3.26774	0.00108409	0.00696232
ENSG00000180815.14_MAP3K15	201.971	0.69034	0.211269	3.26758	0.0010847	0.00696371
ENSG00000249992.2_TMEM158	244.812	0.907512	0.277941	3.26513	0.00109415	0.0070152
ENSG00000179388.9_EGR3	101.734	0.934502	0.286208	3.26511	0.00109422	0.0070152
ENSG00000260083.2_MIR762HG	45.2212	1.13336	0.347361	3.26278	0.00110325	0.00706473
ENSG00000224790.3_AP000704.2	89.6957	0.744251	0.22839	3.25869	0.00111927	0.00715953
ENSG00000235643.2_LINC01647	16.8887	1.90157	0.583772	3.25739	0.00112441	0.00718195
ENSG00000079739.17_PGM1	2342.78	0.365213	0.112132	3.25698	0.00112605	0.00718981
ENSG00000120256.11_LRP11	2998	0.563421	0.173009	3.2566	0.00112756	0.00719684
ENSG00000063046.18_EIF4B	20913.7	0.388217	0.119246	3.2556	0.00113151	0.00721868
ENSG00000249592.6_AC139887.2	77.6588	0.983797	0.302192	3.25553	0.0011318	0.00721868
ENSG00000198040.10_ZNF84	1115.68	0.775306	0.238277	3.2538	0.00113873	0.00726021
ENSG00000158480.11_SPATA2	1388.1	0.491051	0.151035	3.25124	0.00114904	0.00731273
ENSG00000196741.5_LINC01560	58.82	1.0423	0.320671	3.25036	0.00115259	0.00733267
ENSG00000069998.12_HDHD5	2875.24	0.531185	0.163433	3.25016	0.00115339	0.00733507
ENSG00000175785.13_PRIMA1	140.498	0.689229	0.212314	3.24627	0.00116929	0.00742814
ENSG00000196459.14_TRAPPC2	518.171	0.634991	0.195628	3.24592	0.00117072	0.00743454
ENSG00000254911.3_SCARNA9	22.2286	1.53478	0.473153	3.24374	0.00117972	0.00748359
ENSG00000198915.12_RASGEF1A	54.8299	0.996131	0.307248	3.24211	0.00118648	0.00752109
ENSG00000155254.13_MARVELD1	2637.49	0.388077	0.119775	3.24006	0.00119503	0.0075671
ENSG00000169714.17_CNBP	10481.6	0.263039	0.0812454	3.23759	0.00120544	0.00762115
ENSG00000102409.10_BEX4	1164.51	0.380727	0.117598	3.23752	0.00120573	0.00762115
ENSG00000166707.12_ZCCHC18	74.1515	0.833027	0.257333	3.23715	0.00120729	0.00762827
ENSG00000179673.5_RPRML	97.9337	0.965173	0.298233	3.23631	0.00121087	0.0076481
ENSG00000188033.10_ZNF490	321.479	0.477098	0.147559	3.23327	0.00122383	0.00772164
ENSG00000158122.12_PRXL2C	285.879	0.581337	0.179895	3.23153	0.00123129	0.00776041
ENSG00000258811.1_AL583810.2	14.1404	2.37605	0.7354	3.23096	0.00123374	0.00777305
ENSG00000137142.5_IGFBPL1	55.6928	1.05504	0.326766	3.22872	0.00124344	0.00783137
ENSG00000235552.4_RPL6P27	3433.49	0.518231	0.160538	3.22809	0.0012462	0.00784594
ENSG00000165633.13_VSTM4	163.824	0.722777	0.223959	3.22728	0.00124975	0.00786546
ENSG00000257027.1_AC010186.3	30.5125	1.26849	0.393107	3.22683	0.0012517	0.00787493
ENSG00000204860.5_FAM201A	373.843	0.598658	0.185602	3.2255	0.00125755	0.00790323
ENSG00000184414.2_IRS3P	61.0098	1.19114	0.36942	3.22437	0.00126252	0.00793164
ENSG00000273329.1_AC078846.1	238.13	0.537448	0.166757	3.22295	0.00126876	0.00796235
ENSG00000188483.8_IER5L	566.022	0.953128	0.296122	3.2187	0.00128772	0.00807269
ENSG00000175189.4_INHBC	14.7251	1.80316	0.56086	3.215	0.00130444	0.0081717
ENSG00000272398.6_CD24	752.723	0.501813	0.156157	3.21351	0.00131123	0.00820543
ENSG00000280639.1_LINC02204	16.0128	1.68174	0.523392	3.21315	0.00131289	0.0082129
ENSG00000233527.9_ZNF529-AS1	148.984	0.727683	0.226722	3.20958	0.0013293	0.00830669
ENSG00000234741.8_GAS5	3375.23	0.433496	0.135135	3.20788	0.00133715	0.00834984
ENSG00000114796.16_KLHL24	680.851	0.639276	0.199411	3.20583	0.00134675	0.00840081
ENSG00000163362.11_INAVA	175.604	0.778295	0.242887	3.20435	0.00135366	0.0084327
ENSG00000101004.15_NINL	1271.88	0.468403	0.146178	3.20433	0.00135377	0.0084327
ENSG00000100154.14_TTC28	2597.98	0.345817	0.107958	3.20327	0.00135878	0.00846087
ENSG00000162878.13_PKDCC	917.015	0.561728	0.175457	3.20151	0.00136708	0.00849751
ENSG00000260257.2_AL035071.1	164.747	0.867326	0.27094	3.20117	0.00136869	0.0085045
ENSG00000173950.16_XXYLT1	1469.21	0.370358	0.115794	3.19843	0.00138178	0.00858281
ENSG00000227036.8_LINC00511	78.714	0.933748	0.292076	3.19694	0.00138896	0.00862437
ENSG00000118898.16_PPL	142.738	0.995167	0.311339	3.19641	0.0013915	0.00863407
ENSG00000078687.17_TNRC6C	2182.37	0.304954	0.0954307	3.19556	0.00139561	0.00865651
ENSG00000132016.11_C19orf57	292.54	0.782974	0.245108	3.1944	0.00140119	0.00868667
ENSG00000103034.14_NDRG4	793.961	0.672725	0.210598	3.19435	0.00140146	0.00868667
ENSG00000177125.5_ZBTB34	661.787	0.513227	0.160721	3.19328	0.00140665	0.00871577
ENSG00000162512.16_SDC3	1226.09	0.521398	0.163291	3.19306	0.00140776	0.00871959
ENSG00000103404.14_USP31	949.108	0.307144	0.0962055	3.19258	0.00141009	0.00872898
ENSG00000156795.8_NTAQ1	250.467	0.586402	0.183704	3.19211	0.00141238	0.00873591
ENSG00000198185.11_ZNF334	426.881	0.720913	0.226145	3.18784	0.00143342	0.00884429
ENSG00000284691.1_AC073111.4	79.9487	0.998391	0.313215	3.18755	0.00143482	0.00884671
ENSG00000161681.15_SHANK1	20.2264	1.78625	0.560655	3.18601	0.00144249	0.00887846
ENSG00000132823.11_OSER1	1546.74	0.407736	0.12799	3.18567	0.00144418	0.00888576
ENSG00000110427.16_KIAA1549L	679.595	0.516296	0.162149	3.18408	0.00145214	0.00892539
ENSG00000198496.12_NBR2	76.2702	0.920132	0.288992	3.18394	0.00145285	0.00892662
ENSG00000100097.12_LGALS1	183.535	0.964424	0.302916	3.1838	0.00145354	0.00892775
ENSG00000111644.8_ACRBP	24.7988	1.65742	0.520651	3.18336	0.00145575	0.00893738
ENSG00000135638.14_EMX1	151.931	0.823358	0.25865	3.18329	0.00145613	0.00893738
ENSG00000198298.13_ZNF485	271.207	0.650017	0.204332	3.18118	0.00146677	0.00899328
ENSG00000165494.11_PCF11	2310.07	0.450374	0.141625	3.18004	0.00147253	0.0090192
ENSG00000213398.8_LCAT	117.726	0.938536	0.295237	3.17892	0.00147825	0.00904794
ENSG00000168264.10_IRF2BP2	5269.48	0.528397	0.166229	3.17873	0.00147922	0.00905006
ENSG00000251402.3_FAM90A25P	26.4714	1.66655	0.524294	3.17865	0.00147963	0.00905006
ENSG00000112812.16_PRSS16	326.324	0.512368	0.161229	3.17789	0.00148353	0.00906763
ENSG00000173110.8_HSPA6	70.3187	1.10128	0.346991	3.17381	0.00150452	0.00918316
ENSG00000164305.19_CASP3	1664.87	0.616359	0.194364	3.17115	0.00151836	0.00925455
ENSG00000175061.18_SNHG29	9937.26	0.338382	0.106706	3.17115	0.00151838	0.00925455
ENSG00000265681.7_RPL17	41078.1	0.487291	0.153668	3.17106	0.00151885	0.00925455
ENSG00000230873.9_STMND1	186.054	0.832057	0.262612	3.16839	0.00153287	0.00933354
ENSG00000181790.11_ADGRB1	186.135	1.17141	0.369822	3.16749	0.00153762	0.00935595
ENSG00000205795.4_CYS1	58.2285	1.14512	0.36175	3.16549	0.00154823	0.00941402
ENSG00000089091.16_DZANK1	226.4	0.567712	0.179428	3.16402	0.00155607	0.00945516
ENSG00000221923.9_ZNF880	86.4376	0.780756	0.246797	3.16355	0.00155858	0.00946717
ENSG00000114544.16_SLC41A3	1970.29	0.457379	0.144745	3.1599	0.00157826	0.00957015
ENSG00000145592.14_RPL37	14207.6	0.758882	0.240349	3.15742	0.00159174	0.00963861
ENSG00000005379.17_TSPOAP1	150.026	0.84186	0.267004	3.15298	0.00161612	0.00977619
ENSG00000184986.11_TMEM121	295.086	1.05789	0.335615	3.1521	0.00162101	0.00979566
ENSG00000245556.3_SCAMP1-AS1	273.988	0.486066	0.154211	3.15196	0.00162178	0.00979696
ENSG00000179954.16_SSC5D	26.7681	1.49169	0.473312	3.1516	0.0016238	0.00980233
ENSG00000180979.10_LRRC57	710.167	0.370979	0.117855	3.14777	0.00164524	0.00991821
ENSG00000109944.11_JHY	189.27	0.52322	0.166243	3.14732	0.00164776	0.00992999
ENSG00000187624.9_C17orf97	74.5799	0.940942	0.29905	3.14643	0.00165276	0.00995675
ENSG00000263335.1_AF001548.2	9.95516	4.96344	1.57753	3.14633	0.00165335	0.00995691
ENSG00000196810.5_CTBP1-DT	818.574	0.355443	0.112981	3.14603	0.00165504	0.00996365
ENSG00000178607.16_ERN1	403.115	0.632086	0.200952	3.14546	0.00165826	0.00997963
ENSG00000274049.4_INO80B-WBP1	121.638	0.95431	0.303455	3.14481	0.00166194	0.00999837
ENSG00000133313.15_CNDP2	4280.94	0.442848	0.14086	3.14389	0.00166721	0.0100266
ENSG00000250986.1_LINC02600	26.8364	1.51112	0.48076	3.14319	0.00167115	0.0100469
ENSG00000119946.11_CNNM1	1625.74	0.361998	0.115292	3.13985	0.00169036	0.0101554
ENSG00000185340.15_GAS2L1	382.301	0.898495	0.286203	3.13936	0.00169318	0.0101655
ENSG00000198121.13_LPAR1	208.599	0.597055	0.190259	3.13811	0.00170042	0.010195
ENSG00000151575.14_TEX9	189.594	0.917671	0.292754	3.13462	0.00172078	0.010303
ENSG00000205363.5_INSYN1	423.736	0.854032	0.272538	3.13362	0.00172662	0.0103345
ENSG00000169504.15_CLIC4	5367.82	0.738368	0.235636	3.13351	0.00172731	0.0103351
ENSG00000165443.12_PHYHIPL	15.5401	1.71724	0.548591	3.13027	0.00174644	0.0104318
ENSG00000118263.15_KLF7	235.882	0.602381	0.192537	3.12865	0.00175612	0.0104825
ENSG00000092621.13_PHGDH	18169	0.506909	0.162116	3.12682	0.00176709	0.0105408
ENSG00000272419.6_LINC01145	677.899	0.444623	0.142263	3.12535	0.00177594	0.0105865
ENSG00000196305.18_IARS1	13761.3	0.410186	0.13128	3.12451	0.00178101	0.0106059
ENSG00000198814.12_GK	637.098	0.516841	0.165429	3.12425	0.00178261	0.0106118
ENSG00000166261.11_ZNF202	824.786	0.353946	0.113312	3.12364	0.0017863	0.0106276
ENSG00000158158.12_CNNM4	1063.62	0.416162	0.133231	3.12361	0.00178647	0.0106276
ENSG00000220472.1_AL139095.2	45.3478	1.36203	0.436108	3.12315	0.00178929	0.0106408
ENSG00000087074.8_PPP1R15A	2775.61	0.534493	0.171239	3.12132	0.00180043	0.0106962
ENSG00000255389.1_Z97989.1	72.0404	0.873088	0.279907	3.11921	0.00181339	0.010755
ENSG00000100246.13_DNAL4	578.497	0.603346	0.193464	3.11865	0.00181682	0.0107707
ENSG00000229292.2_RFPL4AL1	77.319	1.22228	0.391983	3.11819	0.00181965	0.0107813
ENSG00000173269.14_MMRN2	28.0654	1.49423	0.479243	3.1179	0.00182145	0.0107883
ENSG00000162073.14_PAQR4	1318.99	0.655903	0.210451	3.11665	0.0018292	0.010827
ENSG00000110492.15_MDK	3884.24	0.718365	0.230538	3.11603	0.00183302	0.0108459
ENSG00000125952.20_MAX	1520.19	0.363347	0.116625	3.11553	0.00183614	0.0108607
ENSG00000157796.18_WDR19	979.976	0.455304	0.146177	3.11475	0.001841	0.0108858
ENSG00000184220.12_CMSS1	1585.02	0.422367	0.135773	3.11082	0.00186566	0.0110057
ENSG00000260293.2_AC106820.4	88.2195	0.879468	0.28277	3.11019	0.00186968	0.0110257
ENSG00000083845.9_RPS5	41031	0.650819	0.209286	3.10972	0.00187265	0.0110396
ENSG00000102935.11_ZNF423	151.971	0.738391	0.237469	3.10942	0.00187453	0.0110432
ENSG00000088970.16_KIZ	859.151	0.446231	0.143567	3.10818	0.00188245	0.011075
ENSG00000100505.13_TRIM9	1061.11	0.400692	0.128931	3.1078	0.00188485	0.0110855
ENSG00000180855.16_ZNF443	184.08	0.607185	0.195475	3.10621	0.00189505	0.011138
ENSG00000105088.8_OLFM2	168.374	0.832426	0.268066	3.1053	0.00190088	0.0111685
ENSG00000179627.10_ZBTB42	432.674	0.634604	0.204389	3.10489	0.00190351	0.0111766
ENSG00000170634.13_ACYP2	146.462	0.745805	0.240327	3.10329	0.0019138	0.0112295
ENSG00000136997.20_MYC	5235.14	0.478596	0.154271	3.1023	0.00192024	0.0112597
ENSG00000010030.14_ETV7	12.5412	1.77587	0.573133	3.09854	0.00194477	0.0113884
ENSG00000188536.13_HBA2	56.529	1.22491	0.395455	3.09747	0.00195179	0.0114219
ENSG00000159788.19_RGS12	538.399	0.593468	0.191656	3.09652	0.00195805	0.0114547
ENSG00000198914.5_POU3F3	459.261	0.557255	0.180035	3.09526	0.00196642	0.0114999
ENSG00000250802.7_ZBED3-AS1	206.093	0.598631	0.193626	3.09169	0.00199021	0.0116312
ENSG00000152439.13_ZNF773	439.44	0.448804	0.145272	3.08941	0.00200554	0.0117053
ENSG00000246465.1_AC138904.1	163.093	0.568862	0.184279	3.08696	0.00202213	0.0117826
ENSG00000116329.11_OPRD1	72.5867	1.08502	0.351604	3.08591	0.00202933	0.0118128
ENSG00000259877.2_AC009113.1	189.562	0.539782	0.174986	3.08473	0.0020374	0.0118441
ENSG00000188277.10_C15orf62	151.044	0.604359	0.196116	3.08164	0.00205862	0.0119446
ENSG00000161905.13_ALOX15	11.6931	2.10124	0.681997	3.08102	0.00206294	0.011961
ENSG00000106012.18_IQCE	1910.03	0.478771	0.155448	3.07994	0.00207041	0.0119885
ENSG00000132359.15_RAP1GAP2	2462.77	0.397606	0.129147	3.0787	0.00207904	0.0120273
ENSG00000276550.4_HERC2P2	4970.3	0.346362	0.112529	3.07797	0.00208416	0.0120443
ENSG00000173226.17_IQCB1	1528.14	0.446106	0.145016	3.07625	0.0020962	0.0121099
ENSG00000163923.10_RPL39L	423.314	0.573536	0.186481	3.07558	0.00210094	0.0121293
ENSG00000272933.1_AL391121.1	129.447	0.787134	0.256331	3.07077	0.00213509	0.0123063
ENSG00000169100.14_PAR_Y_SLC25A6	13327.1	0.748398	0.243845	3.06915	0.00214666	0.0123649
ENSG00000166886.13_NAB2	549.662	0.645585	0.210436	3.06785	0.00215608	0.012411
ENSG00000074201.9_CLNS1A	3003.65	0.343446	0.111974	3.06718	0.00216086	0.0124263
ENSG00000279196.1_AC135048.4	87.251	0.745057	0.243135	3.06438	0.00218125	0.0125232
ENSG00000073417.15_PDE8A	1250.24	0.40597	0.132514	3.0636	0.00218689	0.0125515
ENSG00000149089.13_APIP	737.015	0.459533	0.150126	3.06099	0.00220609	0.0126493
ENSG00000119638.13_NEK9	4109.84	0.301264	0.0984657	3.05959	0.00221642	0.0127044
ENSG00000261572.1_AC097639.1	119.637	0.652788	0.213483	3.0578	0.00222967	0.0127637
ENSG00000178917.16_ZNF852	112.7	0.740921	0.24248	3.0556	0.00224614	0.0128496
ENSG00000142227.11_EMP3	694.242	0.700523	0.229303	3.05501	0.0022505	0.0128625
ENSG00000105136.21_ZNF419	695.897	0.497066	0.16273	3.05455	0.002254	0.0128718
ENSG00000174521.7_TTC9B	21.3958	1.53417	0.502334	3.05408	0.00225752	0.0128854
ENSG00000223855.2_HRAT92	23.6429	1.50768	0.493762	3.05346	0.00226221	0.0129012
ENSG00000233327.11_USP32P2	880.682	0.521927	0.170938	3.05332	0.00226324	0.0129012
ENSG00000099968.18_BCL2L13	2375.33	0.345844	0.113299	3.0525	0.00226947	0.0129326
ENSG00000087206.17_UIMC1	1649.67	0.461266	0.151117	3.05237	0.00227043	0.0129339
ENSG00000259363.6_AC090825.1	57.0323	0.844688	0.276746	3.05221	0.00227162	0.0129365
ENSG00000054356.14_PTPRN	17.1825	1.99174	0.652659	3.05174	0.00227521	0.0129528
ENSG00000238227.8_TMEM250	4925.01	0.53434	0.17513	3.05111	0.00227999	0.0129757
ENSG00000102221.14_JADE3	1810.02	0.384328	0.125989	3.0505	0.00228463	0.0129954
ENSG00000247134.7_AC090204.1	65.3512	0.930824	0.305195	3.04994	0.00228891	0.0130097
ENSG00000215032.2_GNL3LP1	54.1528	0.979624	0.321496	3.04708	0.00231075	0.0131211
ENSG00000163001.12_CFAP36	1056.77	0.423656	0.139094	3.04581	0.00232052	0.0131681
ENSG00000196924.18_FLNA	65655.7	0.628509	0.206374	3.04548	0.0023231	0.0131784
ENSG00000242247.11_ARFGAP3	1186.34	0.431777	0.142058	3.03945	0.00237013	0.0134236
ENSG00000176597.12_B3GNT5	691.092	0.803762	0.264461	3.03924	0.00237174	0.0134284
ENSG00000244165.2_P2RY11	2380.45	0.745248	0.245255	3.03867	0.00237627	0.0134473
ENSG00000056736.10_IL17RB	290.484	0.50735	0.167043	3.03724	0.00238756	0.0135049
ENSG00000267002.4_AC060780.1	690.111	0.483563	0.159245	3.0366	0.00239259	0.0135149
ENSG00000141447.18_OSBPL1A	1426.42	0.378701	0.124715	3.03653	0.00239317	0.0135149
ENSG00000118514.14_ALDH8A1	48.4377	1.09772	0.361624	3.03552	0.00240118	0.0135444
ENSG00000137185.13_ZSCAN9	442.603	0.476443	0.156958	3.03549	0.00240146	0.0135444
ENSG00000008056.14_SYN1	25.3167	1.76129	0.580287	3.0352	0.00240375	0.0135529
ENSG00000162377.6_COA7	2718.65	0.344428	0.113496	3.0347	0.00240772	0.013571
ENSG00000198467.16_TPM2	595.567	0.584205	0.192574	3.03367	0.00241602	0.0136134
ENSG00000169740.14_ZNF32	634.199	0.514924	0.169823	3.03211	0.00242849	0.0136662
ENSG00000183161.6_FANCF	450.422	0.609965	0.201181	3.03192	0.00243003	0.0136705
ENSG00000006451.8_RALA	1273.71	0.539404	0.178045	3.02959	0.00244884	0.0137719
ENSG00000185090.14_MANEAL	4327.9	0.439151	0.144986	3.02892	0.00245426	0.0137936
ENSG00000280537.2_AC068946.1	26.3642	1.27616	0.421455	3.02798	0.00246194	0.0138279
ENSG00000188385.12_JAKMIP3	12.9243	1.96542	0.649669	3.02526	0.00248421	0.0139485
ENSG00000213967.11_ZNF726	92.0157	0.756437	0.250057	3.02506	0.00248585	0.0139505
ENSG00000196576.15_PLXNB2	8857.48	0.646562	0.213738	3.02502	0.00248615	0.0139505
ENSG00000213901.11_SLC23A3	27.1094	1.2549	0.415167	3.02264	0.00250579	0.0140428
ENSG00000224420.3_ADM5	274.801	0.724083	0.239606	3.02198	0.00251129	0.0140691
ENSG00000166716.10_ZNF592	3201.47	0.400475	0.132549	3.02134	0.00251661	0.0140837
ENSG00000070778.13_PTPN21	634.909	0.418083	0.138391	3.02103	0.00251916	0.0140908
ENSG00000100906.11_NFKBIA	716.693	0.567382	0.187863	3.0202	0.00252608	0.0141205
ENSG00000112306.8_RPS12	15196.4	0.703504	0.233046	3.01873	0.00253837	0.0141667
ENSG00000272690.6_LINC02018	13.4915	1.93453	0.641117	3.01744	0.00254918	0.0142103
ENSG00000183186.8_C2CD4C	195.823	0.796599	0.264	3.01742	0.0025494	0.0142103
ENSG00000166199.13_ALKBH3	515.169	0.449394	0.149009	3.01588	0.00256236	0.0142689
ENSG00000204149.12_AGAP6	1267.89	0.494729	0.164091	3.01497	0.00257005	0.0143024
ENSG00000173894.11_CBX2	5426.72	0.437988	0.145275	3.01488	0.0025708	0.0143024
ENSG00000164038.16_SLC9B2	539.448	0.351464	0.116686	3.01204	0.00259499	0.0144233
ENSG00000225828.1_FAM229A	1065.82	0.501758	0.16659	3.01193	0.00259594	0.0144236
ENSG00000196547.15_MAN2A2	5351.79	0.383189	0.127227	3.01184	0.00259669	0.0144236
ENSG00000121905.10_HPCA	11.3408	2.48621	0.825506	3.01174	0.00259756	0.0144239
ENSG00000181751.10_MACIR	910.058	0.451391	0.149969	3.00989	0.00261344	0.0145075
ENSG00000197702.14_PARVA	1378.26	0.336358	0.111818	3.0081	0.00262888	0.0145886
ENSG00000172020.13_GAP43	33.2929	1.25843	0.418508	3.00694	0.00263891	0.0146396
ENSG00000151726.14_ACSL1	1460.89	0.3495	0.116236	3.00682	0.00263996	0.0146409
ENSG00000261067.7_AC109460.3	75.0901	0.910125	0.302701	3.00668	0.0026412	0.0146431
ENSG00000182389.19_CACNB4	247.268	0.812924	0.270432	3.00602	0.00264694	0.0146703
ENSG00000164294.14_GPX8	1037.33	0.522845	0.17405	3.00399	0.00266465	0.0147452
ENSG00000274925.1_ZKSCAN2-DT	85.3338	0.81976	0.272935	3.0035	0.00266894	0.0147643
ENSG00000165914.15_TTC7B	2219.62	0.345898	0.115174	3.00326	0.00267103	0.0147712
ENSG00000281371.1_INE2	19.9964	1.95062	0.64955	3.00304	0.00267299	0.0147774
ENSG00000278974.1_AC093909.6	48.7428	1.18096	0.393514	3.00106	0.00269043	0.0148692
ENSG00000105219.10_CCNP	27.3378	1.50383	0.501197	3.00047	0.00269563	0.0148933
ENSG00000149654.11_CDH22	13.4053	1.94195	0.647428	2.99948	0.00270441	0.0149324
ENSG00000278376.1_AP004609.3	25.6382	1.24742	0.416102	2.99787	0.00271876	0.0149928
ENSG00000130720.13_FIBCD1	28.2126	1.31723	0.4394	2.99778	0.00271953	0.0149928
ENSG00000166889.14_PATL1	2329.93	0.30535	0.101914	2.99616	0.00273407	0.0150536
ENSG00000182774.13_RPS17	23077.9	0.632791	0.21129	2.99489	0.00274546	0.015109
ENSG00000282851.2_BISPR	13.3972	1.78526	0.596111	2.99485	0.00274583	0.015109
ENSG00000100181.22_TPTEP1	437.992	0.412568	0.137817	2.99358	0.00275721	0.0151668
ENSG00000228672.4_PROB1	521.758	0.752063	0.251249	2.99329	0.00275984	0.0151765
ENSG00000189001.11_SBSN	43.2418	1.1423	0.381882	2.99123	0.0027786	0.0152606
ENSG00000176697.20_BDNF	60.1271	1.01327	0.338767	2.99105	0.00278018	0.0152645
ENSG00000205704.7_LINC00634	87.1449	0.920023	0.307611	2.99087	0.00278187	0.015269
ENSG00000129675.16_ARHGEF6	666.975	0.488862	0.163482	2.9903	0.00278702	0.0152925
ENSG00000136932.14_TRMO	313.609	0.524867	0.175866	2.98446	0.00284079	0.0155608
ENSG00000151490.15_PTPRO	10.3985	2.22467	0.745422	2.98445	0.00284093	0.0155608
ENSG00000013561.18_RNF14	1537.93	0.410324	0.137489	2.98441	0.00284122	0.0155608
ENSG00000111837.12_MAK	62.6769	0.812873	0.272421	2.98389	0.00284611	0.0155779
ENSG00000198939.8_ZFP2	57.7823	1.0179	0.341169	2.98356	0.00284914	0.0155896
ENSG00000184277.13_TM2D3	1453.64	0.330208	0.110806	2.98006	0.00288197	0.0157595
ENSG00000065883.16_CDK13	2292.67	0.292234	0.0980999	2.97894	0.00289248	0.0157924
ENSG00000182934.12_SRPRA	7546.03	0.374505	0.125749	2.97821	0.00289941	0.0158254
ENSG00000177679.16_SRRM3	166.33	0.946825	0.318029	2.97717	0.00290926	0.0158594
ENSG00000273345.5_AC104109.4	13.2142	2.00104	0.672222	2.97675	0.00291318	0.0158759
ENSG00000176142.13_TMEM39A	788.212	0.422892	0.142081	2.97641	0.0029164	0.0158836
ENSG00000177426.22_TGIF1	818.864	0.415727	0.139784	2.97406	0.00293886	0.0159861
ENSG00000106483.12_SFRP4	50.6795	1.00898	0.339523	2.97176	0.00296094	0.0160913
ENSG00000183696.14_UPP1	506.116	0.581652	0.195763	2.9712	0.0029664	0.016111
ENSG00000109956.13_B3GAT1	358.165	0.668244	0.224931	2.97088	0.00296948	0.0161228
ENSG00000089094.19_KDM2B	4032.45	0.420125	0.141431	2.97054	0.00297276	0.0161354
ENSG00000179241.13_LDLRAD3	744.847	0.353155	0.119008	2.96749	0.00300244	0.0162817
ENSG00000122733.12_PHF24	26.5729	1.32724	0.447511	2.96583	0.0030187	0.0163446
ENSG00000287629.1_AC006059.5	19.825	1.82273	0.614817	2.96468	0.00303001	0.0163958
ENSG00000203706.8_SERTAD4-AS1	116.479	0.720056	0.242904	2.96437	0.00303303	0.0164024
ENSG00000170264.13_FAM161A	511.873	0.561042	0.189308	2.96365	0.00304012	0.0164353
ENSG00000187189.11_TSPYL4	1544.6	0.28179	0.0951073	2.96286	0.00304791	0.0164673
ENSG00000123066.9_MED13L	3817.95	0.392631	0.132536	2.96246	0.00305195	0.0164841
ENSG00000151353.15_TMEM18	641.901	0.353464	0.119331	2.96205	0.00305594	0.0164955
ENSG00000159882.13_ZNF230	821.765	0.418696	0.141423	2.96061	0.00307034	0.0165631
ENSG00000185436.12_IFNLR1	579.226	0.418583	0.141442	2.9594	0.00308241	0.0166129
ENSG00000163286.9_ALPG	16.8517	2.35516	0.795931	2.95901	0.00308632	0.016624
ENSG00000131409.13_LRRC4B	290.936	0.855	0.288957	2.95891	0.00308725	0.016624
ENSG00000181638.20_ZFP41	735.592	0.653334	0.220815	2.95874	0.003089	0.0166281
ENSG00000259891.1_AC107375.1	87.9385	0.81204	0.274493	2.95833	0.00309311	0.0166373
ENSG00000198435.4_NRARP	2084.93	0.465174	0.157404	2.95528	0.00312381	0.0167897
ENSG00000118655.7_DCLRE1B	1133.19	0.325479	0.110152	2.95482	0.00312848	0.0168097
ENSG00000159461.15_AMFR	3698.76	0.323129	0.109474	2.95166	0.0031607	0.0169742
ENSG00000166704.11_ZNF606	436.517	0.47623	0.16135	2.95153	0.00316199	0.0169742
ENSG00000170275.15_CRTAP	5865.93	0.285542	0.0968208	2.94918	0.00318618	0.0170885
ENSG00000204650.14_LINC02210	1203.83	0.350299	0.118789	2.94892	0.00318884	0.0170975
ENSG00000004139.14_SARM1	3144.78	0.593539	0.201306	2.94844	0.00319379	0.0171188
ENSG00000214223.4_HNRNPA1P10	281.769	0.545478	0.18511	2.94678	0.00321102	0.0171902
ENSG00000170608.3_FOXA3	65.8653	1.08418	0.368023	2.94597	0.00321944	0.0172248
ENSG00000105497.8_ZNF175	474.424	0.435148	0.147739	2.94538	0.00322556	0.0172523
ENSG00000180422.3_LINC00304	15.0598	1.92609	0.653998	2.94509	0.00322858	0.0172633
ENSG00000164076.17_CAMKV	190.318	0.856172	0.29074	2.9448	0.00323163	0.0172723
ENSG00000177173.5_NAP1L4P1	17.1964	1.50101	0.509791	2.94436	0.00323621	0.0172883
ENSG00000159556.10_ISL2	1165.03	0.559378	0.190018	2.94382	0.00324191	0.0173082
ENSG00000117154.12_IGSF21	24.5402	1.62038	0.550666	2.94259	0.00325479	0.0173717
ENSG00000131242.18_RAB11FIP4	1396.08	0.394558	0.134097	2.94234	0.00325743	0.0173806
ENSG00000172775.17_PSME3IP1	2166.87	0.329743	0.112124	2.94087	0.00327291	0.0174367
ENSG00000088727.12_KIF9	152.694	0.695296	0.236449	2.94057	0.00327607	0.0174482
ENSG00000025772.8_TOMM34	3170.83	0.365954	0.124516	2.93902	0.00329257	0.0175255
ENSG00000249709.8_ZNF564	243.843	0.649848	0.221125	2.93883	0.00329453	0.0175306
ENSG00000125650.4_PSPN	217.867	0.647561	0.220437	2.93762	0.00330741	0.0175885
ENSG00000253719.4_ATXN7L3B	4741.5	0.370581	0.126183	2.93685	0.00331565	0.017627
ENSG00000161992.6_PRR35	59.9041	1.10443	0.376078	2.9367	0.00331725	0.0176302
ENSG00000172548.14_NIPAL4	38.4998	1.13265	0.385844	2.9355	0.00333007	0.0176842
ENSG00000215417.13_MIR17HG	213.868	0.794859	0.270816	2.93505	0.00333489	0.0176993
ENSG00000274750.2_H3C6	171.159	0.533596	0.181803	2.93502	0.00333527	0.0176993
ENSG00000187736.13_NHEJ1	549.066	0.398789	0.135892	2.9346	0.0033398	0.017718
ENSG00000163617.11_CCDC191	82.0224	0.861282	0.293637	2.93315	0.00335543	0.0177848
ENSG00000146221.10_TCTE1	29.5266	1.24783	0.425544	2.93231	0.00336449	0.0178221
ENSG00000078246.17_TULP3	1183.37	0.32203	0.109895	2.93033	0.00338597	0.0179251
ENSG00000108474.17_PIGL	264.439	0.551703	0.188359	2.929	0.00340057	0.0179861
ENSG00000267309.1_AC092295.2	211.101	0.573702	0.195995	2.92712	0.00342114	0.0180895
ENSG00000156345.18_CDK20	493.544	0.557154	0.190375	2.92662	0.00342668	0.0181079
ENSG00000088538.13_DOCK3	1245.48	0.443648	0.15183	2.92201	0.00347785	0.0183507
ENSG00000135486.18_HNRNPA1	73005.1	0.360967	0.12361	2.9202	0.00349809	0.0184465
ENSG00000154473.18_BUB3	7047.12	0.270934	0.0928141	2.9191	0.00351041	0.0185003
ENSG00000280145.3_CU638689.4	96.5817	0.953168	0.326732	2.91728	0.00353103	0.0185923
ENSG00000198894.8_CIPC	482.351	0.380594	0.130522	2.91594	0.00354615	0.0186376
ENSG00000182952.5_HMGN4	2157.47	0.554389	0.190129	2.91586	0.00354705	0.0186376
ENSG00000111012.10_CYP27B1	149.239	0.681992	0.233928	2.91539	0.00355242	0.0186603
ENSG00000162244.12_RPL29	32613.1	0.570306	0.195718	2.91392	0.00356923	0.018743
ENSG00000037280.16_FLT4	2714.71	0.499151	0.171384	2.91247	0.00358588	0.0188136
ENSG00000196205.8_EEF1A1P5	8185.15	0.661174	0.227082	2.91161	0.00359571	0.0188483
ENSG00000139168.8_ZCRB1	1223.73	0.547598	0.188098	2.91123	0.00360007	0.0188655
ENSG00000152582.14_SPEF2	103.318	0.724377	0.248849	2.91091	0.00360373	0.0188791
ENSG00000169660.17_HEXD	1215.88	0.506462	0.174091	2.90918	0.0036238	0.0189786
ENSG00000120616.16_EPC1	1058.36	0.468773	0.161163	2.9087	0.00362938	0.0190021
ENSG00000162714.12_ZNF496	985.444	0.432029	0.148548	2.90834	0.0036335	0.0190181
ENSG00000148303.17_RPL7A	80021.7	0.432818	0.14893	2.90619	0.00365863	0.0191325
ENSG00000100353.18_EIF3D	12250.3	0.349238	0.120192	2.90567	0.00366469	0.0191585
ENSG00000197283.17_SYNGAP1	902.519	0.422798	0.145574	2.90435	0.00368012	0.019222
ENSG00000125347.14_IRF1	679.928	0.464472	0.15997	2.90349	0.00369023	0.0192577
ENSG00000188599.17_NPIPP1	172.447	0.547141	0.188454	2.90331	0.0036924	0.0192633
ENSG00000187231.14_SESTD1	856.434	0.517452	0.178294	2.90224	0.00370502	0.0193006
ENSG00000174586.11_ZNF497	496.748	0.655237	0.225797	2.90188	0.00370931	0.0193172
ENSG00000166562.9_SEC11C	1763.89	0.373806	0.12887	2.90064	0.00372403	0.0193824
ENSG00000270074.1_AC087203.3	34.6367	1.29861	0.447919	2.89922	0.00374095	0.0194589
ENSG00000073792.16_IGF2BP2	5889.4	0.27725	0.0956582	2.89834	0.00375142	0.0194961
ENSG00000164715.6_LMTK2	2432.6	0.307537	0.106113	2.89821	0.00375304	0.0194988
ENSG00000071242.12_RPS6KA2	612.204	0.356049	0.122951	2.89585	0.00378129	0.0196165
ENSG00000008083.14_JARID2	3008.26	0.259401	0.0896755	2.89266	0.00381993	0.0197762
ENSG00000272341.1_AL137003.1	105.74	0.855539	0.295976	2.89057	0.00384548	0.019887
ENSG00000268592.3_RAET1E-AS1	31.1912	1.68463	0.582815	2.89051	0.00384612	0.019887
ENSG00000198648.11_STK39	996.054	0.496792	0.171874	2.89044	0.00384698	0.019887
ENSG00000185730.8_ZNF696	893.924	0.548386	0.189739	2.89022	0.00384976	0.0198955
ENSG00000270344.3_POC1B-AS1	75.6006	0.729991	0.252898	2.8865	0.00389548	0.0201023
ENSG00000173875.14_ZNF791	1084.91	0.451313	0.156385	2.88591	0.00390285	0.0201344
ENSG00000284948.1_AC107959.4	89.2099	0.755893	0.262046	2.88458	0.00391935	0.0202017
ENSG00000262333.1_HNRNPA1P16	63.9473	0.845292	0.293204	2.88295	0.00393966	0.020281
ENSG00000100225.18_FBXO7	3911.85	0.255247	0.0885444	2.8827	0.00394279	0.020281
ENSG00000178395.7_CCDC185	51.9933	0.962269	0.333858	2.88227	0.00394818	0.0202969
ENSG00000196821.10_ILRUN	5855.14	0.242981	0.08432	2.88165	0.00395595	0.0203249
ENSG00000240225.10_ZNF542P	669.038	0.472076	0.163873	2.88074	0.00396746	0.0203662
ENSG00000198105.15_ZNF248	619.376	0.553057	0.192009	2.88037	0.00397208	0.020384
ENSG00000104899.8_AMH	3566.67	1.01864	0.353811	2.87904	0.0039889	0.0204584
ENSG00000141639.12_MAPK4	542.702	0.39952	0.138795	2.87848	0.00399594	0.0204885
ENSG00000178105.11_DDX10	1617.09	0.49418	0.171719	2.87784	0.00400412	0.0205185
ENSG00000183778.17_B3GALT5	79.9137	0.829965	0.288695	2.87488	0.00404177	0.0206873
ENSG00000213995.11_NAXD	2297.72	0.326725	0.113667	2.87439	0.00404803	0.0207134
ENSG00000273002.1_AL355388.1	16.4543	1.5163	0.527696	2.87343	0.00406041	0.0207586
ENSG00000204856.12_FAM216A	2034.29	0.303008	0.105501	2.87209	0.00407763	0.0208276
ENSG00000184208.12_C22orf46	2104.89	0.359486	0.125169	2.87201	0.00407864	0.0208276
ENSG00000155304.6_HSPA13	1744.4	0.815567	0.284088	2.87083	0.00409401	0.0209
ENSG00000160223.17_ICOSLG	563.587	0.523904	0.182519	2.87041	0.00409942	0.0209216
ENSG00000277209.1_RPPH1	38.672	2.11022	0.735588	2.86875	0.00412092	0.021013
ENSG00000114670.14_NEK11	71.6225	0.807522	0.281831	2.86528	0.00416645	0.0212037
ENSG00000187720.14_THSD4	930.474	0.335393	0.117055	2.86525	0.00416675	0.0212037
ENSG00000102302.8_FGD1	996.709	0.568569	0.19852	2.86404	0.0041828	0.0212608
ENSG00000146966.13_DENND2A	214.463	0.848036	0.296238	2.86268	0.00420073	0.0213241
ENSG00000088826.18_SMOX	471.868	0.631469	0.22059	2.86264	0.00420133	0.0213241
ENSG00000089820.16_ARHGAP4	155.418	0.639713	0.223583	2.86119	0.00422057	0.0214033
ENSG00000279539.1_AC006486.2	96.9784	0.769352	0.268956	2.86051	0.00422963	0.0214381
ENSG00000171148.13_TADA3	3199.6	0.452015	0.158043	2.86008	0.00423528	0.0214593
ENSG00000154319.16_FAM167A	289.881	0.55084	0.192616	2.85979	0.00423925	0.0214732
ENSG00000092871.17_RFFL	775.245	0.325994	0.114208	2.85439	0.00431202	0.0218007
ENSG00000065559.15_MAP2K4	2099.8	0.537951	0.188468	2.85434	0.00431257	0.0218007
ENSG00000256229.8_ZNF486	11.095	1.89498	0.663943	2.85413	0.00431552	0.0218094
ENSG00000146592.17_CREB5	1155.21	0.356836	0.125031	2.85398	0.00431751	0.0218131
ENSG00000196352.16_CD55	1494.56	0.379541	0.133089	2.85179	0.00434738	0.0219577
ENSG00000160271.16_RALGDS	3636.38	0.503972	0.176884	2.84916	0.00438342	0.022122
ENSG00000003147.19_ICA1	163.842	0.505227	0.177333	2.84904	0.00438518	0.022122
ENSG00000280153.1_AC133065.3	31.0163	1.22406	0.429651	2.84896	0.00438618	0.022122
ENSG00000280077.1_AL353763.2	47.7211	1.03396	0.36304	2.84805	0.00439874	0.0221726
ENSG00000197050.11_ZNF420	944.525	0.535502	0.188054	2.84759	0.00440517	0.022186
ENSG00000248275.2_TRIM52-AS1	354.212	0.483696	0.169899	2.84696	0.00441386	0.0222234
ENSG00000179909.15_ZNF154	34.7081	1.19263	0.419238	2.84475	0.00444464	0.0223619
ENSG00000245498.7_AP000866.1	58.2594	0.847323	0.297859	2.84471	0.00444521	0.0223619
ENSG00000119801.13_YPEL5	630.578	0.47234	0.166213	2.84178	0.00448631	0.0225494
ENSG00000019549.13_SNAI2	10.7583	2.59869	0.91472	2.84097	0.00449768	0.0226001
ENSG00000166401.15_SERPINB8	57.6853	0.887215	0.312368	2.84028	0.00450735	0.0226423
ENSG00000083828.16_ZNF586	445.693	0.489336	0.17234	2.83936	0.00452044	0.0226886
ENSG00000148572.16_NRBF2	647.24	0.398795	0.140453	2.83936	0.00452045	0.0226886
ENSG00000260927.2_AC009107.2	401.891	0.749097	0.264089	2.83653	0.0045606	0.022858
ENSG00000158748.4_HTR6	66.9291	1.19745	0.422153	2.83653	0.00456069	0.022858
ENSG00000196204.12_RNF216P1	819.884	0.357864	0.126304	2.83336	0.0046061	0.0230659
ENSG00000196378.13_ZNF34	124.837	0.5716	0.201766	2.83299	0.00461154	0.0230734
ENSG00000214063.11_TSPAN4	361.481	0.597711	0.211027	2.83239	0.00462011	0.0231037
ENSG00000180901.11_KCTD2	2945.64	0.305893	0.107998	2.83239	0.00462021	0.0231037
ENSG00000085741.13_WNT11	289.912	0.698988	0.246843	2.83171	0.00463005	0.0231463
ENSG00000068305.17_MEF2A	1401.47	0.514446	0.181708	2.83117	0.00463787	0.0231788
ENSG00000182759.4_MAFA	99.4957	0.820207	0.289716	2.83107	0.00463921	0.023179
ENSG00000185811.19_IKZF1	9.95283	2.09972	0.741815	2.83052	0.00464725	0.0232059
ENSG00000058673.16_ZC3H11A	6128.82	0.386978	0.136739	2.83006	0.004654	0.0232264
ENSG00000153714.6_LURAP1L	84.9408	0.853245	0.301589	2.82917	0.00466693	0.0232779
ENSG00000147854.17_UHRF2	1885.02	0.450921	0.159409	2.82871	0.00467358	0.0233044
ENSG00000226084.5_AC113935.1	883.21	0.552347	0.195366	2.82724	0.00469513	0.0234051
ENSG00000131470.15_PSMC3IP	1569.15	0.304785	0.107883	2.82514	0.004726	0.023539
ENSG00000154721.15_JAM2	259.926	0.439901	0.15579	2.82368	0.00474754	0.0236142
ENSG00000287104.1_AC097382.3	84.3793	0.766624	0.271759	2.82097	0.00478786	0.0237798
ENSG00000251562.8_MALAT1	5918.4	0.68307	0.242173	2.82059	0.00479357	0.0238015
ENSG00000267508.6_ZNF285	227.489	0.446775	0.15841	2.82038	0.00479668	0.0238102
ENSG00000257379.1_AC023509.1	227.762	0.770416	0.273182	2.82016	0.00480003	0.0238131
ENSG00000167658.16_EEF2	232663	0.579427	0.205466	2.82007	0.00480133	0.0238131
ENSG00000131238.18_PPT1	5620.99	0.305365	0.108289	2.81992	0.00480362	0.0238178
ENSG00000101605.13_MYOM1	44.692	0.940292	0.333505	2.81943	0.00481095	0.0238407
ENSG00000186638.16_KIF24	785.496	0.397483	0.141032	2.81838	0.00482666	0.0239118
ENSG00000138382.15_METTL5	718.041	0.394019	0.139854	2.81736	0.00484209	0.0239815
ENSG00000149600.11_COMMD7	1340.5	0.363054	0.128915	2.81622	0.00485929	0.0240599
ENSG00000142765.18_SYTL1	228.444	0.729718	0.259379	2.81333	0.0049032	0.02425
ENSG00000165730.16_STOX1	379.563	0.542442	0.192951	2.81129	0.00493438	0.0243768
ENSG00000099875.14_MKNK2	10762.8	0.454598	0.161819	2.8093	0.00496487	0.0244862
ENSG00000177932.7_ZNF354C	123.315	0.757993	0.269842	2.80903	0.00496916	0.0245005
ENSG00000239911.2_PRKAG2-AS1	100.357	0.729485	0.259703	2.80892	0.00497076	0.0245015
ENSG00000196814.15_MVB12B	1119.9	0.490483	0.174638	2.80856	0.0049763	0.024522
ENSG00000120685.20_PROSER1	4523.8	0.369664	0.131629	2.80838	0.00497913	0.0245291
ENSG00000005884.18_ITGA3	922.372	0.508566	0.181149	2.80745	0.00499355	0.0245863
ENSG00000281332.1_LINC00997	195.802	0.635558	0.226455	2.80655	0.00500754	0.0246414
ENSG00000182621.18_PLCB1	759.628	0.549908	0.195989	2.8058	0.00501913	0.0246915
ENSG00000272347.1_AC116351.2	17.7605	1.60754	0.573107	2.80495	0.00503242	0.0247431
ENSG00000271270.7_TMCC1-AS1	212.568	0.534437	0.190541	2.80484	0.00503412	0.0247445
ENSG00000187140.6_FOXD3	393.434	0.800473	0.285541	2.80335	0.00505746	0.0248523
ENSG00000099889.14_ARVCF	1164.78	0.673846	0.240401	2.80301	0.00506287	0.024872
ENSG00000161082.13_CELF5	61.0604	0.786612	0.280728	2.80204	0.00507804	0.0249395
ENSG00000120709.11_FAM53C	6459.75	0.278557	0.0994387	2.80129	0.00508986	0.0249836
ENSG00000181019.13_NQO1	234.978	0.459976	0.16423	2.80081	0.00509742	0.0250068
ENSG00000083844.10_ZNF264	1068.53	0.377826	0.135038	2.79793	0.00514317	0.0252101
ENSG00000168003.17_SLC3A2	8777.01	0.46819	0.16735	2.79767	0.0051473	0.0252234
ENSG00000129474.16_AJUBA	714.072	0.475861	0.170236	2.7953	0.00518521	0.0253808
ENSG00000164002.11_EXO5	673.893	0.35629	0.127487	2.79473	0.00519432	0.0254113
ENSG00000136770.11_DNAJC1	2451.34	0.347678	0.124405	2.79473	0.00519433	0.0254113
ENSG00000244026.6_FAM86DP	271.056	0.49018	0.175531	2.79256	0.00522923	0.0255466
ENSG00000170903.11_MSANTD4	877.393	0.539358	0.193161	2.79228	0.00523381	0.0255619
ENSG00000106665.16_CLIP2	276.67	0.738405	0.264705	2.78954	0.00527826	0.0257575
ENSG00000189337.17_KAZN	752.838	0.355322	0.127449	2.78796	0.00530415	0.0258623
ENSG00000067191.16_CACNB1	415.422	0.60809	0.218192	2.78695	0.00532074	0.0259217
ENSG00000274276.4_CBSL	3666.73	0.479773	0.172374	2.78332	0.00538049	0.0261635
ENSG00000107829.15_FBXW4	1518.34	0.552812	0.198617	2.78331	0.00538078	0.0261635
ENSG00000185046.18_ANKS1B	80.1892	0.949271	0.34123	2.78191	0.00540401	0.0262547
ENSG00000123143.13_PKN1	12623.1	0.574207	0.206501	2.78066	0.00542488	0.0263488
ENSG00000166548.16_TK2	458.603	0.349712	0.125774	2.78048	0.00542785	0.0263559
ENSG00000116985.12_BMP8B	923.81	0.451713	0.162476	2.78018	0.00543292	0.0263733
ENSG00000260306.1_AC092375.2	24.6902	1.24992	0.449614	2.77999	0.00543614	0.0263816
ENSG00000152242.11_C18orf25	1336.33	0.435476	0.156664	2.77968	0.00544128	0.0263946
ENSG00000255135.4_AP002360.1	117.663	0.655844	0.235945	2.77965	0.00544182	0.0263946
ENSG00000258559.2_AC005519.1	47.809	0.990729	0.356514	2.77894	0.00545371	0.0264343
ENSG00000114446.5_IFT57	1098.48	0.295529	0.10641	2.77728	0.00548159	0.0265509
ENSG00000174939.11_ASPHD1	98.494	0.868043	0.312552	2.77728	0.00548164	0.0265509
ENSG00000239415.1_AP001469.3	108.699	0.617278	0.222274	2.77711	0.00548452	0.0265509
ENSG00000087448.11_KLHL42	2802.84	0.332515	0.119737	2.77704	0.00548566	0.0265509
ENSG00000079974.17_RABL2B	776.647	0.357548	0.128753	2.77701	0.0054861	0.0265509
ENSG00000256683.7_ZNF350	265.27	0.462344	0.166507	2.77672	0.00549109	0.0265677
ENSG00000113504.21_SLC12A7	1796.21	0.511542	0.184273	2.77599	0.00550337	0.0266198
ENSG00000256928.1_AP000763.4	9.95532	4.7001	1.6936	2.77521	0.0055166	0.0266691
ENSG00000119684.16_MLH3	939.336	0.456768	0.164602	2.77498	0.00552052	0.0266808
ENSG00000172465.14_TCEAL1	351.656	0.36576	0.131945	2.77208	0.00557001	0.0268904
ENSG00000135541.21_AHI1	875.093	0.571966	0.206507	2.76972	0.00561053	0.0270706
ENSG00000251322.9_SHANK3	1264.07	0.698958	0.252365	2.76963	0.00561196	0.0270706
ENSG00000198346.11_ZNF813	152.168	0.607372	0.219437	2.76787	0.00564241	0.0271951
ENSG00000133624.13_ZNF767P	689.816	0.364149	0.131665	2.76572	0.0056798	0.0273604
ENSG00000136104.21_RNASEH2B	1623.96	0.462247	0.167204	2.76457	0.0056998	0.0274492
ENSG00000277969.1_AC006449.6	167.172	0.591295	0.21389	2.76448	0.00570136	0.0274492
ENSG00000135519.8_KCNH3	75.0122	0.89215	0.322793	2.76385	0.00571239	0.0274948
ENSG00000243155.1_AL162431.1	73.7231	0.842635	0.304907	2.76358	0.00571705	0.0275097
ENSG00000151208.17_DLG5	5857.41	0.384509	0.139239	2.7615	0.00575373	0.0276484
ENSG00000173698.18_ADGRG2	93.1638	0.632069	0.229177	2.758	0.00581564	0.027885
ENSG00000243646.10_IL10RB	1047.63	0.337664	0.122453	2.7575	0.00582446	0.0279196
ENSG00000166439.6_RNF169	1012.74	0.517792	0.187876	2.75604	0.00585067	0.0280169
ENSG00000273010.1_AL360270.3	25.0282	1.21518	0.440916	2.75602	0.00585085	0.0280169
ENSG00000198482.14_ZNF808	142.054	0.732766	0.265883	2.75597	0.00585185	0.0280169
ENSG00000070718.12_AP3M2	1160.93	0.352172	0.127787	2.75592	0.00585271	0.0280169
ENSG00000250312.8_ZNF718	173.706	0.568719	0.20637	2.75582	0.00585446	0.0280177
ENSG00000185129.8_PURA	2349.55	0.365125	0.13253	2.75502	0.00586878	0.0280785
ENSG00000089335.21_ZNF302	2311.12	0.487406	0.176936	2.75471	0.00587442	0.0280979
ENSG00000156304.15_SCAF4	4491.53	0.284441	0.103287	2.7539	0.00588906	0.0281603
ENSG00000187608.10_ISG15	220.101	0.80588	0.292657	2.75367	0.00589317	0.0281723
ENSG00000177108.5_ZDHHC22	196.827	0.644951	0.234467	2.75071	0.00594669	0.028405
ENSG00000249624.9_AP000295.1	28.2751	1.45733	0.529977	2.74979	0.00596341	0.028467
ENSG00000164953.16_TMEM67	314.249	0.679709	0.247191	2.74973	0.00596452	0.028467
ENSG00000197724.11_PHF2	2127.41	0.371861	0.135266	2.7491	0.00597584	0.0285133
ENSG00000171681.12_ATF7IP	3461.36	0.445923	0.162229	2.74873	0.00598265	0.028538
ENSG00000101846.8_STS	115.173	0.775384	0.28214	2.74823	0.00599186	0.0285742
ENSG00000013583.10_HEBP1	922.385	0.398267	0.144938	2.74784	0.00599885	0.028598
ENSG00000196275.14_GTF2IRD2	42.7171	0.909811	0.331108	2.74778	0.0060001	0.028598
ENSG00000111981.5_ULBP1	310.349	0.452714	0.164796	2.74713	0.00601199	0.0286469
ENSG00000229847.9_EMX2OS	282.779	0.506122	0.18425	2.74693	0.00601562	0.0286564
ENSG00000273489.1_AC008264.2	353.919	0.813336	0.296141	2.74644	0.0060245	0.028691
ENSG00000049239.13_H6PD	923.052	0.51315	0.186855	2.74624	0.00602824	0.0286974
ENSG00000196365.12_LONP1	13729.6	0.545941	0.198826	2.74581	0.0060361	0.0287105
ENSG00000149269.10_PAK1	1922.59	0.273211	0.0995083	2.74561	0.0060398	0.0287105
ENSG00000136146.15_MED4	1311.52	0.547797	0.199518	2.7456	0.00604001	0.0287105
ENSG00000205309.14_NT5M	183.176	0.795795	0.289938	2.74471	0.00605643	0.0287807
ENSG00000197977.4_ELOVL2	961.25	0.600256	0.219156	2.73894	0.00616373	0.0292017
ENSG00000184402.15_SS18L1	935.92	0.357366	0.130598	2.73638	0.00621185	0.0294002
ENSG00000130921.8_C12orf65	1063.5	0.375607	0.137271	2.73625	0.00621439	0.0294043
ENSG00000115548.17_KDM3A	1816.12	0.390085	0.142579	2.73593	0.00622044	0.029425
ENSG00000151552.12_QDPR	694.898	0.415492	0.151881	2.73564	0.00622591	0.029443
ENSG00000227210.2_AC079145.1	12.1034	2.04112	0.746173	2.73545	0.00622953	0.0294522
ENSG00000186409.18_CCDC30	92.1887	0.685207	0.250514	2.73521	0.00623409	0.0294658
ENSG00000276791.1_AC092117.1	82.9543	0.789739	0.288924	2.73338	0.00626875	0.0296217
ENSG00000173706.14_HEG1	1729.82	0.38729	0.1417	2.73316	0.00627291	0.0296334
ENSG00000215030.5_RPL13P12	301.755	0.797736	0.291965	2.7323	0.00628939	0.0297033
ENSG00000118997.14_DNAH7	30.5652	1.00175	0.367049	2.7292	0.00634875	0.0299409
ENSG00000008988.10_RPS20	10357.6	0.52972	0.194097	2.72915	0.00634974	0.0299409
ENSG00000169604.19_ANTXR1	1695.01	0.376025	0.137787	2.72902	0.0063522	0.0299437
ENSG00000182379.10_NXPH4	1363.57	0.578686	0.212091	2.72848	0.00636267	0.029985
ENSG00000107105.15_ELAVL2	602.072	0.44374	0.162663	2.72797	0.00637248	0.0300232
ENSG00000276077.4_CU633904.1	290.157	0.584085	0.214138	2.72761	0.00637951	0.0300483
ENSG00000197258.5_EIF4BP6	340.933	0.502365	0.184185	2.7275	0.0063816	0.03005
ENSG00000166831.9_RBPMS2	360.242	0.563176	0.206616	2.72571	0.00641628	0.0301736
ENSG00000106804.8_C5	19.1345	1.44705	0.53089	2.72571	0.0064164	0.0301736
ENSG00000124762.14_CDKN1A	4303.14	0.446798	0.163959	2.72506	0.006429	0.0302247
ENSG00000169116.11_PARM1	1279.5	0.352458	0.129432	2.72312	0.00646678	0.0303861
ENSG00000157851.17_DPYSL5	5676.51	0.356838	0.131097	2.72194	0.00649003	0.0304547
ENSG00000186907.8_RTN4RL2	286.491	0.870056	0.319714	2.72136	0.00650144	0.0304976
ENSG00000177788.6_AL162595.1	1011.15	0.402823	0.148084	2.72023	0.00652362	0.0305685
ENSG00000108468.15_CBX1	5664.83	0.319492	0.117453	2.72018	0.00652471	0.0305685
ENSG00000171425.10_ZNF581	1238.75	0.571719	0.210251	2.71922	0.00654363	0.0306409
ENSG00000169635.10_HIC2	3333.2	0.340879	0.12539	2.71855	0.00655684	0.0306945
ENSG00000278948.1_AL031587.5	776.211	0.400498	0.147375	2.71754	0.00657683	0.0307552
ENSG00000178467.18_P4HTM	1235.97	0.456354	0.168013	2.71619	0.00660384	0.0308407
ENSG00000198783.6_ZNF830	1200.93	0.442579	0.163042	2.71451	0.00663733	0.0309889
ENSG00000173227.14_SYT12	51.305	1.13328	0.417557	2.71408	0.00664608	0.0310133
ENSG00000171206.15_TRIM8	2780.25	0.494007	0.182036	2.71378	0.00665198	0.0310243
ENSG00000186350.12_RXRA	1633.15	0.445907	0.164319	2.71366	0.0066545	0.0310279
ENSG00000234171.3_RNASEH1-AS1	360.335	0.630209	0.232509	2.71047	0.00671886	0.0312989
ENSG00000162521.19_RBBP4	8261.02	0.370468	0.136724	2.70961	0.00673633	0.0313596
ENSG00000154930.15_ACSS1	1631.3	0.456607	0.168539	2.70921	0.00674434	0.0313886
ENSG00000136144.12_RCBTB1	1005.64	0.360077	0.132913	2.70912	0.00674615	0.0313887
ENSG00000205763.13_RP9P	186.982	0.604516	0.22322	2.70816	0.00676568	0.0314546
ENSG00000215612.8_HMX1	673.421	0.833787	0.307892	2.70805	0.00676796	0.0314569
ENSG00000182771.19_GRID1	637.34	0.529923	0.19577	2.70687	0.00679217	0.0315602
ENSG00000281026.1_N4BP2L2-IT2	58.3311	1.11515	0.412009	2.70662	0.0067972	0.0315678
ENSG00000187957.8_DNER	25.4568	1.58359	0.585117	2.70645	0.00680061	0.0315753
ENSG00000143367.16_TUFT1	1792.02	0.300273	0.110984	2.70556	0.00681901	0.031644
ENSG00000165156.15_ZHX1	1716.67	0.589539	0.21801	2.70419	0.00684716	0.0317579
ENSG00000167702.13_KIFC2	1319.68	0.613772	0.227009	2.70374	0.00685642	0.0317841
ENSG00000188613.7_NANOS1	730.371	0.499339	0.184759	2.70265	0.00687883	0.0318712
ENSG00000096093.16_EFHC1	644.574	0.469523	0.173768	2.70202	0.00689199	0.0319153
ENSG00000167972.14_ABCA3	4364.11	0.508884	0.188364	2.7016	0.00690076	0.0319391
ENSG00000145741.15_BTF3	18399.7	0.240522	0.0890325	2.70151	0.00690264	0.0319394
ENSG00000101546.13_RBFA	1315.21	0.29984	0.111041	2.70025	0.00692864	0.0320412
ENSG00000166526.18_ZNF3	1664.48	0.30403	0.112596	2.70019	0.00693008	0.0320412
ENSG00000085662.14_AKR1B1	5203.82	0.409639	0.151719	2.69998	0.0069343	0.0320522
ENSG00000256806.6_C17orf100	270.902	0.595498	0.22071	2.6981	0.00697366	0.0321878
ENSG00000115318.12_LOXL3	225.439	0.54922	0.203628	2.69718	0.00699304	0.0322636
ENSG00000145782.13_ATG12	1297.76	0.489736	0.181579	2.6971	0.00699468	0.0322636
ENSG00000123094.15_RASSF8	862.47	0.756866	0.280637	2.69696	0.00699751	0.0322682
ENSG00000088367.23_EPB41L1	925.18	0.431551	0.160025	2.69678	0.00700144	0.0322778
ENSG00000187954.12_CYHR1	2998.82	0.479279	0.177745	2.69645	0.00700838	0.0323013
ENSG00000178531.6_CTXN1	1205.58	1.08176	0.401234	2.69609	0.00701594	0.0323277
ENSG00000198719.9_DLL1	495.009	0.540451	0.200595	2.69424	0.00705493	0.0324903
ENSG00000139651.11_ZNF740	3194.94	0.294288	0.109248	2.69376	0.00706503	0.0325284
ENSG00000121297.8_TSHZ3	670.11	0.612003	0.227293	2.69258	0.00709024	0.0326103
ENSG00000109775.11_UFSP2	598.061	0.455209	0.169075	2.69234	0.00709517	0.0326244
ENSG00000105447.13_GRWD1	7258.33	0.470799	0.174906	2.69172	0.00710836	0.0326766
ENSG00000181004.10_BBS12	123.342	0.639119	0.237613	2.68975	0.00715056	0.0328619
ENSG00000269399.2_AC008764.6	59.85	0.781197	0.290543	2.68875	0.00717206	0.0329521
ENSG00000251369.9_ZNF550	680.427	0.359943	0.133901	2.68813	0.00718525	0.0329955
ENSG00000180938.6_ZNF572	34.8422	0.869094	0.323354	2.68775	0.00719356	0.0330251
ENSG00000082175.15_PGR	14.9507	1.77014	0.658995	2.68612	0.00722864	0.0331515
ENSG00000140675.13_SLC5A2	90.3008	0.977946	0.364206	2.68515	0.0072498	0.0332187
ENSG00000102678.7_FGF9	324.43	0.63138	0.23514	2.68512	0.00725032	0.0332187
ENSG00000261924.1_AC127496.1	26.1539	1.36228	0.507647	2.68351	0.00728532	0.033368
ENSG00000110066.15_KMT5B	1324.07	0.450259	0.167851	2.68249	0.00730756	0.0334524
ENSG00000163872.16_YEATS2	4662.11	0.292212	0.108979	2.68137	0.00733207	0.0335472
ENSG00000244398.1_AC116533.1	1980.18	0.768787	0.286786	2.6807	0.00734693	0.0336064
ENSG00000172969.7_FRG2C	23.0095	1.31169	0.489458	2.67988	0.00736494	0.0336798
ENSG00000145536.15_ADAMTS16	25.0159	1.89562	0.707516	2.67926	0.0073784	0.0337241
ENSG00000226608.3_FTLP3	66.7741	0.91835	0.342889	2.67827	0.00740036	0.0337981
ENSG00000141858.12_SAMD1	2458.44	0.418239	0.156168	2.67813	0.00740344	0.0338034
ENSG00000242852.7_ZNF709	154.674	0.582987	0.217794	2.67679	0.0074332	0.0339305
ENSG00000136933.17_RABEPK	1098.37	0.403295	0.150678	2.67654	0.00743866	0.0339378
ENSG00000228223.3_HCG11	910.951	0.367063	0.137166	2.67605	0.00744952	0.0339785
ENSG00000095752.7_IL11	24.9085	1.21708	0.455129	2.67415	0.00749182	0.0341439
ENSG00000205659.11_LIN52	413.933	0.474914	0.177599	2.67408	0.00749354	0.0341439
ENSG00000267520.2_AC010733.1	282.202	0.650875	0.243565	2.67229	0.00753359	0.0343086
ENSG00000164749.13_HNF4G	42.8398	0.974825	0.364851	2.67185	0.00754353	0.0343362
ENSG00000256069.7_A2MP1	11.7303	1.71907	0.643508	2.6714	0.00755362	0.0343732
ENSG00000145391.13_SETD7	3758.27	0.363245	0.13599	2.67112	0.00755997	0.0343765
ENSG00000224578.5_HNRNPA1P48	7196.39	0.475453	0.178001	2.67107	0.00756105	0.0343765
ENSG00000143674.11_MAP3K21	3500.75	0.295205	0.110779	2.66482	0.00770306	0.0349385
ENSG00000169926.11_KLF13	1856.98	0.290411	0.10898	2.6648	0.00770349	0.0349385
ENSG00000133318.14_RTN3	4733.72	0.327664	0.122961	2.66479	0.00770366	0.0349385
ENSG00000261556.10_SMG1P7	379.614	0.445581	0.167287	2.66357	0.00773164	0.0350473
ENSG00000090776.6_EFNB1	3206.72	0.500524	0.187935	2.66328	0.00773823	0.0350682
ENSG00000188659.9_SAXO2	60.1687	0.841612	0.316022	2.66314	0.00774142	0.0350736
ENSG00000197841.15_ZNF181	738.437	0.590493	0.221754	2.66283	0.00774859	0.035097
ENSG00000153291.16_SLC25A27	451.855	0.549104	0.206278	2.66196	0.0077687	0.0351537
ENSG00000233006.8_MIR3936HG	72.2053	0.712713	0.267761	2.66175	0.00777355	0.0351648
ENSG00000233382.7_NKAPP1	71.4971	0.750054	0.281829	2.66138	0.00778208	0.0351943
ENSG00000132612.16_VPS4A	5347.98	0.337146	0.126723	2.6605	0.00780237	0.0352589
ENSG00000171735.19_CAMTA1	1984.31	0.345374	0.129879	2.65921	0.00783253	0.0353771
ENSG00000135269.18_TES	3802.47	0.380765	0.143234	2.65834	0.00785263	0.0354425
ENSG00000119335.17_SET	24488.3	0.343842	0.129347	2.65829	0.00785392	0.0354425
ENSG00000186468.13_RPS23	22321.8	0.435352	0.163775	2.65824	0.00785509	0.0354425
ENSG00000260725.1_AC005307.1	26.1445	1.1243	0.422992	2.65797	0.0078612	0.0354429
ENSG00000253846.2_PCDHGA10	11.0977	1.72663	0.649693	2.6576	0.00786992	0.0354561
ENSG00000247081.8_BAALC-AS1	35.8972	0.951629	0.358312	2.65587	0.00791049	0.0356195
ENSG00000278238.1_AL359513.1	34.6184	1.05178	0.396238	2.65442	0.00794437	0.0357446
ENSG00000268471.6_MIR4453HG	131.171	0.584667	0.220374	2.65307	0.00797624	0.0358696
ENSG00000243004.6_AC005062.1	23.6233	2.09993	0.792008	2.6514	0.00801584	0.0360017
ENSG00000157869.15_RAB28	339.894	0.537204	0.202666	2.65069	0.00803285	0.0360689
ENSG00000143258.16_USP21	2230.85	0.317543	0.119815	2.65028	0.00804254	0.0361032
ENSG00000196284.17_SUPT3H	406.046	0.36607	0.138187	2.6491	0.00807071	0.0362112
ENSG00000162384.14_CZIB	1553.02	0.290104	0.109538	2.64843	0.00808665	0.0362735
ENSG00000242071.3_RPL7AP6	2912.44	0.438008	0.165442	2.6475	0.00810886	0.0363638
ENSG00000068650.18_ATP11A	4267.68	0.285116	0.107769	2.64563	0.00815399	0.0365056
ENSG00000213983.12_AP1G2	2423.86	0.355763	0.134474	2.64558	0.00815501	0.0365056
ENSG00000070770.9_CSNK2A2	2628.55	0.285193	0.107811	2.64532	0.00816141	0.036525
ENSG00000132170.22_PPARG	934.159	0.398732	0.150742	2.64513	0.00816607	0.0365366
ENSG00000172476.4_RAB40A	57.622	0.771648	0.291813	2.64432	0.0081855	0.0366049
ENSG00000204623.9_ZNRD1ASP	321.823	0.476779	0.180395	2.64297	0.00821815	0.0367416
ENSG00000100271.17_TTLL1	209.03	0.53532	0.202591	2.64237	0.00823283	0.0367882
ENSG00000184441.4_AP001062.1	520.38	0.548961	0.207854	2.64109	0.00826391	0.0369086
ENSG00000177238.14_TRIM72	14.5743	1.64595	0.623517	2.63978	0.0082959	0.0370233
ENSG00000167106.12_FAM102A	1150.15	0.440652	0.166957	2.63932	0.00830719	0.0370455
ENSG00000130158.14_DOCK6	1135.18	0.500721	0.189761	2.63869	0.00832271	0.0370963
ENSG00000086061.16_DNAJA1	7867.85	0.318646	0.120762	2.63862	0.00832454	0.0370963
ENSG00000204950.4_LRRC10B	18.2671	1.48722	0.563931	2.63723	0.00835858	0.0372087
ENSG00000196150.13_ZNF250	308.261	0.518559	0.196712	2.63614	0.00838557	0.03731
ENSG00000152932.8_RAB3C	34.7486	1.08203	0.410677	2.63475	0.00842002	0.0374538
ENSG00000006704.10_GTF2IRD1	1230.34	0.477753	0.181514	2.63205	0.00848708	0.0376949
ENSG00000175183.10_CSRP2	3118.53	0.46871	0.178109	2.6316	0.00849844	0.0377358
ENSG00000145016.16_RUBCN	2342.37	0.241555	0.0918199	2.63075	0.00851966	0.0378145
ENSG00000181915.5_ADO	2203.62	0.398625	0.151527	2.63072	0.00852047	0.0378145
ENSG00000272079.2_AC004233.2	14.0638	1.42392	0.541297	2.63058	0.00852398	0.0378206
ENSG00000180720.7_CHRM4	29.0858	1.12901	0.429336	2.62967	0.00854678	0.0379122
ENSG00000110697.13_PITPNM1	1934.23	0.593318	0.225651	2.62937	0.00855445	0.0379271
ENSG00000106245.11_BUD31	3222.95	0.339204	0.129018	2.62912	0.00856059	0.0379447
ENSG00000175764.14_TTLL11	367.215	0.555298	0.21127	2.62837	0.0085794	0.0379899
ENSG00000253227.2_AC090192.2	10.5779	1.86949	0.711305	2.62825	0.00858254	0.0379942
ENSG00000246985.8_SOCS2-AS1	16.4638	1.35535	0.515817	2.62758	0.00859935	0.0380413
ENSG00000273374.1_AC069222.1	17.602	1.28293	0.488257	2.62757	0.00859967	0.0380413
ENSG00000243176.6_AC092944.1	87.2603	0.622594	0.237009	2.62688	0.0086172	0.0381093
ENSG00000084072.17_PPIE	3048.4	0.331071	0.126121	2.62503	0.00866405	0.0382684
ENSG00000085465.13_OVGP1	126.162	0.585475	0.223061	2.62473	0.00867169	0.0382925
ENSG00000198680.4_TUSC1	67.0848	1.15931	0.441802	2.62405	0.00868914	0.0383503
ENSG00000006128.12_TAC1	68.9657	0.713115	0.271785	2.62382	0.00869498	0.0383665
ENSG00000160200.18_CBS	1960.45	0.527341	0.201033	2.62315	0.00871197	0.0384318
ENSG00000233024.7_NPIPA9	1479.43	0.483445	0.184419	2.62145	0.00875577	0.0385829
ENSG00000272977.1_AL008721.2	208.841	0.472076	0.180117	2.62094	0.00876867	0.0386238
ENSG00000123992.19_DNPEP	1217.21	0.400873	0.152957	2.62083	0.00877169	0.0386275
ENSG00000066697.15_MSANTD3	642.152	0.302992	0.115631	2.62034	0.00878417	0.0386631
ENSG00000173442.13_EHBP1L1	190.176	0.552078	0.210816	2.61876	0.00882491	0.0388036
ENSG00000120942.14_UBIAD1	1810.62	0.255768	0.0976846	2.6183	0.00883684	0.0388367
ENSG00000236552.2_RPL13AP5	2936.26	0.983351	0.375667	2.61761	0.00885478	0.0388961
ENSG00000150977.10_RILPL2	794.184	0.383369	0.146481	2.61719	0.00886567	0.0389244
ENSG00000071127.17_WDR1	8005.32	0.387775	0.148177	2.61698	0.00887118	0.0389389
ENSG00000258701.1_LINC00638	149.155	0.783367	0.299533	2.6153	0.00891494	0.0390645
ENSG00000259820.1_AC083843.2	194.032	0.80183	0.306704	2.61435	0.00893986	0.0391605
ENSG00000247708.8_STX18-AS1	181.108	0.4988	0.190798	2.61428	0.00894168	0.0391605
ENSG00000197622.13_CDC42SE1	2779.79	0.304846	0.116664	2.61302	0.00897452	0.0392847
ENSG00000183793.14_NPIPA5	111.29	0.670219	0.256564	2.61229	0.00899369	0.0393393
ENSG00000169668.11_BCRP2	151.04	0.696862	0.26679	2.61203	0.00900073	0.0393603
ENSG00000280798.1_LINC00294	483.308	0.425699	0.163059	2.61071	0.00903545	0.0394925
ENSG00000122254.7_HS3ST2	20.7118	1.78706	0.684851	2.60941	0.0090698	0.0396131
ENSG00000147677.11_EIF3H	4097.95	0.247451	0.0948661	2.60842	0.00909608	0.0396955
ENSG00000120440.15_TTLL2	45.0524	0.863024	0.330905	2.60807	0.00910549	0.0396955
ENSG00000125633.11_CCDC93	2200.37	0.306545	0.117539	2.60802	0.0091067	0.0396955
ENSG00000108433.17_GOSR2	1794.07	0.262049	0.100603	2.60479	0.00919295	0.0400317
ENSG00000160803.8_UBQLN4	6179.83	0.305322	0.117246	2.60412	0.00921115	0.0401011
ENSG00000043514.17_TRIT1	864.21	0.32944	0.126557	2.6031	0.00923848	0.0402101
ENSG00000175048.17_ZDHHC14	646.789	0.395236	0.151856	2.60271	0.00924911	0.0402365
ENSG00000269404.7_SPIB	25.3042	1.17894	0.453152	2.60166	0.00927748	0.04033
ENSG00000139433.11_GLTP	976.331	0.312149	0.12004	2.60038	0.00931194	0.0404498
ENSG00000163395.17_IGFN1	273.523	0.529251	0.203691	2.5983	0.00936868	0.0406562
ENSG00000164050.13_PLXNB1	1624.99	0.423333	0.163123	2.59518	0.00945408	0.0409837
ENSG00000159267.15_HLCS	2882.72	0.293671	0.113166	2.59504	0.00945805	0.0409837
ENSG00000143612.21_C1orf43	7958.13	0.226726	0.0874369	2.59303	0.00951357	0.0412036
ENSG00000080839.12_RBL1	1321.36	0.653126	0.251897	2.59283	0.00951906	0.0412172
ENSG00000169427.8_KCNK9	13.8833	1.70497	0.657863	2.59167	0.009551	0.0413454
ENSG00000184517.12_ZFP1	410.54	0.659069	0.254358	2.59111	0.0095666	0.0413926
ENSG00000280128.1_AL662795.2	694.362	0.504082	0.194794	2.58776	0.00966011	0.0417442
ENSG00000163531.15_NFASC	92.5436	0.745422	0.288064	2.58769	0.00966212	0.0417442
ENSG00000264364.3_DYNLL2	5129.94	0.175836	0.0679992	2.58585	0.00971389	0.041937
ENSG00000124164.16_VAPB	3678.1	0.365677	0.141473	2.58478	0.00974401	0.0420361
ENSG00000145198.14_VWA5B2	187.946	0.705985	0.273643	2.57995	0.00988154	0.0425252
ENSG00000225178.5_RPSAP58	2531.09	0.432079	0.167497	2.57962	0.00989101	0.0425451
ENSG00000134697.13_GNL2	4738.89	0.330078	0.127973	2.57927	0.0099009	0.0425773
ENSG00000198517.10_MAFK	1566.21	0.503628	0.195308	2.57864	0.00991903	0.0426448
ENSG00000131652.14_THOC6	1672.74	0.495027	0.192045	2.57766	0.00994721	0.0427346
ENSG00000288640.1_AC005192.1	660.29	0.526121	0.204177	2.57678	0.00997241	0.042822
ENSG00000116014.10_KISS1R	38.2068	1.38356	0.537088	2.57604	0.00999379	0.0428824
ENSG00000183496.6_MEX3B	743.942	0.638349	0.247818	2.57588	0.00999865	0.0428928
ENSG00000120458.13_MSANTD2	328.869	0.519767	0.201809	2.57554	0.0100083	0.0429132
ENSG00000196812.5_ZSCAN16	288.831	0.473619	0.184	2.57402	0.0100524	0.0430813
ENSG00000165060.15_FXN	751.296	0.27463	0.106762	2.57235	0.010101	0.0432789
ENSG00000100823.12_APEX1	6317.71	0.335855	0.130646	2.57073	0.0101485	0.0434511
ENSG00000186976.15_EFCAB6	59.4364	0.859499	0.334701	2.56797	0.0102297	0.0437454
ENSG00000241741.1_RPL7AP30	353.875	0.687979	0.26799	2.56718	0.0102529	0.0438231
ENSG00000118181.11_RPS25	9296.37	0.544105	0.212032	2.56614	0.0102837	0.0438933
ENSG00000081019.13_RSBN1	673.134	0.439886	0.171508	2.56481	0.0103233	0.044049
ENSG00000130159.14_ECSIT	2686.82	0.530658	0.206937	2.56435	0.0103369	0.044096
ENSG00000187068.3_C3orf70	186.216	0.46218	0.180302	2.56336	0.0103664	0.044201
ENSG00000171794.4_UTF1	15.5858	1.73088	0.675487	2.56241	0.0103948	0.0442964
ENSG00000115641.19_FHL2	876.638	0.396725	0.154835	2.56224	0.0103998	0.0443
ENSG00000156482.11_RPL30	7815	0.575089	0.224537	2.56122	0.0104306	0.0443993
ENSG00000215788.11_TNFRSF25	252.99	0.588425	0.229755	2.5611	0.0104341	0.0444037
ENSG00000130584.12_ZBTB46	368.791	0.44539	0.173997	2.55975	0.0104747	0.044544
ENSG00000213762.12_ZNF134	1423.67	0.306522	0.119752	2.55965	0.0104778	0.0445464
ENSG00000109536.12_FRG1	713.604	0.430503	0.168249	2.55873	0.0105055	0.0446534
ENSG00000165113.13_GKAP1	359.214	0.525241	0.205283	2.55861	0.0105091	0.0446554
ENSG00000168824.14_NSG1	261.838	0.436566	0.170672	2.55792	0.01053	0.0447253
ENSG00000159921.18_GNE	1460.5	0.2496	0.0975981	2.55743	0.010545	0.0447779
ENSG00000269888.1_AC112491.1	106.375	1.23377	0.482544	2.55681	0.0105638	0.0448148
ENSG00000272931.1_AC099568.2	23.5007	1.19123	0.465944	2.55659	0.0105705	0.0448214
ENSG00000204852.16_TCTN1	907.631	0.27714	0.108418	2.55622	0.0105817	0.044857
ENSG00000175445.17_LPL	216.757	0.443336	0.173446	2.55605	0.0105869	0.0448584
ENSG00000214706.10_IFRD2	5793.41	0.415705	0.162724	2.55467	0.0106289	0.0450039
ENSG00000124635.9_H2BC11	130.436	0.742322	0.290765	2.553	0.0106801	0.0451881
ENSG00000010278.14_CD9	1094.14	0.394078	0.154371	2.55281	0.0106859	0.0452019
[truncated: 15,598 more rows]
