# Supplementary material for: Recruitment of the m6A/m6Am demethylase FTO to target RNAs by the telomeric zinc finger protein ZBTB48
Source: Genome Biol. 2024 Sep 19;25:246. doi: 10.1186/s13059-024-03392-7 (PMC11414060; doi:10.1186/s13059-024-03392-7)
Supplement: Supplementary file 11 — Additional file 11: Table S10: iCLIP Barcoded primers. [file 13059_2024_3392_MOESM11_ESM.xlsx]

## Sheet: TableS10_iCLIP Barcoded primers
Sample Name	Barcoded Primer			Note: S1, S2, S3, S3 or A, B indicate the number of biological replicates
ZBTB48.S1	Rt9clip /5Phos/NNGCCANNNAGATCGGAAGAGCGTCGTGgatcCTGAACCGC
ZBTB48.S2	Rt10clip/5Phos/NNGACCNNNAGATCGGAAGAGCGTCGTGgatcCTGAACCGC
SMI_ZBTB48	Rt10clip/5Phos/NNGACCNNNAGATCGGAAGAGCGTCGTGgatcCTGAACCGC
FTO.S1	Rt1clip /5Phos/NNAACCNNNAGATCGGAAGAGCGTCGTGgatcCTGAACCGC
FTO.S2	Rt10clip/5Phos/NNGACCNNNAGATCGGAAGAGCGTCGTGgatcCTGAACCGC
FTO.S3	Rt1clip /5Phos/NNAACCNNNAGATCGGAAGAGCGTCGTGgatcCTGAACCGC
FTO.S4	Rt10clip/5Phos/NNGACCNNNAGATCGGAAGAGCGTCGTGgatcCTGAACCGC
SMI_FTO	Rt6clip /5Phos/NNCCGGNNNAGATCGGAAGAGCGTCGTGgatcCTGAACCGC
FTO.m6A.S1	Rt13clip /5Phos/NNTCCGNNNAGATCGGAAGAGCGTCGTGgatcCTGAACCGC
FTO.m6A.S2	Rt16clip /5Phos/NNTTAANNNAGATCGGAAGAGCGTCGTGgatcCTGAACCGC
GFP.m6A.S1	Rt14clip /5Phos/NNTGCCNNNAGATCGGAAGAGCGTCGTGgatcCTGAACCGC
GFP.m6A.S2	Rt7clip /5Phos/NNCTAANNNAGATCGGAAGAGCGTCGTGgatcCTGAACCGC
ZBTB48.m6A.S1	Rt10clip/5Phos/NNGACCNNNAGATCGGAAGAGCGTCGTGgatcCTGAACCGC
ZBTB48.m6A.S2	Rt16clip /5Phos/NNTTAANNNAGATCGGAAGAGCGTCGTGgatcCTGAACCGC
FTO.siZBTB48.A	Rt13clip /5Phos/NNTCCGNNNAGATCGGAAGAGCGTCGTGgatcCTGAACCGC
FTO.siZBTB48.B	Rt16clip /5Phos/NNTTAANNNAGATCGGAAGAGCGTCGTGgatcCTGAACCGC
FTO.siNT.A	Rt14clip /5Phos/NNTGCCNNNAGATCGGAAGAGCGTCGTGgatcCTGAACCGC
FTO.siNT.B	Rt10clip/5Phos/NNGACCNNNAGATCGGAAGAGCGTCGTGgatcCTGAACCGC
SMI.siZBTB48.A	Rt9clip /5Phos/NNGCCANNNAGATCGGAAGAGCGTCGTGgatcCTGAACCGC
SMI.siNT.A	Rt2clip /5Phos/NNACAANNNAGATCGGAAGAGCGTCGTGgatcCTGAACCGC
